# Supplementary material for: Independent component and pathway-based analysis of miRNA-regulated gene expression in a model of type 1 diabetes
Source: BMC Genomics. 2011 Feb 4;12:97. doi: 10.1186/1471-2164-12-97 (PMC3040732; doi:10.1186/1471-2164-12-97)
Supplement: Additional file 2 — miRNA target prediction based on mRNA expression data. For each Ensembl annotated gene on the Affymetrix array is given the gene symbol, gene description, loads in the five ICs, coefficients for correlation with the eight miRNA expression profiles and 6mer seed match with the eight miRNAs. We assumed that loads were significant if they had an absolute load greater than 2. For seed match, 1/0 denotes ≥1 seed matches and no seed match. [file 1471-2164-12-97-S2.XLS]

## Sheet: S2
Gene INFO			Loads					Correlation coefficients								Seed match
Ensembl.ID	Gene.Symbol	Gene.description	IC1	IC2	IC3	IC4	IC5	rno-miR-124	rno-miR-128	rno-miR-192	rno-miR-194	rno-miR-204	rno-miR-375	rno-miR-672	rno-miR-708	rno-miR-124	rno-miR-128	rno-miR-192	rno-miR-194	rno-miR-204	rno-miR-375	rno-miR-672	rno-miR-708
ENSRNOG00000000007	Gad1	Glutamate decarboxylase 1 (EC 4.1.1.15) (Glutamate decarboxylase 67 kDa isoform) (GAD-67) (67 kDa glutamic acid decarboxylase). [Source:UniProtKB/Swiss-Prot;Acc:P18088]	2.18591	-1.0082	-1.03378	-1.86033	1.67701	-0.890682	-0.76607	0.780173	0.760171	-0.521089	0.834813	-0.0346695	-0.810427	0	1	0	0	0	0	0	0
ENSRNOG00000000010	CBLN1_RAT	Cerebellin-1 precursor (Precerebellin) [Contains: Cerebellin (CER); [des-Ser1]-cerebellin (des-Ser(1)-cerebellin) (des-Ser1CER) ([des- Ser1]CER) (des-CER)]. [Source:UniProtKB/Swiss-Prot;Acc:P63182]	0.340603	-0.252397	0.0582487	0.487894	0.991981	-0.0142443	0.0772869	0.0925793	0.289769	0.413759	0.328101	-0.641	-0.449222	1	0	0	0	0	0	1	0
ENSRNOG00000000017	NP_001100099.1	six transmembrane epithelial antigen of the prostate 1 [Source:RefSeq_peptide;Acc:NP_001100099]	0.510793	-2.07132	0.0825738	1.2629	-0.349526	-0.256459	-0.343045	0.0939467	-0.063752	-0.379388	0.114945	0.507775	-0.0959971	0	0	0	0	0	0	0	0
ENSRNOG00000000024	NP_001102121.1	heme binding protein 1 [Source:RefSeq_peptide;Acc:NP_001102121]	0.262694	0.299557	0.0962811	-0.234278	0.0554355	-0.479615	-0.549161	0.545515	0.460109	-0.491429	0.326143	0.175106	-0.303411	0	0	0	0	0	0	0	0
ENSRNOG00000000028	Nde1	Nuclear distribution protein nudE homolog 1 (NudE) (rNudE). [Source:UniProtKB/Swiss-Prot;Acc:Q9ES39]	0.148015	-0.654991	0.538273	-0.302386	-0.100463	-0.286792	-0.234401	0.21907	0.201084	-0.183812	0.253444	0.0354293	-0.225802	0	0	1	1	0	0	0	0
ENSRNOG00000000029	MYH11_RAT	Myosin-11 (Myosin heavy chain 11) (Myosin heavy chain, smooth muscle isoform) (SMMHC) (Fragments). [Source:UniProtKB/Swiss-Prot;Acc:Q63862]	0.0599624	0.382524	0.0236435	-0.247155	-0.103447	-0.157237	-0.212537	0.314577	0.30335	-0.189118	0.0573992	-0.0469515	-0.138609	1	0	0	0	0	0	0	0
ENSRNOG00000000034	Nuak2	NUAK family SNF1-like kinase 2 (EC 2.7.11.1) (SNF1/AMP kinase-related kinase) (SNARK). [Source:UniProtKB/Swiss-Prot;Acc:Q66HE5]	0.0576159	0.180856	0.676605	0.839834	-0.107351	-0.190084	-0.252457	0.247514	0.282695	-0.00781623	0.324067	-0.148611	-0.371521	0	1	0	0	0	0	1	0
ENSRNOG00000000036	Klhdc8a	Klhdc8a protein (Fragment). [Source:UniProtKB/TrEMBL;Acc:Q5EB86]	-0.0655455	0.375774	1.633	-2.04934	3.35708	-0.0302775	0.137949	-0.00845986	0.177107	0.38909	0.360985	-0.554678	-0.260396	0	1	1	0	0	0	1	0
ENSRNOG00000000041	Slc26a1	Sulfate anion transporter 1 (SAT-1) (Solute carrier family 26 member 1) (Canalicular sulfate transporter) (Sulfate/carbonate antiporter). [Source:UniProtKB/Swiss-Prot;Acc:P45380]	-0.0445567	-0.264591	0.456358	-0.0367344	0.32061	0.287476	0.302019	-0.133411	0.0320956	0.468696	-0.0240652	-0.51598	-0.0103681	1	1	0	0	0	0	1	0
ENSRNOG00000000043	Idua	Alpha-L-iduronidase Precursor (EC 3.2.1.76) [Source:UniProtKB/Swiss-Prot;Acc:P48441]	-0.589638	1.44674	0.391785	0.356406	1.4811	0.616503	0.651956	-0.388604	-0.140011	0.801259	-0.258519	-0.75352	0.169327	0	0	1	0	1	0	0	0
ENSRNOG00000000047	Cd82	CD82 antigen (Metastasis suppressor homolog). [Source:UniProtKB/Swiss-Prot;Acc:O70352]	0.956121	4.40715	-0.531567	0.500911	0.348797	-0.499697	-0.539886	0.767687	0.898293	-0.0853101	0.683962	-0.562424	-0.798445	1	1	0	0	0	0	0	0
ENSRNOG00000000048	Gak	Cyclin G-associated kinase (EC 2.7.11.1). [Source:UniProtKB/Swiss-Prot;Acc:P97874]	0.573044	-0.408161	-0.0487031	1.04393	-0.766272	-0.145819	-0.223984	0.279902	0.284255	-0.102879	0.126363	-0.0855851	-0.266383	0	0	0	0	0	0	0	0
ENSRNOG00000000053	Crp	C-reactive protein precursor. [Source:UniProtKB/Swiss-Prot;Acc:P48199]	0.408504	-0.00784445	0.385606	0.251283	-0.0698776	-0.42415	-0.45333	0.50456	0.539141	-0.174829	0.513938	-0.189169	-0.534686	0	1	0	0	0	1	0	0
ENSRNOG00000000054	NP_001100771.1	abhydrolase domain containing 8 [Source:RefSeq_peptide;Acc:NP_001100771]	0.272945	0.409566	0.575743	0.283522	1.20189	-0.246149	-0.175856	0.0481314	0.0110806	-0.138145	0.27294	0.153877	-0.135752	0	0	0	0	0	0	0	0
ENSRNOG00000000055	GP42_RAT	Cell surface glycoprotein gp42 precursor. [Source:UniProtKB/Swiss-Prot;Acc:P23505]	0.298531	-0.193855	0.241721	0.201623	-1.68609	-0.18258	-0.275331	0.166956	0.0616037	-0.312367	0.0607404	0.31	-0.0204635	0	0	0	0	0	0	0	1
ENSRNOG00000000060	Cplx1	Complexin-1 (Complexin I) (CPX I) (Synaphin-2). [Source:UniProtKB/Swiss-Prot;Acc:P63041]	0.151345	0.236247	-0.329083	0.274738	-1.13528	-0.217054	-0.354694	0.206778	-0.0142515	-0.607986	-0.168266	0.649741	0.166103	1	0	1	1	1	0	0	1
ENSRNOG00000000062	NP_001100715.1	ring finger protein 3 [Source:RefSeq_peptide;Acc:NP_001100715]	0.501606	-1.14374	-0.885136	-0.598219	-0.808985	-0.546159	-0.530385	0.353309	0.127521	-0.75591	0.133729	0.671788	-0.0881421	1	0	0	0	0	0	0	0
ENSRNOG00000000064	Atp5i	ATP synthase subunit e, mitochondrial. [Source:UniProtKB/Swiss-Prot;Acc:P29419]	-0.27484	0.0640035	0.10336	-0.124281	-0.946347	0.593346	0.525829	-0.296598	-0.19713	0.403731	-0.555272	-0.324213	0.475483	0	0	0	0	0	0	0	0
ENSRNOG00000000065	NP_001099494.1	phosphodiesterase 6B, cGMP, rod receptor, beta polypeptide [Source:RefSeq_peptide;Acc:NP_001099494]	0.222535	-0.483142	-0.24808	0.0634885	-0.228307	-0.464454	-0.512973	0.366111	0.170214	-0.657402	0.116163	0.560508	-0.140969	0	0	0	0	0	0	0	0
ENSRNOG00000000066	NP_001100673.1	F-box protein 28 [Source:RefSeq_peptide;Acc:NP_001100673]	0.413484	-0.503456	0.0469372	-0.33069	-0.23485	-0.550879	-0.572549	0.314664	0.0710591	-0.758086	0.194938	0.751039	-0.0831259	0	0	0	1	0	0	1	1
ENSRNOG00000000070	Dr1	TATA-binding protein-associated phosphoprotein (Down-regulator of transcription 1) (Negative cofactor 2 beta) (NC2 beta). [Source:UniProtKB/Swiss-Prot;Acc:Q5XI68]	-0.105649	-0.479352	-0.266862	-0.703277	-0.278547	-0.364533	-0.327215	0.12716	-0.0684022	-0.570514	0.0510975	0.628939	0.0887003	0	1	0	1	1	0	0	0
ENSRNOG00000000075	Mtf2	Mtf2 protein (Fragment). [Source:UniProtKB/TrEMBL;Acc:Q566Q3]	0.525803	-0.668154	0.207857	-0.399159	0.271775	-0.608193	-0.519618	0.353857	0.26557	-0.434744	0.548512	0.275923	-0.408008	0	0	0	1	0	0	0	0
ENSRNOG00000000091	Smad9	Mothers against decapentaplegic homolog 9 (SMAD 9) (Mothers against DPP homolog 9) (Smad9) (Smad8). [Source:UniProtKB/Swiss-Prot;Acc:O54835]	-0.625534	0.646281	1.18681	-1.48999	0.718662	-0.236849	-0.278691	0.0746839	-0.136294	-0.557075	-0.0775522	0.677636	0.254018	0	0	0	0	0	0	0	0
ENSRNOG00000000095	Gpr89_predicted		0.0594173	-0.128796	-0.0645705	-1.00921	-0.474049	-0.437085	-0.479219	0.251866	0.00847937	-0.729921	0.0678027	0.754278	0.0962312	0	0	1	0	1	0	0	1
ENSRNOG00000000098	NP_001102030.1	zinc finger protein 364 [Source:RefSeq_peptide;Acc:NP_001102030]	-0.222215	0.634014	-0.418465	0.719078	-0.54902	0.365987	0.374668	-0.165652	0.00588425	0.507255	-0.147003	-0.548667	0.0128327	0	0	0	0	0	0	0	1
ENSRNOG00000000104	NP_001099529.1	THO complex 3 [Source:RefSeq_peptide;Acc:NP_001099529]	0.24531	-0.163699	0.064242	-0.7601	-0.661786	-0.480196	-0.513148	0.247406	-0.020942	-0.785597	0.0712681	0.837386	0.0717481	0	0	0	0	0	0	0	0
ENSRNOG00000000105	Cplx2	Complexin-2 (Complexin II) (CPX II) (Synaphin-1). [Source:UniProtKB/Swiss-Prot;Acc:P84087]	0.318713	0.757874	-0.444424	-1.97409	0.559557	-0.240222	-0.194522	0.0316905	-0.117244	-0.407407	0.00552288	0.494691	0.128038	0	0	0	0	0	0	1	0
ENSRNOG00000000108	Aga	N(4)-(Beta-N-acetylglucosaminyl)-L-asparaginase precursor (EC 3.5.1.26) (Glycosylasparaginase) (Aspartylglucosaminidase) (N4-(N- acetyl-beta-glucosaminyl)-L-asparagine amidase) (AGA) [Contains: Glycosylasparaginase alpha chain; Glycosylasparaginase beta c [Source:UniProtKB/Swiss-Prot;Acc:P30919]	-0.748723	0.918177	0.0635755	0.224637	0.363989	0.763606	0.772634	-0.525463	-0.322579	0.766329	-0.512316	-0.597309	0.427452	0	0	0	0	0	0	0	0
ENSRNOG00000000111	RGD1565675_predicted		-1.01739	0.325872	0.163275	0.157437	-0.910645	0.85658	0.846243	-0.643233	-0.477188	0.749331	-0.664189	-0.463427	0.57651	0	0	0	0	0	0	0	0
ENSRNOG00000000121	Pigv	GPI mannosyltransferase 2 (EC 2.4.1.-) (GPI mannosyltransferase II) (GPI-MT-II) (Phosphatidylinositol-glycan biosynthesis class V protein) (PIG-V). [Source:UniProtKB/Swiss-Prot;Acc:Q5KR61]	-0.350946	-0.308038	-0.690231	0.0837636	-0.882026	0.101197	-0.0334279	-0.0638403	-0.183789	-0.202579	-0.294912	0.368983	0.23653	0	0	0	0	1	0	0	0
ENSRNOG00000000122	KAD2_RAT	Adenylate kinase isoenzyme 2, mitochondrial (EC 2.7.4.3) (ATP-AMP transphosphorylase). [Source:UniProtKB/Swiss-Prot;Acc:P29410]	0.476194	-0.483085	0.265128	0.0278528	-1.43916	-0.520181	-0.611768	0.309878	0.0472913	-0.769809	0.184799	0.811425	-0.067733	0	0	1	0	0	0	0	0
ENSRNOG00000000130	NP_001101474.1	DnaJ (Hsp40) homolog, subfamily B, member 5 [Source:RefSeq_peptide;Acc:NP_001101474]	0.107883	-0.820009	-0.258408	0.400834	-0.499674	-0.117623	-0.185021	-0.0849941	-0.347438	-0.566784	-0.303703	0.853547	0.347197	0	0	0	0	0	1	0	0
ENSRNOG00000000133	RGD1304696	Thioredoxin domain-containing protein 15 precursor. [Source:UniProtKB/Swiss-Prot;Acc:Q5BJT4]	0.0642585	0.456045	0.143397	-0.0120242	-0.70647	-0.136803	-0.182046	0.144448	0.0930626	-0.198366	0.0833268	0.145474	0.00819174	0	1	0	0	0	0	0	0
ENSRNOG00000000142	NP_001101892.1	plexin domain containing 2 [Source:RefSeq_peptide;Acc:NP_001101892]	0.0240898	-0.457047	-0.0333662	-0.0918089	-0.31847	-0.201208	-0.26993	0.155	-0.0221273	-0.503333	-0.119911	0.529594	0.159715	0	0	0	0	1	0	0	0
ENSRNOG00000000147	NP_001101475.1	microtubule associated serine/threonine kinase 2 [Source:RefSeq_peptide;Acc:NP_001101475]	1.33421	-2.46763	-0.0914702	-0.742139	0.0392004	-0.788286	-0.713802	0.503563	0.317653	-0.753355	0.517357	0.552644	-0.405122	0	0	0	0	0	0	0	0
ENSRNOG00000000150	Dnajc1	DnaJ homolog subfamily C member 1 (DnaJ protein homolog MTJ1) [Source:UniProtKB/Swiss-Prot;Acc:Q61712]	0.504908	0.292369	-0.367501	-0.721668	-0.966143	-0.755063	-0.777724	0.712484	0.582054	-0.706822	0.538546	0.30883	-0.48439	1	1	0	0	0	0	0	0
ENSRNOG00000000157	Atg12	Autophagy-related protein 12 (APG12-like). [Source:UniProtKB/Swiss-Prot;Acc:Q2TBJ5]	-0.187061	0.0618909	0.245183	0.0955556	0.609357	0.150223	0.267413	-0.296388	-0.268963	0.182561	-0.101717	-0.0145545	0.179105	1	1	0	1	1	1	0	1
ENSRNOG00000000158	Cdo1	Cysteine dioxygenase type 1 (EC 1.13.11.20) (Cysteine dioxygenase type I) (CDO) (CDO-I). [Source:UniProtKB/Swiss-Prot;Acc:P21816]	0.252567	-2.69704	0.255523	0.343201	-0.448029	0.0651729	0.114046	-0.384076	-0.498071	-0.0681699	-0.139089	0.471236	0.252639	0	0	0	0	0	0	0	0
ENSRNOG00000000164	Lamp2	Lysosome-associated membrane glycoprotein 2 precursor (LAMP-2) (Lysosomal membrane glycoprotein-type B) (LGP-B) (LGP-96) (LGP-110) (CD107b antigen). [Source:UniProtKB/Swiss-Prot;Acc:P17046]	-0.157453	1.05914	0.0417883	0.563528	0.49266	0.431061	0.471144	-0.163312	0.103502	0.721696	-0.0584087	-0.851425	-0.0622739	1	0	0	0	0	0	0	0
ENSRNOG00000000165	Pfkfb1	6-phosphofructo-2-kinase/fructose-2,6-biphosphatase 1 (6PF-2-K/Fru- 2,6-P2ASE liver isozyme) [Includes: 6-phosphofructo-2-kinase (EC 2.7.1.105); Fructose-2,6-bisphosphatase (EC 3.1.3.46)]. [Source:UniProtKB/Swiss-Prot;Acc:P07953]	0.715665	-0.507684	0.256416	0.904088	-0.962199	-0.369921	-0.439161	0.317702	0.139919	-0.582788	0.0531965	0.505682	-0.0696988	0	0	0	0	0	0	0	0
ENSRNOG00000000170	Slc30a4	Zinc transporter 4 (ZnT-4) (Solute carrier family 30 member 4) (Dri 27 protein). [Source:UniProtKB/Swiss-Prot;Acc:O55174]	-0.323973	-0.231777	0.182204	0.0841725	-0.731643	0.617227	0.622329	-0.385216	-0.238483	0.548219	-0.498378	-0.448073	0.404714	1	1	1	1	1	0	1	1
ENSRNOG00000000177	Ppap2c	Lipid phosphate phosphohydrolase 2 (EC 3.1.3.4) (Phosphatidic acid phosphatase 2c) (Phosphatidate phosphohydrolase type 2c) (PAP2c) (PAP- 2c) (PAP2-gamma) (PAP2-G). [Source:UniProtKB/Swiss-Prot;Acc:Q8K593]	-0.421181	-1.61707	-0.218607	1.60609	1.33266	0.67548	0.750242	-0.615363	-0.388812	0.881547	-0.293441	-0.624845	0.17632	0	1	1	0	0	0	0	0
ENSRNOG00000000185	Mpst	3-mercaptopyruvate sulfurtransferase (EC 2.8.1.2) (MST). [Source:UniProtKB/Swiss-Prot;Acc:P97532]	-0.249052	0.486422	0.612449	-0.147583	-0.429657	0.574582	0.581288	-0.322469	-0.150114	0.571123	-0.392669	-0.533674	0.346069	0	0	0	0	0	0	0	0
ENSRNOG00000000186	Tst	Thiosulfate sulfurtransferase (EC 2.8.1.1) (Rhodanese). [Source:UniProtKB/Swiss-Prot;Acc:P24329]	0.321455	-1.69471	-0.248338	0.554852	-0.298914	-0.185946	-0.210782	0.0589723	0.00502831	-0.126204	0.193696	0.183044	-0.222219	0	0	0	0	0	0	0	0
ENSRNOG00000000187	Csf2rb1	colony stimulating factor 2 receptor, beta 1, low-affinity (granulocyte-macrophage) [Source:RefSeq_peptide;Acc:NP_598239]	0.195894	-0.0191653	-0.00655196	0.31047	0.0338109	-0.099587	-0.124226	0.179423	0.229353	0.044872	0.185316	-0.197261	-0.277213	0	0	0	0	0	0	0	0
ENSRNOG00000000190	Ep300	E1A-binding protein. [Source:UniProtKB/TrEMBL;Acc:Q91XT0]	-0.0348107	-0.566037	0.0259164	0.146907	0.401418	0.0203458	-0.0029216	-0.201322	-0.347779	-0.230587	-0.216381	0.513641	0.263949	1	1	0	1	0	0	0	1
ENSRNOG00000000216	Tcfcp2l2	transcription factor CP2-like 2 [Source:RefSeq_peptide;Acc:NP_001032431]	-0.200456	-0.0451177	1.64228	0.719858	1.28408	0.476984	0.542768	-0.312551	-0.0431439	0.805332	-0.0260265	-0.810067	-0.0103392	1	0	0	1	1	1	1	0
ENSRNOG00000000231	RGD1311154_predicted		-0.520222	0.801008	-0.155727	-1.08985	2.1445	0.0473831	0.202442	-0.162825	-0.118023	0.125385	-0.0196739	-0.095107	0.113481	0	0	0	0	0	0	0	0
ENSRNOG00000000233	Grm6	Metabotropic glutamate receptor 6 precursor (mGluR6). [Source:UniProtKB/Swiss-Prot;Acc:P35349]	0.308861	-0.575478	-0.763846	-0.783101	0.635061	-0.405609	-0.286765	0.182265	0.100142	-0.340565	0.257065	0.261188	-0.213633	0	0	0	0	0	0	0	0
ENSRNOG00000000237	RGD1310429_predicted		-0.684551	0.702224	1.11568	0.0871278	-1.17822	0.478923	0.382119	-0.422176	-0.496858	0.067013	-0.624108	0.283268	0.670258	1	0	0	1	0	0	0	1
ENSRNOG00000000239	Ccl7	C-C motif chemokine 7 precursor (Small-inducible cytokine A7) (Monocyte chemotactic protein 3) (MCP-3) (Monocyte chemoattractant protein 3). [Source:UniProtKB/Swiss-Prot;Acc:Q9QXY8]	0.128752	-0.00693515	-0.266165	0.214159	0.0369884	-0.448834	-0.500008	0.374372	0.272919	-0.417795	0.341224	0.274062	-0.351252	0	1	0	1	0	0	0	1
ENSRNOG00000000245	Slc16a6	solute carrier family 16, member 6 [Source:RefSeq_peptide;Acc:NP_942055]	-2.58309	-1.87631	-0.768733	-1.47121	0.124824	0.624551	0.631717	-0.783169	-0.898213	0.137137	-0.840382	0.491285	0.895686	0	0	0	0	1	0	0	0
ENSRNOG00000000247	Mfsd11	UNC93-like protein MFSD11 (Protein ET) [Source:UniProtKB/Swiss-Prot;Acc:Q8BJ51]	-0.110899	2.27701	0.627908	0.493632	1.57297	0.0189865	0.0547475	0.125412	0.309118	0.365636	0.298336	-0.603916	-0.309501	0	0	0	0	0	0	0	0
ENSRNOG00000000248	Sfrs2	similar to splicing factor, arginine/serine-rich 2 (Sfrs2), mRNA [Source:RefSeq_dna;Acc:NM_001009720]	0.100987	-0.609485	-0.055173	-1.38177	-0.644743	-0.512773	-0.538363	0.256368	-0.0301589	-0.839304	0.070954	0.896246	0.0865091	0	0	0	0	0	0	0	0
ENSRNOG00000000249	RGD1306284	similar to RIKEN cDNA 1110005A03 (RGD1306284), mRNA [Source:RefSeq_dna;Acc:NM_001008283]	-1.42377	-0.0504395	0.676013	0.838614	0.425968	0.802861	0.82856	-0.616054	-0.416447	0.807541	-0.541061	-0.565252	0.455397	0	0	0	0	0	0	0	0
ENSRNOG00000000257	Smpd3	Sphingomyelin phosphodiesterase 3 (EC 3.1.4.12) (Neutral sphingomyelinase 2) (Neutral sphingomyelinase II) (nSMase2) (nSMase-2) (Confluent 3Y1 cell-associated protein 1). [Source:UniProtKB/Swiss-Prot;Acc:O35049]	1.95006	0.41318	-3.5188	-0.355967	1.71308	-0.647104	-0.565123	0.684048	0.747217	-0.239614	0.694432	-0.311777	-0.81611	1	1	1	0	0	0	1	1
ENSRNOG00000000258	RGD1304869_predicted	similar to arginine N-methyltransferase p82 isoform (predicted) (RGD1304869_predicted), mRNA [Source:RefSeq_dna;Acc:NM_001014153]	0.767211	-0.147966	-0.346485	-0.430854	0.480078	-0.519791	-0.41391	0.609121	0.717187	-0.111598	0.607178	-0.447742	-0.697135	0	0	1	0	0	0	0	0
ENSRNOG00000000262	RGD1306674_predicted		-0.143934	-0.598788	-1.49677	-0.744552	0.525735	0.0558152	0.181883	0.00894787	0.103447	0.17031	-0.0637011	-0.325856	-0.0694085	0	0	0	0	1	0	0	0
ENSRNOG00000000264	Def8	differentially expressed in FDCP 8 [Source:RefSeq_peptide;Acc:NP_001019945]	-0.53878	-0.514501	-0.0464544	0.193175	-0.57145	0.666762	0.617278	-0.59594	-0.549622	0.461568	-0.600513	-0.07296	0.532944	0	0	1	0	1	0	0	1
ENSRNOG00000000279	NP_001101114.1	similar to NOGO-interacting mitochondrial protein (predicted) (RGD1563384_predicted), mRNA [Source:RefSeq_dna;Acc:NM_001107644]	-0.684508	-1.0674	0.676277	-0.33599	-1.0586	0.690887	0.729458	-0.59995	-0.501578	0.536397	-0.612155	-0.238429	0.598609	1	0	1	0	0	0	0	0
ENSRNOG00000000283	Dgcr14	DiGeorge syndrome critical region protein 14 [Source:RefSeq_peptide;Acc:NP_001012490]	-0.118436	-0.316837	0.0744337	-0.395908	0.0886148	0.201069	0.238207	-0.152574	-0.0915725	0.205666	-0.139273	-0.174758	0.163402	1	1	0	0	0	0	0	0
ENSRNOG00000000288	NP_001099334.1	scavenger receptor class F, member 2 [Source:RefSeq_peptide;Acc:NP_001099334]	-0.106229	0.0753741	-0.235356	0.198779	0.189359	0.056217	0.0124175	-0.150477	-0.306734	-0.283515	-0.342999	0.512767	0.331689	0	0	0	0	0	0	0	1
ENSRNOG00000000296	Aqp6	Aquaporin-6 (AQP-6). [Source:UniProtKB/Swiss-Prot;Acc:Q9WTY0]	0.9749	0.839722	0.862236	1.69614	-0.384995	-0.377341	-0.469767	0.458787	0.503757	-0.0833226	0.575181	-0.20721	-0.60775	1	0	0	0	0	0	0	0
ENSRNOG00000000297	Aqp2	Aquaporin-2 (AQP-2) (Aquaporin-CD) (AQP-CD) (Water channel protein for renal collecting duct) (ADH water channel) (Collecting duct water channel protein) (WCH-CD). [Source:UniProtKB/Swiss-Prot;Acc:P34080]	-0.0494262	0.29858	-0.59664	-0.771868	0.142379	-0.395454	-0.404716	0.338576	0.175814	-0.591011	0.0456009	0.452656	-0.0506361	0	1	0	0	0	0	0	0
ENSRNOG00000000299	NP_001099865.1	forkhead box O3a [Source:RefSeq_peptide;Acc:NP_001099865]	0.411057	-0.275951	0.179676	0.75713	-0.0321328	-0.074716	-0.162596	0.155236	0.115975	-0.141744	0.00650384	0.0809681	-0.0828577	0	0	0	0	0	1	0	0
ENSRNOG00000000302	Sesn1	Sestrin-1 (p53-regulated protein PA26) [Source:UniProtKB/Swiss-Prot;Acc:P58006]	0.707969	-0.761147	2.00229	1.4547	2.21411	0.0879946	0.205485	-0.118358	0.107741	0.590636	0.393705	-0.661031	-0.349142	0	0	0	0	0	0	0	1
ENSRNOG00000000303	RGD1311358	Uncharacterized protein C6orf182 homolog. [Source:UniProtKB/Swiss-Prot;Acc:Q6AXZ4]	0.394419	-0.3798	0.867395	-0.544097	-0.489844	-0.584401	-0.571556	0.383232	0.222062	-0.618685	0.399095	0.492893	-0.182943	0	0	0	0	0	0	1	0
ENSRNOG00000000304	Cd164	CD164 antigen [Source:RefSeq_peptide;Acc:NP_114000]	0.626927	-0.239061	0.440037	-1.28384	-0.0472822	-0.845728	-0.78586	0.646604	0.471297	-0.81977	0.565758	0.488731	-0.392189	1	0	0	0	0	0	0	0
ENSRNOG00000000306	Smpd2	Sphingomyelin phosphodiesterase 2 (EC 3.1.4.12) (Neutral sphingomyelinase) (nSMase) (N-SMase) (Lyso-platelet-activating factor- phospholipase C) (Lyso-PAF-PLC). [Source:UniProtKB/Swiss-Prot;Acc:Q9ET64]	-0.408137	-0.32999	-0.630614	0.205555	0.453786	0.447838	0.44369	-0.40004	-0.342724	0.370235	-0.387938	-0.137143	0.272529	0	0	0	0	0	0	0	0
ENSRNOG00000000307	NP_001099867.1	microtubule associated monoxygenase, calponin and LIM domain containing 1 [Source:RefSeq_peptide;Acc:NP_001099867]	-0.0779588	0.622243	0.248278	-0.0934637	-1.36001	-0.0984894	-0.191326	0.132191	-0.0404949	-0.482735	-0.256447	0.503463	0.293294	0	0	0	0	0	0	0	0
ENSRNOG00000000308	Zbtb24_predicted	Zinc finger and BTB domain-containing protein 24 (Zinc finger protein 450) (Bone morphogenetic protein-induced factor 1). [Source:UniProtKB/Swiss-Prot;Acc:Q3B725]	0.0368988	-0.34116	-0.337364	-0.115959	0.750151	-0.275721	-0.238089	0.0348941	-0.104254	-0.362323	0.0946988	0.467519	-0.0297149	0	0	0	0	0	0	0	0
ENSRNOG00000000314	Sec63	Translocation protein SEC63 homolog [Source:UniProtKB/Swiss-Prot;Acc:Q8VHE0]	0.00889387	-0.194398	0.326906	-0.017768	-0.542378	0.0186013	0.0448015	-0.209387	-0.340176	-0.219935	-0.218597	0.469342	0.32375	0	0	0	1	0	0	0	0
ENSRNOG00000000321	Cd24	Signal transducer CD24 precursor (Heat-stable antigen) (HSA) (Nectadrin). [Source:UniProtKB/Swiss-Prot;Acc:Q07490]	0.0580049	-0.25742	-0.0926415	-0.201733	-0.495841	-0.22594	-0.312764	0.269443	0.150147	-0.415921	0.000399054	0.319321	0.00055177	0	1	0	1	0	1	0	0
ENSRNOG00000000325	Prep	prolyl endopeptidase [Source:RefSeq_peptide;Acc:NP_112614]	0.291747	-0.549596	-0.049131	0.339632	-0.0133696	-0.120051	-0.0171352	0.0882291	0.20126	0.200262	0.315858	-0.356873	-0.344507	0	0	0	0	1	0	1	0
ENSRNOG00000000340	RGD1304704	LRRGT00192. [Source:UniProtKB/TrEMBL;Acc:Q6QI16]	-0.437297	0.868262	0.416533	0.620763	-1.89285	0.70438	0.583245	-0.400467	-0.301953	0.486705	-0.608651	-0.301608	0.534238	0	0	0	0	1	0	0	0
ENSRNOG00000000368	Grik2	Glutamate receptor, ionotropic kainate 2 precursor (Glutamate receptor 6) (GluR-6) (GluR6). [Source:UniProtKB/Swiss-Prot;Acc:P42260]	-1.40652	-0.692937	-0.20103	-0.528024	1.65348	0.78515	0.878105	-0.839874	-0.738473	0.670286	-0.647705	-0.185826	0.649655	0	0	1	1	0	1	1	0
ENSRNOG00000000379	Dnajc12	DnaJ homolog subfamily C member 12 (J domain-containing protein 1). [Source:UniProtKB/Swiss-Prot;Acc:Q925T0]	0.0601505	-0.264042	-1.68378	-0.693756	-0.899668	-0.377438	-0.428457	0.412785	0.266401	-0.56997	0.0237057	0.367998	-0.131655	0	0	0	1	0	0	0	0
ENSRNOG00000000381	Herc4	Probable E3 ubiquitin-protein ligase HERC4 (EC 6.3.2.-) (HECT domain and RCC1-like domain-containing protein 4). [Source:UniProtKB/Swiss-Prot;Acc:Q5PQN1]	0.514639	-0.14529	0.0846693	0.0914294	0.0968067	-0.203401	-0.108914	0.254571	0.401893	0.187697	0.43821	-0.499577	-0.459455	0	0	0	0	0	0	0	0
ENSRNOG00000000386	Mawbp	Phenazine biosynthesis-like domain-containing protein (EC 5.1.-.-). [Source:UniProtKB/Swiss-Prot;Acc:Q68G31]	0.590272	-0.0502742	0.521369	1.3948	2.26278	0.207113	0.318483	-0.0880218	0.204637	0.737443	0.291619	-0.910395	-0.386208	0	0	0	0	1	0	0	0
ENSRNOG00000000394	Pgsg	Serglycin precursor (Secretory granule proteoglycan core protein) (Chondroitin sulfate proteoglycan core protein) (Proteoglycan 10K core protein) (PG19 core protein) (Cytolytic granule proteoglycan core protein). [Source:UniProtKB/Swiss-Prot;Acc:P04917]	0.107163	-0.562757	-0.301719	0.075088	-0.99189	-0.285111	-0.393345	0.168182	-0.0724174	-0.635628	-0.0890467	0.73683	0.110491	1	0	0	1	0	1	0	0
ENSRNOG00000000395	LOC606294	Putative uncharacterized protein LOC606294. [Source:UniProtKB/TrEMBL;Acc:Q4G074]	0.0656922	0.0847397	0.405208	0.587239	1.09356	0.451246	0.559534	-0.333447	-0.0599859	0.815247	-0.0102543	-0.816009	-0.052006	1	1	0	0	0	1	0	0
ENSRNOG00000000396	Ddx50	DEAD (Asp-Glu-Ala-Asp) box polypeptide 50. [Source:UniProtKB/TrEMBL;Acc:Q5BJM0]	0.630868	0.192947	0.662012	0.737996	0.988985	0.0925757	0.187345	0.0246262	0.27825	0.579996	0.341965	-0.803468	-0.397584	0	0	0	0	0	0	0	0
ENSRNOG00000000398	RGD1307672	Zinc finger protein C6orf113 homolog. [Source:UniProtKB/Swiss-Prot;Acc:Q5U2S3]	0.31746	0.320092	-0.136062	-0.283553	0.377012	-0.649757	-0.632755	0.568429	0.46025	-0.58545	0.463347	0.265497	-0.418859	0	0	0	0	0	0	0	0
ENSRNOG00000000399	Kpna1	Importin subunit alpha-1 (Karyopherin subunit alpha-1) (Importin alpha 5). [Source:UniProtKB/Swiss-Prot;Acc:P83953]	0.164618	-0.261936	-0.0315329	-0.517865	-0.49685	-0.588431	-0.595391	0.469618	0.324271	-0.614224	0.373645	0.40602	-0.279897	1	0	1	1	1	0	1	0
ENSRNOG00000000406	Ros1	Proto-oncogene tyrosine-protein kinase ROS precursor (EC 2.7.10.1) (c- ros-1). [Source:UniProtKB/Swiss-Prot;Acc:Q63132]	4.96043	0.279309	0.0244695	-1.18158	0.215786	-0.964271	-0.955369	0.869536	0.774891	-0.703925	0.864898	0.189733	-0.802809	0	0	0	0	0	0	0	0
ENSRNOG00000000411	RGD1307879_predicted		0.36039	0.0761559	-0.547019	0.259378	-1.05713	-0.49356	-0.524286	0.355911	0.142088	-0.708677	0.122336	0.62769	-0.0875089	0	0	0	0	0	0	0	0
ENSRNOG00000000413	Pln	Cardiac phospholamban (PLB). [Source:UniProtKB/Swiss-Prot;Acc:P61016]	0.213623	-0.479143	0.20257	0.369607	-1.00837	-0.0889838	-0.230446	0.00362833	-0.17999	-0.391498	-0.115325	0.591353	0.19226	0	0	1	0	0	0	0	0
ENSRNOG00000000415	Asf1a_predicted		-0.00195814	0.0456319	0.563886	-0.0898076	-0.707941	-0.00238548	-0.0306225	0.0349583	-0.0741566	-0.307477	-0.265483	0.323452	0.346001	0	0	0	0	0	0	0	0
ENSRNOG00000000417	Numa1	Numa1 protein (Fragment). [Source:UniProtKB/TrEMBL;Acc:Q4G051]	-0.123505	-0.489033	-0.152503	0.0937814	0.630732	0.544744	0.660212	-0.573096	-0.449592	0.571951	-0.392075	-0.300631	0.356126	1	0	0	0	1	0	0	0
ENSRNOG00000000419	Cfb	complement factor B [Source:RefSeq_peptide;Acc:NP_997631]	0.29453	-0.0932773	-0.300588	0.165821	0.40354	-0.243891	-0.207084	0.323179	0.41746	0.052628	0.369398	-0.359644	-0.494274	0	0	0	0	0	0	0	0
ENSRNOG00000000420	Rdbp	RD RNA-binding protein [Source:RefSeq_peptide;Acc:NP_997713]	-0.257473	0.718873	0.000830701	-0.95036	-0.203456	-0.0358853	0.027283	0.111286	0.177591	0.0590641	0.0673235	-0.237427	-0.0560864	0	0	0	0	0	0	0	0
ENSRNOG00000000422	Dom3z	Protein Dom3Z (Dom-3 homolog Z). [Source:UniProtKB/Swiss-Prot;Acc:Q6MG77]	-0.242158	0.637479	0.2141	-0.0366267	0.941477	0.412706	0.46123	-0.13408	0.105481	0.628915	-0.138085	-0.779605	-0.00202674	0	0	0	0	0	0	0	0
ENSRNOG00000000423	Stk19	serine/threonine kinase 19 [Source:RefSeq_peptide;Acc:NP_001013215]	-0.798372	0.868414	0.885123	-0.239791	-0.0982994	0.61762	0.601208	-0.403034	-0.316359	0.40661	-0.600172	-0.253177	0.581088	0	0	0	0	0	0	0	0
ENSRNOG00000000428	Cyp21a1	Cytochrome P450 21 (EC 1.14.99.10) (Cytochrome P450 XXI) (Steroid 21- hydroxylase) (21-OHase) (P450-C21) (P-450c21). [Source:UniProtKB/Swiss-Prot;Acc:Q64562]	-0.200571	-0.581417	-0.553522	-0.904256	0.253965	-0.188816	-0.0969188	0.10835	0.103973	-0.106229	0.135259	0.00529071	-0.138311	0	1	0	0	1	0	0	1
ENSRNOG00000000431	Crebl1	cAMP responsive element binding protein-like 1 [Source:RefSeq_peptide;Acc:NP_001002809]	-0.17831	0.562193	-0.143388	0.679497	-0.117411	0.235539	0.209133	-0.102004	-0.00402149	0.311852	-0.0923606	-0.31544	-0.0120297	0	0	0	0	1	0	0	1
ENSRNOG00000000432	Fkbpl	FK506-binding protein-like. [Source:UniProtKB/Swiss-Prot;Acc:Q6MG81]	-0.589202	0.44334	0.919849	1.63609	0.206691	0.65954	0.651211	-0.436729	-0.185107	0.864581	-0.235316	-0.750649	0.130639	0	0	0	0	0	0	0	0
ENSRNOG00000000433	Ng5	Proline-rich transmembrane protein 1. [Source:UniProtKB/Swiss-Prot;Acc:Q6MG82]	-0.119198	-0.560318	-0.409327	0.365131	1.94952	0.312426	0.463921	-0.488873	-0.40304	0.441493	-0.166397	-0.171005	0.11539	0	0	0	0	1	0	1	0
ENSRNOG00000000435	Ppt2	Lysosomal thioesterase PPT2 precursor (EC 3.1.2.-) (PPT-2). [Source:UniProtKB/Swiss-Prot;Acc:O70489]	-0.824982	-0.51434	-0.0621124	0.974969	0.0608968	0.915313	0.880355	-0.899397	-0.835676	0.670598	-0.788259	-0.0707471	0.736813	0	1	0	0	0	0	0	1
ENSRNOG00000000437	Agpat1	1-acylglycerol-3-phosphate O-acyltransferase 1 [Source:RefSeq_peptide;Acc:NP_997623]	-0.251008	-0.350398	-0.0506005	0.0184105	0.399234	-0.100065	-0.107927	-0.168481	-0.395565	-0.459473	-0.233541	0.77443	0.352387	0	0	0	0	0	0	0	0
ENSRNOG00000000438	Rnf5	E3 ubiquitin-protein ligase RNF5 (EC 6.3.2.-) (RING finger protein 5). [Source:UniProtKB/Swiss-Prot;Acc:Q5M807]	-0.24192	-0.397656	0.0700298	-0.606859	1.26679	0.102433	0.278034	-0.232856	-0.0755175	0.454128	0.205965	-0.422037	-0.136311	0	0	0	0	0	0	0	0
ENSRNOG00000000439	Ager	Advanced glycosylation end product-specific receptor precursor (Receptor for advanced glycosylation end products). [Source:UniProtKB/Swiss-Prot;Acc:Q63495]	0.637963	-1.67867	0.141886	1.62078	1.13972	0.281	0.317221	-0.406451	-0.383239	0.291543	-0.190905	0.0060682	0.131804	0	0	0	0	0	0	1	0
ENSRNOG00000000441	Gpsm3	G-protein-signaling modulator 3. [Source:UniProtKB/Swiss-Prot;Acc:Q6MG88]	-0.0746639	0.216824	-0.183973	-0.343083	1.16385	-0.17585	-0.128947	0.126941	0.114454	-0.115464	0.129812	0.0237435	-0.148444	0	0	0	0	1	0	0	0
ENSRNOG00000000442	Notch4	Notch homolog 4 [Source:RefSeq_peptide;Acc:NP_001002827]	-0.158418	0.417502	-0.010962	-0.172856	-0.323496	-0.328114	-0.450332	0.293965	0.0706536	-0.670086	-0.0449428	0.65246	0.089112	0	1	0	0	0	0	0	0
ENSRNOG00000000451	RT1-Ba	RT1 class II, locus Ba [Source:RefSeq_peptide;Acc:NP_001008831]	0.303002	0.108879	0.00746964	0.288435	0.49358	-0.357951	-0.374796	0.34458	0.305818	-0.267815	0.306578	0.0703442	-0.342594	0	0	0	0	0	0	1	0
ENSRNOG00000000455	Tap2	Antigen peptide transporter 2 (APT2) (ATP-binding cassette sub-family B member 3). [Source:UniProtKB/Swiss-Prot;Acc:P36372]	-2.28746	1.62935	-1.85576	0.285271	-0.0171659	0.794171	0.784772	-0.602718	-0.461002	0.675642	-0.658609	-0.397013	0.509384	0	1	0	0	0	0	0	0
ENSRNOG00000000456	Psmb8	Proteasome subunit beta type-8 precursor (EC 3.4.25.1) (Proteasome subunit beta-5i) (Proteasome component C13) (Macropain subunit C13) (Multicatalytic endopeptidase complex subunit C13). [Source:UniProtKB/Swiss-Prot;Acc:P28064]	-2.02689	7.67486	-1.61188	0.606465	0.542446	0.54081	0.505159	-0.146452	0.120947	0.738845	-0.195921	-0.88111	0.015341	0	0	0	0	0	0	0	0
ENSRNOG00000000457	Tap1	Antigen peptide transporter 1 (APT1) (Peptide transporter TAP1) (ATP- binding cassette sub-family B member 2). [Source:UniProtKB/Swiss-Prot;Acc:P36370]	-0.898489	2.40709	-1.6589	2.13191	-0.54416	0.598747	0.553445	-0.261576	-0.0242125	0.745936	-0.286936	-0.765776	0.055826	0	0	0	1	0	0	1	0
ENSRNOG00000000459	Psmb9	Proteasome subunit beta type-9 precursor (EC 3.4.25.1) (Proteasome subunit beta-1i) (Proteasome chain 7) (Macropain chain 7) (Multicatalytic endopeptidase complex chain 7) (RING12 protein) (Low molecular mass protein 2). [Source:UniProtKB/Swiss-Prot;Acc:P28077]	-2.41991	6.91365	-1.18764	0.933863	0.37734	0.646208	0.609701	-0.26554	-0.00659179	0.782973	-0.317954	-0.835964	0.141237	0	0	0	0	0	0	0	0
ENSRNOG00000000461	Brd2	Bromodomain-containing protein 2 (Protein RING3). [Source:UniProtKB/Swiss-Prot;Acc:Q6MGA9]	-0.0928108	-1.75573	-0.236399	-0.599559	-1.84372	-0.301302	-0.355203	0.0459241	-0.238493	-0.701254	-0.11899	0.919466	0.247466	0	0	0	0	0	0	0	0
ENSRNOG00000000463	Col11a2	procollagen, type XI, alpha 2 [Source:RefSeq_peptide;Acc:NP_997693]	0.110307	-0.651228	-0.145001	0.504695	-0.502285	-0.000323998	-0.126482	0.0229765	-0.120939	-0.313714	-0.249704	0.430783	0.190056	0	1	0	0	1	1	1	0
ENSRNOG00000000464	Rxrb	Retinoic acid receptor RXR-beta (Retinoid X receptor beta) (Nuclear receptor subfamily 2 group B member 2) (Nuclear receptor coregulator 1) (Fragment). [Source:UniProtKB/Swiss-Prot;Acc:P49743]	-0.0504696	0.200505	0.491675	1.13306	0.134744	0.615809	0.655392	-0.437615	-0.18621	0.843635	-0.211885	-0.744036	0.12258	1	0	0	0	0	1	0	0
ENSRNOG00000000465	RT1-Ke4	RT1 class I, locus Ke4 [Source:RefSeq_peptide;Acc:NP_001008885]	1.32226	-0.0362918	-0.133654	0.740262	0.9543	-0.537312	-0.460161	0.556663	0.698541	0.0337966	0.828543	-0.517358	-0.875553	0	0	0	0	0	0	0	0
ENSRNOG00000000466	Hsd17b8	Estradiol 17-beta-dehydrogenase 8 (EC 1.1.1.62) (Testosterone 17-beta- dehydrogenase 8) (EC 1.1.1.63) (17-beta-HSD 8) (17-beta-hydroxysteroid dehydrogenase 8). [Source:UniProtKB/Swiss-Prot;Acc:Q6MGB5]	-1.25415	0.850944	0.373871	0.0275377	0.613343	0.750692	0.796907	-0.519653	-0.273011	0.859915	-0.428082	-0.732889	0.32755	0	0	0	0	0	0	0	0
ENSRNOG00000000467	Ring1	E3 ubiquitin-protein ligase RING1 (EC 6.3.2.-) (Polycomb complex protein RING1) (RING finger protein 1). [Source:UniProtKB/Swiss-Prot;Acc:Q6MGB6]	0.00534687	0.394684	0.491882	0.439452	1.16751	0.406506	0.459074	-0.262409	-0.0585849	0.618352	-0.0926163	-0.61537	0.0532428	1	0	0	0	0	1	0	0
ENSRNOG00000000470	Vps52	Vacuolar protein sorting-associated protein 52 homolog (SAC2 suppressor of actin mutations 2-like protein). [Source:UniProtKB/Swiss-Prot;Acc:O55166]	0.00472388	-0.403882	-0.261934	0.494777	0.25334	-0.213671	-0.232237	-0.0244057	-0.240663	-0.503537	-0.102029	0.713509	0.186121	0	0	0	0	0	0	0	0
ENSRNOG00000000471	B3galt4	Beta-1,3-galactosyltransferase 4 (EC 2.4.1.62) (Beta-1,3-GalTase 4) (Beta3Gal-T4) (b3Gal-T4) (Ganglioside galactosyltransferase) (UDP- galactose:beta-N-acetyl-galactosamine-beta-1,3-galactosyltransferase) (GAL-T2). [Source:UniProtKB/Swiss-Prot;Acc:O88178]	0.230564	0.70027	0.700327	0.34825	1.53983	0.104635	0.182216	0.0584383	0.320864	0.584084	0.337944	-0.842107	-0.384371	0	0	0	0	0	0	0	0
ENSRNOG00000000473	Ke2	MHC class II region expressed gene KE2 [Source:RefSeq_peptide;Acc:NP_997671]	-0.22865	0.28132	-0.105613	0.204799	-0.285583	0.56485	0.570944	-0.359871	-0.160329	0.681489	-0.279065	-0.603736	0.173224	0	0	0	0	0	0	0	0
ENSRNOG00000000474	Rab2l	RAB2, member RAS oncogene family-like [Source:RefSeq_peptide;Acc:NP_997712]	-0.0672273	1.84256	-0.750641	-0.0603646	0.588207	0.0560637	0.0806677	0.26047	0.479931	0.37525	0.184142	-0.782008	-0.350799	0	1	0	0	1	0	0	0
ENSRNOG00000000480	Phf1	PHD finger protein 1 [Source:RefSeq_peptide;Acc:NP_997703]	-0.33508	-0.599754	-0.0756939	1.00972	1.51806	0.439636	0.449225	-0.582894	-0.556953	0.408297	-0.293677	0.0328679	0.270578	0	0	0	1	0	0	0	0
ENSRNOG00000000481	Cuta	Protein CutA precursor (Brain acetylcholinesterase putative membrane anchor). [Source:UniProtKB/Swiss-Prot;Acc:Q6MGD0]	0.435377	1.05255	-0.444083	-0.0259863	-0.070058	-0.325558	-0.306314	0.545054	0.697592	0.0671072	0.515545	-0.594187	-0.638976	0	0	0	0	0	0	0	0
ENSRNOG00000000483	Syngap1	Ras GTPase-activating protein SynGAP (Synaptic Ras GTPase-activating protein 1) (Synaptic Ras-GAP 1) (Neuronal RasGAP) (p135 SynGAP). [Source:UniProtKB/Swiss-Prot;Acc:Q9QUH6]	0.178836	-0.193466	-0.0133289	0.167817	0.256289	-0.223125	-0.190257	0.110539	0.100391	-0.0826675	0.271757	0.0395135	-0.248766	0	1	0	0	1	0	0	1
ENSRNOG00000000485	Bak1	BCL2-antagonist/killer 1 [Source:RefSeq_peptide;Acc:NP_446264]	0.61042	0.411909	-0.484921	1.16903	-1.59991	-0.415211	-0.562697	0.34105	0.128326	-0.639479	0.141983	0.624826	-0.122615	1	1	0	0	1	0	1	1
ENSRNOG00000000486	Ggnbp1	Gametogenetin-binding protein 1. [Source:UniProtKB/Swiss-Prot;Acc:Q5J2D6]	-0.264113	0.167214	0.0104452	-0.158887	-1.04695	0.0363258	-0.122143	0.0297979	-0.0940945	-0.26186	-0.216263	0.369182	0.213587	0	0	0	0	0	0	0	0
ENSRNOG00000000489	Nudt3	Diphosphoinositol polyphosphate phosphohydrolase 1 (EC 3.6.1.52) (DIPP-1) (Diadenosine 5',5'''-P1,P6-hexaphosphate hydrolase 1) (EC 3.6.1.-) (Nucleoside diphosphate-linked moiety X motif 3) (Nudix motif 3). [Source:UniProtKB/Swiss-Prot;Acc:Q566C7]	0.276547	-1.07732	0.0233592	0.0236945	0.88408	-0.0807931	0.0670356	-0.184284	-0.198959	0.0217408	0.0928785	0.118575	-0.0272085	1	0	0	1	1	0	0	0
ENSRNOG00000000499	Tcp11	t-complex 11 [Source:RefSeq_peptide;Acc:NP_001007696]	0.180967	0.0924657	0.104467	0.390884	0.353735	0.0991052	0.124579	-0.0195653	0.0796717	0.248086	0.0413187	-0.321356	-0.113157	0	0	0	0	0	0	0	0
ENSRNOG00000000501	Zfp523_predicted		-0.871432	-1.37974	-0.233466	-0.533315	0.121566	0.476744	0.486577	-0.647547	-0.796782	-0.0239529	-0.767536	0.576955	0.821021	0	0	0	0	0	0	0	0
ENSRNOG00000000503	Ppard	peroxisome proliferator activated receptor delta [Source:RefSeq_peptide;Acc:NP_037273]	0.395731	-0.391903	-0.0620962	0.629498	0.677705	0.0263804	0.103019	0.0559674	0.245823	0.425187	0.275801	-0.615526	-0.422597	0	0	0	0	0	0	0	1
ENSRNOG00000000506	Tead3	TEA domain family member 3 [Source:RefSeq_peptide;Acc:NP_001091686]	0.132266	-0.737643	-0.124943	0.0657655	-0.149849	-0.158695	-0.100099	0.0387093	-0.0109087	-0.15598	0.0547039	0.160534	-0.08601	1	1	0	0	0	0	0	1
ENSRNOG00000000510	Clps	Colipase precursor. [Source:UniProtKB/Swiss-Prot;Acc:P17084]	-0.209344	0.307619	-0.141783	-0.335683	0.311476	0.129072	0.116336	0.00108795	0.0266079	0.0504393	-0.177026	-0.109211	0.132282	0	0	0	0	0	0	0	0
ENSRNOG00000000512	NP_001101084.1	solute carrier family 26, member 8 [Source:RefSeq_peptide;Acc:NP_001101084]	-0.165873	1.07323	0.263462	-0.0389116	1.35019	0.0511994	0.103403	0.0684996	0.289037	0.492175	0.357104	-0.704453	-0.394163	0	1	0	0	0	1	0	0
ENSRNOG00000000513	Mapk14	Mitogen-activated protein kinase 14 (EC 2.7.11.24) (Mitogen-activated protein kinase p38 alpha) (MAP kinase p38 alpha) (CRK1). [Source:UniProtKB/Swiss-Prot;Acc:P70618]	0.520584	0.0160696	0.385002	-0.120483	1.08205	-0.365118	-0.227138	0.332662	0.484662	0.144832	0.650211	-0.505388	-0.62018	1	1	1	0	1	1	0	1
ENSRNOG00000000515	Mapk13	Mitogen-activated protein kinase 13 (EC 2.7.11.24) (Stress-activated protein kinase 4) (Mitogen-activated protein kinase p38 delta) (MAP kinase p38 delta). [Source:UniProtKB/Swiss-Prot;Acc:Q9WTY9]	1.11084	-0.607025	-0.101081	-1.25339	1.14594	-0.849367	-0.781311	0.66021	0.51006	-0.757143	0.599129	0.400923	-0.510071	1	1	1	0	0	0	0	0
ENSRNOG00000000519	Stk38	serine/threonine kinase 38 [Source:RefSeq_peptide;Acc:NP_001015025]	0.0997789	0.315305	-0.022914	-1.04349	0.205476	-0.650188	-0.564895	0.561679	0.516489	-0.46331	0.561378	0.0776846	-0.452283	1	1	1	0	0	0	0	1
ENSRNOG00000000520	Sfrs3_predicted	splicing factor, arginine/serine-rich 3 (SRp20) [Source:RefSeq_peptide;Acc:NP_001041372]	0.0206238	-0.580311	-0.0441496	-0.415662	-0.60199	0.045502	0.127899	-0.0633912	0.01531	0.196977	0.0649629	-0.232822	-0.0745458	1	1	1	1	0	0	0	0
ENSRNOG00000000521	Cdkn1a	cyclin-dependent kinase inhibitor 1A [Source:RefSeq_peptide;Acc:NP_542960]	0.581729	-1.02729	-0.768949	-0.249159	0.406957	-0.472881	-0.436972	0.344711	0.257833	-0.401273	0.329381	0.234303	-0.362256	1	0	0	0	0	0	0	0
ENSRNOG00000000522	NP_001101086.1	copine V [Source:RefSeq_peptide;Acc:NP_001101086]	-0.11503	0.0560944	0.103547	0.247861	0.0031228	0.254777	0.213704	-0.127253	-0.143616	0.0295278	-0.391042	0.0346016	0.31622	0	0	0	0	0	0	0	1
ENSRNOG00000000523	Ppil1	peptidylprolyl isomerase (cyclophilin)-like 1 [Source:RefSeq_peptide;Acc:NP_001029360]	-0.80437	0.552566	-0.121002	0.286866	-0.386318	0.698565	0.663636	-0.522856	-0.405719	0.580806	-0.561993	-0.323107	0.464832	0	0	0	0	0	0	0	0
ENSRNOG00000000524	RGD735065	Uncharacterized protein C6orf89 homolog. [Source:UniProtKB/Swiss-Prot;Acc:Q6P6G2]	-0.350735	1.02378	-0.0644306	-0.177851	-0.183714	0.429122	0.413229	-0.0775573	0.107169	0.473155	-0.274767	-0.630718	0.160119	0	0	0	0	0	0	0	0
ENSRNOG00000000527	Mtch1	Mtch1 protein (Fragment). [Source:UniProtKB/TrEMBL;Acc:Q4G025]	-0.612007	0.386346	0.047359	-1.13764	1.03811	0.147197	0.269352	-0.279924	-0.267228	0.11805	-0.138232	0.0309939	0.301023	0	0	1	0	0	0	0	0
ENSRNOG00000000528	NP_001101087.2	FYVE, RhoGEF and PH domain containing 2 [Source:RefSeq_peptide;Acc:NP_001101087]	0.85741	-0.140634	0.124188	0.245986	0.30698	-0.48747	-0.372051	0.510633	0.630371	-0.0244133	0.658996	-0.450815	-0.706037	0	0	0	0	0	0	0	0
ENSRNOG00000000529	Pim1	Proto-oncogene serine/threonine-protein kinase Pim-1 (EC 2.7.11.1). [Source:UniProtKB/Swiss-Prot;Acc:P26794]	0.0170532	-0.815234	-0.814536	0.209659	0.343776	-0.179139	-0.136735	-0.137518	-0.319532	-0.36814	-0.0672803	0.635032	0.121022	0	1	0	0	0	0	1	0
ENSRNOG00000000532	RGD1307801	ring finger protein 8 [Source:RefSeq_peptide;Acc:NP_001020898]	0.121712	-0.37702	-0.204472	-0.27059	1.27037	-0.136045	0.0681608	0.0759619	0.259067	0.337649	0.407596	-0.570572	-0.441901	0	0	1	0	0	0	0	1
ENSRNOG00000000539	Zfand3	AN1-type zinc finger protein 3 (Testis-expressed sequence 27). [Source:UniProtKB/Swiss-Prot;Acc:Q5U2M7]	-0.236799	-0.834162	-0.400651	-0.876312	0.40526	-0.0515211	0.0563087	-0.187924	-0.343896	-0.335263	-0.282672	0.541766	0.37864	1	0	0	1	1	0	1	1
ENSRNOG00000000541	Glo1	Lactoylglutathione lyase (EC 4.4.1.5) (Methylglyoxalase) (Aldoketomutase) (Glyoxalase I) (Glx I) (Ketone-aldehyde mutase) (S-D- lactoylglutathione methylglyoxal lyase). [Source:UniProtKB/Swiss-Prot;Acc:Q6P7Q4]	-0.112787	0.13514	0.182721	-1.11933	-0.385138	-0.378547	-0.341388	0.221521	0.0254472	-0.644981	0.00211259	0.602025	0.174736	0	0	0	0	1	0	0	0
ENSRNOG00000000543	Frk	Tyrosine-protein kinase FRK (EC 2.7.10.2) (FYN-related kinase) (Gastrointestinal-associated kinase) (GASK) (Gastrointestinal- associated tyrosine kinase) (GTK). [Source:UniProtKB/Swiss-Prot;Acc:Q62662]	2.51096	2.64094	-0.690069	-0.403253	1.20776	-0.807459	-0.768858	0.812405	0.839155	-0.385923	0.883211	-0.196718	-0.881398	0	1	1	1	1	1	0	1
ENSRNOG00000000547	Tspyl4	TSPY-like 4 [Source:RefSeq_peptide;Acc:NP_001012075]	-0.237377	-0.305411	0.534054	0.515298	1.40978	0.244497	0.301967	-0.501162	-0.560232	0.11759	-0.245847	0.309498	0.377016	0	1	0	0	0	0	0	0
ENSRNOG00000000549	Tspyl	testis-specific protein, Y-encoded-like [Source:RefSeq_peptide;Acc:NP_001013051]	-0.555597	-0.0420228	0.15542	0.763108	1.04384	0.548942	0.636447	-0.433997	-0.184453	0.821483	-0.153827	-0.729676	0.0697471	1	1	1	1	0	0	0	0
ENSRNOG00000000555	Eif4ebp2	eukaryotic translation initiation factor 4E binding protein 2 [Source:RefSeq_peptide;Acc:NP_001028241]	-0.192129	-0.472801	0.0951944	-0.509007	0.643761	-0.182039	-0.113707	-0.155105	-0.348351	-0.413994	-0.0867058	0.682826	0.255442	0	0	1	1	0	0	0	1
ENSRNOG00000000557	Sar1a	SAR1a gene homolog 1 [Source:RefSeq_peptide;Acc:NP_001007740]	0.779777	-0.451234	0.145221	0.058342	-0.510566	-0.814518	-0.815383	0.622817	0.419586	-0.836464	0.51709	0.574418	-0.417315	1	0	1	1	0	1	0	0
ENSRNOG00000000558	Pyp	Pyp protein (Fragment). [Source:UniProtKB/TrEMBL;Acc:Q499R7]	0.655676	-0.0219046	0.425678	-0.802379	-1.61187	-0.741973	-0.766737	0.664177	0.490868	-0.793107	0.456242	0.457433	-0.338849	0	0	0	0	0	0	0	0
ENSRNOG00000000561	Pald	Pald protein. [Source:UniProtKB/TrEMBL;Acc:Q498S3]	0.106163	0.054258	0.478937	0.095986	0.205385	0.0776427	0.031849	0.182238	0.285917	0.152654	0.0182575	-0.394241	-0.0746524	0	0	0	0	0	0	0	1
ENSRNOG00000000562	Prf1	Perforin-1 precursor (P1) (Lymphocyte pore-forming protein) (Cytolysin). [Source:UniProtKB/Swiss-Prot;Acc:P35763]	-0.163863	0.382207	0.033808	-0.301614	-0.120343	-0.0948165	-0.183101	0.169614	0.105109	-0.222204	-0.0212865	0.161088	0.00571655	1	0	0	0	0	0	0	0
ENSRNOG00000000568	Slc29a3	Equilibrative nucleoside transporter 3 (Solute carrier family 29 member 3). [Source:UniProtKB/Swiss-Prot;Acc:Q80WK7]	-1.07076	-0.247848	1.39288	0.657324	0.333032	0.763066	0.720102	-0.743354	-0.738943	0.42417	-0.759016	0.0923814	0.792601	0	0	0	0	0	0	0	0
ENSRNOG00000000569	MGC112715	Putative uncharacterized protein MGC112715. [Source:UniProtKB/TrEMBL;Acc:Q4KM76]	-0.0740053	-0.0685132	-0.0231045	-0.209783	0.322248	-0.250078	-0.160815	0.154149	0.140985	-0.15145	0.199485	0.0311718	-0.180296	0	1	0	1	0	0	0	1
ENSRNOG00000000571	Psap	Sulfated glycoprotein 1 precursor (SGP-1) (Prosaposin). [Source:UniProtKB/Swiss-Prot;Acc:P10960]	-0.147526	0.741814	0.112151	0.929001	-0.298618	0.137368	0.116465	-0.224602	-0.2838	-0.00688041	-0.197947	0.231989	0.217354	0	0	0	0	0	0	0	0
ENSRNOG00000000575	Ascc1	activating signal cointegrator 1 complex subunit 1 [Source:RefSeq_peptide;Acc:NP_001007633]	-0.257064	0.268683	0.479737	-0.152799	-0.413913	0.423494	0.455045	-0.261171	-0.149026	0.382773	-0.344687	-0.343239	0.314298	0	1	0	0	0	0	0	1
ENSRNOG00000000579	LOC294446	Myristoylated alanine-rich C-kinase substrate (MARCKS) (Protein kinase C substrate 80 kDa protein). [Source:UniProtKB/Swiss-Prot;Acc:P30009]	1.21559	-1.13092	-1.91352	-1.34325	0.100603	-0.676438	-0.672693	0.404133	0.152893	-0.832093	0.30454	0.766166	-0.200075	1	0	0	1	0	0	0	0
ENSRNOG00000000585	Amd1	S-adenosylmethionine decarboxylase proenzyme (EC 4.1.1.50) (AdoMetDC) (SamDC) [Contains: S-adenosylmethionine decarboxylase alpha chain; S- adenosylmethionine decarboxylase beta chain]. [Source:UniProtKB/Swiss-Prot;Acc:P17708]	1.33208	1.26006	0.376798	-1.05434	-1.15176	-0.88399	-0.899503	0.886321	0.805467	-0.686674	0.768815	0.128688	-0.683625	1	1	0	0	0	0	0	1
ENSRNOG00000000586	NP_001102007.1		-0.495895	-0.275628	0.371968	0.188916	-0.723433	0.631368	0.660137	-0.488263	-0.308977	0.688712	-0.368074	-0.508486	0.324768	0	0	1	0	0	0	0	1
ENSRNOG00000000587	NP_001099861.1	brix domain containing 1 [Source:RefSeq_peptide;Acc:NP_001099861]	0.596278	-1.00764	-0.23	-0.0880792	-0.845034	-0.0960753	-0.0481456	0.173094	0.26516	0.111262	0.207189	-0.326876	-0.260042	0	0	0	0	0	0	0	0
ENSRNOG00000000588	Slc16a10	Monocarboxylate transporter 10 (MCT 10) (T-type amino acid transporter 1) (Aromatic amino acid transporter 1) (Solute carrier family 16 member 10). [Source:UniProtKB/Swiss-Prot;Acc:Q91Y77]	-0.00205841	1.51373	-0.0495318	-1.31076	-1.67406	-0.384809	-0.458997	0.595883	0.565797	-0.396584	0.242026	-0.0342996	-0.265409	0	0	0	1	0	0	1	0
ENSRNOG00000000593	Rev3l	REV3-like, catalytic subunit of DNA polymerase zeta RAD54 like [Source:RefSeq_peptide;Acc:NP_001077435]	-0.899524	-0.512857	-0.600376	1.78849	1.81298	0.751011	0.803449	-0.657574	-0.435788	0.896354	-0.384602	-0.609198	0.275252	0	1	0	1	0	0	1	0
ENSRNOG00000000595	MGC112844	chromosome 6 open reading frame 4 (MGC112844), mRNA [Source:RefSeq_dna;Acc:NM_001044248]	-0.394035	0.196823	-2.29423	2.99194	1.26455	0.581554	0.582979	-0.375976	-0.142871	0.797991	-0.229192	-0.712936	-0.00812373	0	0	0	0	0	0	0	0
ENSRNOG00000000597	RGD1564120_predicted		0.201658	0.454591	0.0528036	0.40498	0.44819	0.163206	0.13869	0.0470816	0.139884	0.198677	-0.0965128	-0.337609	0.0040992	0	0	0	0	0	0	0	0
ENSRNOG00000000604	Hdac2	Histone deacetylase 2 (Fragment). [Source:UniProtKB/TrEMBL;Acc:Q99PA1]	-0.604513	-0.283496	0.1044	-0.784683	-0.628462	0.457393	0.474909	-0.411052	-0.400603	0.218263	-0.516653	0.0167507	0.569102	0	1	0	0	0	0	1	0
ENSRNOG00000000609	Ipmk	Inositol polyphosphate multikinase (EC 2.7.1.151) (Inositol 1,3,4,6- tetrakisphosphate 5-kinase). [Source:UniProtKB/Swiss-Prot;Acc:Q99NI4]	-0.0865733	0.35251	0.689449	0.0928257	0.458078	0.435378	0.513415	-0.272358	-0.0315487	0.700072	-0.0723991	-0.730747	0.0452558	1	1	1	1	1	1	1	1
ENSRNOG00000000610	NP_001099855.1		0.0103596	0.142856	0.059024	-0.0247343	-0.017768	0.211544	0.289122	-0.066163	0.119831	0.453258	0.0297773	-0.593892	-0.0839628	0	0	0	0	0	0	1	0
ENSRNOG00000000613	Tfam	Transcription factor A, mitochondrial precursor (mtTFA). [Source:UniProtKB/Swiss-Prot;Acc:Q91ZW1]	0.376923	0.3082	-0.0126029	-0.308086	0.101593	-0.218616	-0.144018	0.391847	0.567522	0.177299	0.444686	-0.631519	-0.493581	0	1	0	0	0	0	0	0
ENSRNOG00000000632	Cdc2a	Cell division control protein 2 homolog (EC 2.7.11.22) (EC 2.7.11.23) (p34 protein kinase) (Cyclin-dependent kinase 1) (CDK1). [Source:UniProtKB/Swiss-Prot;Acc:P39951]	0.0800488	-0.196949	0.227477	-2.40055	-0.972726	-0.650805	-0.632709	0.463271	0.223685	-0.872056	0.233609	0.709665	-0.039935	0	0	0	0	0	0	0	0
ENSRNOG00000000634	RGD1306739_predicted		-3.32437	1.86198	0.367649	0.194183	-1.83358	0.950664	0.894263	-0.757604	-0.650507	0.683423	-0.837703	-0.259076	0.777928	0	0	0	0	0	0	0	0
ENSRNOG00000000635	NP_001101094.1	AT rich interactive domain 5B (Mrf1 like) [Source:RefSeq_peptide;Acc:NP_001101094]	-1.14913	0.574013	-1.0462	1.37666	-0.110641	0.786853	0.765806	-0.646666	-0.565753	0.554334	-0.749432	-0.194374	0.621978	0	0	0	0	0	0	0	0
ENSRNOG00000000640	Egr2	Early growth response protein 2 (EGR-2) (Protein Krox-20). [Source:UniProtKB/Swiss-Prot;Acc:P51774]	0.203154	-0.26133	0.078561	0.0693317	0.0826422	-0.177227	-0.141976	0.224459	0.231385	-0.126354	0.106871	-0.0718443	-0.161814	1	0	0	1	0	0	0	1
ENSRNOG00000000648	Jmjd1c	Putative uncharacterized protein (Fragment). [Source:UniProtKB/TrEMBL;Acc:Q9QXL6]	0.73241	-0.959698	0.65946	1.27712	-0.940294	-0.273935	-0.339946	0.0555507	-0.198061	-0.623853	-0.0847997	0.817634	0.19591	0	0	0	0	0	0	0	0
ENSRNOG00000000653	Nr5a2	Nuclear receptor subfamily 5 group A member 2 (Liver receptor homolog 1) (LRH-1) (FTZ-F1 beta). [Source:UniProtKB/Swiss-Prot;Acc:Q9QWM1]	0.144501	-0.0364776	-0.0931223	0.308383	-0.173648	-0.351779	-0.39632	0.347212	0.319581	-0.222034	0.355249	0.0361354	-0.414549	0	0	0	0	0	0	0	0
ENSRNOG00000000655	Ptprc	Leukocyte common antigen precursor (EC 3.1.3.48) (L-CA) (T200) (CD45 antigen). [Source:UniProtKB/Swiss-Prot;Acc:P04157]	0.35015	-0.0426046	0.425522	0.356443	0.0449586	-0.159544	-0.0608176	0.113797	0.237557	0.213216	0.418766	-0.383099	-0.387194	0	0	0	0	0	0	0	0
ENSRNOG00000000660	Asphd2	Aspartate beta-hydroxylase domain-containing protein 2 (EC 1.14.11.-). [Source:UniProtKB/Swiss-Prot;Acc:Q5HZW3]	0.0559962	-0.181045	0.161217	0.0695425	0.806167	0.145302	0.163657	0.0346641	0.234634	0.468865	0.182317	-0.652992	-0.269631	0	1	0	0	0	0	0	0
ENSRNOG00000000663	Tfip11	tuftelin interacting protein 11 [Source:RefSeq_peptide;Acc:NP_001008292]	0.184586	-0.0274156	0.110999	0.486973	-0.192114	0.367499	0.387774	-0.131624	0.0707387	0.558595	-0.117898	-0.657213	-0.041074	0	1	0	0	0	0	0	0
ENSRNOG00000000664	Tpst2	Protein-tyrosine sulfotransferase 2 (EC 2.8.2.20) (Tyrosylprotein sulfotransferase-2) (TPST-2). [Source:UniProtKB/Swiss-Prot;Acc:Q5RJS8]	1.26755	-0.11768	0.653973	-0.159825	0.770666	-0.58659	-0.472921	0.598092	0.731094	-0.0412186	0.830249	-0.492779	-0.804622	1	0	0	0	0	0	1	1
ENSRNOG00000000665	Pitpnb	Phosphatidylinositol transfer protein beta isoform (PtdIns transfer protein beta) (PtdInsTP) (PI-TP-beta). [Source:UniProtKB/Swiss-Prot;Acc:P53812]	0.206554	0.647791	-0.232413	-0.600142	-0.152115	-0.836328	-0.825872	0.788016	0.676163	-0.71869	0.639351	0.241776	-0.569151	1	0	1	0	0	0	1	0
ENSRNOG00000000692	Ung	uracil-DNA glycosylase [Source:RefSeq_peptide;Acc:NP_001013142]	-0.579656	0.425804	0.190995	-1.52909	-0.433182	-0.00596334	0.0662393	-0.0955564	-0.154004	-0.142826	-0.129013	0.215232	0.275881	1	1	0	0	0	0	0	0
ENSRNOG00000000693	Svop	Synaptic vesicle 2-related protein (SV2-related protein) [Source:UniProtKB/Swiss-Prot;Acc:Q8BFT9]	0.425046	0.94344	0.251194	0.746343	0.535586	-0.267995	-0.263524	0.254617	0.246347	-0.159812	0.276465	-0.00549597	-0.252909	0	1	0	0	0	0	0	0
ENSRNOG00000000701	NP_001099406.1	similar to nitrogen fixation cluster-like (predicted) (RGD1309562_predicted), mRNA [Source:RefSeq_dna;Acc:NM_001105936]	-0.137424	0.0802999	0.163406	0.122528	-0.061971	0.388828	0.451141	-0.238946	-0.0456341	0.572586	-0.123711	-0.591108	0.070385	0	1	0	0	0	0	0	0
ENSRNOG00000000704	Cmklr1	Chemokine receptor-like 1 (G-protein coupled receptor DEZ) (G-protein coupled chemoattractant-like receptor). [Source:UniProtKB/Swiss-Prot;Acc:O35786]	0.621466	0.0137691	0.252491	0.695492	0.154754	-0.276768	-0.263884	0.408551	0.476586	-0.0623385	0.324798	-0.300512	-0.428018	0	1	0	0	1	0	0	0
ENSRNOG00000000711	RGD1560125_predicted		0.587731	-0.248516	0.314752	0.637365	0.449693	-0.196512	-0.249932	0.15731	0.112035	-0.16611	0.203994	0.132354	-0.170097	0	0	1	0	0	0	0	0
ENSRNOG00000000715	Pou1f1	Pituitary-specific positive transcription factor 1 (Pit-1) (Growth hormone factor 1) (GHF-1). [Source:UniProtKB/Swiss-Prot;Acc:P10037]	0.0660431	-0.488966	0.0712666	0.256062	-0.563774	-0.229123	-0.297847	0.160254	0.0582319	-0.297548	0.125297	0.306992	-0.123783	1	0	0	0	0	1	0	1
ENSRNOG00000000718	NP_001099370.1	CGG triplet repeat binding protein 1 [Source:RefSeq_peptide;Acc:NP_001099370]	-0.0284732	-1.48403	-0.0148271	-0.0378395	-0.730457	0.0520482	0.0549492	-0.26475	-0.45752	-0.332985	-0.375075	0.668067	0.462611	0	0	0	0	0	0	0	0
ENSRNOG00000000728	Clic2	Chloride intracellular channel protein 2. [Source:UniProtKB/Swiss-Prot;Acc:Q5M883]	0.989097	1.28692	-1.73093	4.95157	-2.21429	0.335825	0.265347	-0.0354673	0.143421	0.496657	-0.0988983	-0.611955	-0.146316	1	0	0	1	0	0	0	0
ENSRNOG00000000729	Tmlhe	Trimethyllysine dioxygenase, mitochondrial precursor (EC 1.14.11.8) (Epsilon-trimethyllysine 2-oxoglutarate dioxygenase) (TML-alpha- ketoglutarate dioxygenase) (TML hydroxylase) (TML dioxygenase) (TMLD). [Source:UniProtKB/Swiss-Prot;Acc:Q91ZW6]	0.256803	0.466652	0.0712485	0.867444	-0.162029	0.295426	0.278133	-0.0196119	0.19177	0.5366	0.00030149	-0.704073	-0.159273	0	0	0	0	0	0	0	0
ENSRNOG00000000768	Ubd	Ubiquitin D (Ubiquitin-like protein FAT10) (Diubiquitin). [Source:UniProtKB/Swiss-Prot;Acc:Q921A3]	1.99126	15.2707	-8.56096	6.25214	0.519802	-0.0844154	-0.131961	0.403393	0.609092	0.312981	0.38284	-0.756928	-0.603464	0	0	0	0	0	0	0	0
ENSRNOG00000000774	Gabbr1	Gamma-aminobutyric acid type B receptor subunit 1 precursor (GABA-B receptor 1) (GABA-B-R1) (Gb1). [Source:UniProtKB/Swiss-Prot;Acc:Q9Z0U4]	-0.159419	-0.840868	-0.035457	0.689604	0.633131	0.100222	0.0855343	-0.364091	-0.562218	-0.271452	-0.37278	0.711519	0.456516	0	0	0	0	0	0	0	0
ENSRNOG00000000775	Mog	Myelin-oligodendrocyte glycoprotein precursor. [Source:UniProtKB/Swiss-Prot;Acc:Q63345]	0.234504	0.462847	-0.231269	0.390429	-0.198259	-0.0505826	-0.116806	0.252282	0.31637	0.0483913	0.107287	-0.278175	-0.258485	0	0	0	0	0	0	0	1
ENSRNOG00000000777	RT1-S3	RT1-149 protein [Source:RefSeq_peptide;Acc:NP_001008826]	0.26823	0.433374	-0.968182	1.29438	-0.41888	0.229465	0.207117	0.0247087	0.208278	0.456803	0.00554793	-0.628214	-0.238348	1	1	0	0	0	0	0	1
ENSRNOG00000000779	Znrd1	DNA-directed RNA polymerase I subunit RPA12 (Zinc ribbon domain- containing protein 1). [Source:UniProtKB/Swiss-Prot;Acc:Q6MFY5]	0.752044	0.184676	-0.230559	0.304444	-0.192675	-0.160676	-0.115333	0.381376	0.550525	0.183615	0.343411	-0.626092	-0.480678	0	0	0	0	0	0	0	0
ENSRNOG00000000780	Ppp1r11	Protein phosphatase 1 regulatory subunit 11. [Source:UniProtKB/Swiss-Prot;Acc:Q6MFY6]	0.667778	0.314682	-0.878803	1.25145	0.531645	-0.47807	-0.47223	0.448145	0.437617	-0.24851	0.478597	-0.0338809	-0.591909	0	0	0	0	0	0	0	1
ENSRNOG00000000781	Rnf39	RING finger protein 39 (LTP-induced RING finger protein). [Source:UniProtKB/Swiss-Prot;Acc:Q920M2]	0.0311539	-0.36384	-0.220917	-0.117614	-0.454569	-0.280497	-0.380041	0.168629	-0.0339791	-0.544144	-0.00339815	0.622942	0.0430397	1	0	0	0	0	0	0	0
ENSRNOG00000000786	Rpp21	ribonuclease P 21kDa subunit [Source:RefSeq_peptide;Acc:NP_001002831]	0.780816	-0.740915	0.0628006	-0.942709	-1.47719	-0.751974	-0.749786	0.63895	0.493576	-0.712618	0.534137	0.381445	-0.429017	0	0	0	0	0	0	0	0
ENSRNOG00000000795	RT1-N3	RT1 class Ib gene, H2-TL-like, grc region (N3) [Source:RefSeq_peptide;Acc:NP_001008855]	-0.166385	-0.587344	0.831849	-0.371624	-0.016957	0.0848073	0.0746342	-0.191554	-0.279023	-0.116349	-0.188999	0.325781	0.328741	0	0	1	0	1	0	0	0
ENSRNOG00000000798	Gnl1	Guanine nucleotide-binding protein-like 1. [Source:UniProtKB/Swiss-Prot;Acc:Q6MG06]	0.334165	-0.595423	0.0774418	0.49742	0.652683	0.323133	0.450832	-0.237911	0.00295421	0.681122	0.0285484	-0.731916	-0.147995	0	0	0	0	0	0	0	0
ENSRNOG00000000799	Abcf1	ATP-binding cassette sub-family F member 1 (ATP-binding cassette 50). [Source:UniProtKB/Swiss-Prot;Acc:Q6MG08]	-0.101413	-0.152904	0.158256	-0.1829	-0.730042	0.295214	0.29319	-0.162655	-0.0709385	0.299729	-0.182886	-0.281831	0.183602	1	1	0	0	1	0	1	1
ENSRNOG00000000800	Man1a_predicted	mannosidase, alpha, class 1A, member 1 [Source:RefSeq_peptide;Acc:NP_001028828]	2.43714	-0.753119	-0.000104946	-0.00580563	0.833136	-0.950324	-0.899093	0.798472	0.721612	-0.632523	0.891779	0.155103	-0.823825	1	1	1	1	1	0	0	1
ENSRNOG00000000804	Mrps18b	mitochondrial ribosomal protein S18B [Source:RefSeq_peptide;Acc:NP_997699]	-0.178954	1.1444	-0.635623	0.718017	-0.411151	0.389111	0.349031	-0.0561549	0.158032	0.571958	-0.125649	-0.723567	-0.095085	0	0	0	0	0	0	1	0
ENSRNOG00000000805	Gja1	Gap junction alpha-1 protein (Connexin-43) (Cx43) (Gap junction 43 kDa heart protein). [Source:UniProtKB/Swiss-Prot;Acc:P08050]	-0.0648749	-0.252218	0.352694	0.0961818	-0.24385	0.06012	-0.0345437	-0.12472	-0.293627	-0.314106	-0.324465	0.551812	0.373636	1	0	0	0	1	0	1	0
ENSRNOG00000000808	Hsf2	heat shock factor 2 [Source:RefSeq_peptide;Acc:NP_113882]	0.114831	-0.420612	0.0208717	-0.845452	0.291422	-0.524693	-0.544358	0.238702	-0.039199	-0.804323	0.125863	0.879455	0.0347013	0	1	0	0	0	0	0	0
ENSRNOG00000000809	RGD1303066	similar to RIKEN cDNA 2610110G12 (RGD1303066), mRNA [Source:RefSeq_dna;Acc:NM_212498]	0.0839142	-0.315495	-2.3974	0.640588	1.77834	0.100982	0.176112	-0.0488039	0.0969413	0.382415	0.0865939	-0.469922	-0.315763	0	0	0	0	0	0	0	0
ENSRNOG00000000811	Pkib	cAMP-dependent protein kinase inhibitor beta (PKI-beta) (cAMP- dependent protein kinase inhibitor, testis isoform). [Source:UniProtKB/Swiss-Prot;Acc:P27775]	0.828991	-1.59058	-0.389832	-1.02473	-0.912969	-0.732791	-0.719834	0.496208	0.26496	-0.842305	0.375653	0.684697	-0.268438	0	0	0	0	0	0	1	0
ENSRNOG00000000812	RGD1302996	Uncharacterized protein C6orf136 homolog. [Source:UniProtKB/Swiss-Prot;Acc:Q6MG12]	-0.194493	0.630945	1.24384	0.378131	-1.21247	0.40048	0.312157	-0.254346	-0.211357	0.259106	-0.304131	-0.109335	0.383631	0	0	0	0	0	0	0	0
ENSRNOG00000000814	Fabp7	Fatty acid-binding protein, brain (B-FABP) (Brain lipid-binding protein) (BLBP). [Source:UniProtKB/Swiss-Prot;Acc:P55051]	0.639801	-0.5943	0.0116252	0.026761	-0.933104	-0.584839	-0.613196	0.499423	0.310323	-0.735515	0.242438	0.52363	-0.187533	0	0	0	0	0	0	0	0
ENSRNOG00000000815	Smpdl3a	Acid sphingomyelinase-like phosphodiesterase 3a precursor (EC 3.1.4.-) (ASM-like phosphodiesterase 3a). [Source:UniProtKB/Swiss-Prot;Acc:Q641Z7]	0.0268272	1.54474	0.996174	4.56603	-1.82535	0.639485	0.549898	-0.322467	-0.100429	0.762556	-0.281674	-0.696607	0.104482	0	0	0	1	0	0	0	1
ENSRNOG00000000818	Nrm	Nurim (Nuclear rim protein) (Nuclear envelope membrane protein). [Source:UniProtKB/Swiss-Prot;Acc:Q6MG14]	-0.303892	-0.610082	0.343536	-2.19341	0.0644883	-0.289337	-0.249347	0.0463209	-0.180268	-0.617672	-0.098842	0.739004	0.300473	1	0	0	0	0	0	0	0
ENSRNOG00000000821	Tubb5	Tubulin beta-5 chain. [Source:UniProtKB/Swiss-Prot;Acc:P69897]	0.212378	-0.625232	-0.303196	-1.10445	0.130124	-0.559125	-0.48449	0.270475	0.0473349	-0.732041	0.182144	0.699919	-0.0304635	0	0	0	0	1	0	0	0
ENSRNOG00000000826	Flot1	Flotillin-1 (Reggie-2) (REG-2). [Source:UniProtKB/Swiss-Prot;Acc:Q9Z1E1]	-1.30065	0.453697	0.248505	1.05904	0.956112	0.876591	0.893466	-0.68002	-0.453784	0.918511	-0.550668	-0.639485	0.437603	1	0	0	0	0	0	0	0
ENSRNOG00000000827	Ier3	immediate early response 3 [Source:RefSeq_peptide;Acc:NP_997670]	0.76471	0.934738	-16.2587	-2.81415	0.39298	-0.458393	-0.467424	0.426714	0.296116	-0.542416	0.149111	0.327092	-0.284114	0	0	0	0	0	0	0	0
ENSRNOG00000000830	Ddr1	Epithelial discoidin domain-containing receptor 1 precursor (EC 2.7.10.1) (Epithelial discoidin domain receptor 1) (Tyrosine kinase DDR) (Discoidin receptor tyrosine kinase) (Tyrosine-protein kinase CAK) (Cell adhesion kinase) (Protein-tyrosine kinase PTK [Source:UniProtKB/Swiss-Prot;Acc:Q63474]	0.699425	-1.70924	-0.525171	-0.385434	0.404071	-0.528868	-0.522052	0.226872	-0.023097	-0.73272	0.176976	0.795486	-0.0474943	0	0	0	0	0	0	0	0
ENSRNOG00000000831	Gtf2h4	general transcription factor II H, polypeptide 4 [Source:RefSeq_peptide;Acc:NP_997666]	-0.104918	0.807655	0.0736438	-0.823325	0.177209	0.0850274	0.163953	0.0931273	0.287548	0.378831	0.164276	-0.646	-0.188887	0	0	0	0	0	0	0	0
ENSRNOG00000000833	Vars2l	valyl-tRNA synthetase 2-like [Source:RefSeq_peptide;Acc:NP_998728]	0.588938	0.828064	-0.505404	2.51457	-0.598184	0.343131	0.256175	-0.023004	0.150336	0.48062	-0.116221	-0.599537	-0.127124	1	0	0	0	1	0	0	1
ENSRNOG00000000836	Ltb	lymphotoxin B [Source:RefSeq_peptide;Acc:NP_997672]	2.64362	16.9573	-16.7669	-0.779162	-0.10301	-0.574489	-0.62487	0.744969	0.774813	-0.304179	0.579189	-0.239901	-0.748928	0	0	0	0	0	0	0	0
ENSRNOG00000000837	Tnf	Tumor necrosis factor precursor (TNF-alpha) (Tumor necrosis factor ligand superfamily member 2) (TNF-a) (Cachectin) [Contains: Tumor necrosis factor, membrane form; Tumor necrosis factor, soluble form]. [Source:UniProtKB/Swiss-Prot;Acc:P16599]	0.465468	-0.0176297	-1.33108	0.289415	-0.500791	-0.517512	-0.57833	0.497076	0.352628	-0.590317	0.241226	0.364612	-0.353954	0	0	0	0	1	0	1	0
ENSRNOG00000000838	Lta	Lymphotoxin-alpha precursor (LT-alpha) (TNF-beta) (Tumor necrosis factor ligand superfamily member 1). [Source:UniProtKB/Swiss-Prot;Acc:Q06332]	0.119236	0.073328	-0.05334	-0.33085	0.371733	-0.21189	-0.12984	0.257885	0.310751	-0.0541135	0.211243	-0.216523	-0.240023	0	0	0	0	0	0	1	0
ENSRNOG00000000839	Nfkbil1	NF-kappa-B inhibitor-like protein 1 (Inhibitor of kappa B-like) (I- kappa-B-like) (IkappaBL) (Nuclear factor of kappa light polypeptide gene enhancer in B-cells inhibitor-like 1). [Source:UniProtKB/Swiss-Prot;Acc:Q8R2H1]	0.00280101	0.638201	-0.858989	-0.196248	0.447072	0.242086	0.312453	-0.00425659	0.234963	0.559085	0.043345	-0.792396	-0.215427	0	0	0	0	0	0	0	0
ENSRNOG00000000840	Atp6v1g2	ATPase, H+ transporting, V1 subunit G isoform 2 [Source:RefSeq_peptide;Acc:NP_997655]	-0.148165	-0.729291	0.370056	1.12552	-1.17537	0.274602	0.175152	-0.145248	-0.12539	0.172742	-0.24048	-0.065944	0.143337	0	0	0	0	0	0	1	0
ENSRNOG00000000841	Bat1a	Spliceosome RNA helicase Bat1 (EC 3.6.1.-) (DEAD box protein UAP56) (56 kDa U2AF65-associated protein) (ATP-dependent RNA helicase p47). [Source:UniProtKB/Swiss-Prot;Acc:Q63413]	0.108288	-0.133968	-0.579742	-0.713689	0.0884533	-0.547286	-0.457291	0.520491	0.43984	-0.534801	0.263018	0.16138	-0.292344	0	0	0	0	0	0	0	0
ENSRNOG00000000842	Ddah2	N(G),N(G)-dimethylarginine dimethylaminohydrolase 2 (EC 3.5.3.18) (Dimethylargininase-2) (Dimethylarginine dimethylaminohydrolase 2) (DDAHII) (DDAH-2). [Source:UniProtKB/Swiss-Prot;Acc:Q6MG60]	0.793153	-0.56454	-0.15661	-0.576291	1.77586	-0.525617	-0.340885	0.4709	0.605644	0.00769359	0.722024	-0.47735	-0.734181	0	0	0	0	0	0	0	0
ENSRNOG00000000843	Ly6g6c	lymphocyte antigen 6 complex G6C [Source:RefSeq_peptide;Acc:NP_001001969]	0.478114	-0.57188	0.187482	0.488636	0.3076	-0.165645	-0.210286	0.170188	0.137696	-0.145847	0.139456	0.0748881	-0.174644	0	1	0	0	0	0	0	1
ENSRNOG00000000845	Bat5	HLA-B associated transcript 5 [Source:RefSeq_peptide;Acc:NP_997696]	-0.232937	1.52672	-0.296905	-0.290627	0.802994	0.270373	0.298872	0.0466012	0.306847	0.589248	0.0675625	-0.871218	-0.194022	0	0	0	0	0	0	0	0
ENSRNOG00000000847	Csnk2b	Casein kinase II subunit beta (CK II beta) (Phosvitin). [Source:UniProtKB/Swiss-Prot;Acc:P67874]	-0.138289	0.29364	0.0415789	-0.815952	-0.324251	-0.368116	-0.387335	0.239649	0.0287534	-0.665479	0.00189328	0.643661	0.170286	0	1	0	1	0	0	0	0
ENSRNOG00000000848	Bat4	Bat4 [Source:RefSeq_peptide;Acc:NP_001029329]	-0.528804	0.570976	0.498652	0.878799	0.740639	0.649673	0.709956	-0.440839	-0.166839	0.887717	-0.246492	-0.822324	0.139395	0	0	0	0	0	0	0	0
ENSRNOG00000000850	Apom	Apolipoprotein M precursor (Apo-M) (ApoM) (Protein Px). [Source:UniProtKB/Swiss-Prot;Acc:P14630]	0.400094	0.694903	0.579272	-0.0539354	0.780951	-0.155418	-0.101585	0.319382	0.516006	0.285644	0.470845	-0.679	-0.51727	0	0	0	0	0	0	0	1
ENSRNOG00000000851	Bat3	Large proline-rich protein BAT3 (HLA-B-associated transcript 3). [Source:UniProtKB/Swiss-Prot;Acc:Q6MG49]	0.153209	-0.788078	-0.0339966	-0.083574	-0.325536	-0.363686	-0.388406	0.068601	-0.207487	-0.702115	-0.0305018	0.89878	0.176369	0	0	0	0	0	0	0	0
ENSRNOG00000000853	Aif1	Allograft inflammatory factor 1 (AIF-1) (Ionized calcium-binding adapter molecule 1) (Microglia response factor) (MRF-1). [Source:UniProtKB/Swiss-Prot;Acc:P55009]	-0.0848096	0.194524	0.179328	0.245248	-0.464104	0.0625533	-0.074985	-0.0659977	-0.169987	-0.158623	-0.151523	0.339241	0.176855	0	0	0	0	0	0	0	0
ENSRNOG00000000854	Ncr3	Natural cytotoxicity triggering receptor 3 precursor (Natural killer cell p30-related protein) (NKp30) (NK-p30) (CD337 antigen). [Source:UniProtKB/Swiss-Prot;Acc:Q8CFD9]	0.288492	-0.30566	0.130659	0.00946689	0.612411	-0.33692	-0.308833	0.176838	0.129581	-0.20712	0.350615	0.156274	-0.288701	0	0	0	0	0	0	0	0
ENSRNOG00000000857	Msh5	MutS protein homolog 5. [Source:UniProtKB/Swiss-Prot;Acc:Q6MG62]	0.336991	0.807539	0.342266	-0.219831	-0.554945	-0.484467	-0.528281	0.414815	0.265488	-0.587442	0.263518	0.420594	-0.146108	1	0	0	0	0	0	0	0
ENSRNOG00000000858	Ng23	Ng23 protein [Source:RefSeq_peptide;Acc:NP_001004069]	0.0548476	-0.326942	-0.0660322	0.327511	0.20725	-0.190206	-0.270914	0.101299	-0.0441321	-0.368672	-0.000792295	0.45029	-0.00116853	0	0	0	0	0	0	0	1
ENSRNOG00000000866	LOC302855	RNA binding motif protein, X chromosome [Source:RefSeq_peptide;Acc:NP_001020834]	-0.116338	-1.23914	-0.0702603	0.603906	-1.08617	0.0859259	-0.0185601	-0.272111	-0.525124	-0.423651	-0.460356	0.851895	0.504238	0	0	0	1	0	1	1	0
ENSRNOG00000000867	Vars2	Valyl-tRNA synthetase (EC 6.1.1.9) (Valine--tRNA ligase) (ValRS). [Source:UniProtKB/Swiss-Prot;Acc:Q04462]	0.731102	-0.202703	-0.119212	0.0560132	0.286095	-0.508682	-0.424826	0.590161	0.660392	-0.187983	0.532727	-0.326649	-0.609769	0	0	0	0	0	0	0	0
ENSRNOG00000000875	Fhl1	Four and a half LIM domains protein 1 (FHL-1). [Source:UniProtKB/Swiss-Prot;Acc:Q9WUH4]	-0.360764	0.399493	-0.172319	1.50306	-0.172397	0.616751	0.508111	-0.345582	-0.203764	0.587143	-0.41207	-0.442938	0.216464	1	1	0	0	0	1	1	1
ENSRNOG00000000878	Slc44a4	Choline transporter-like protein 4 (Solute carrier family 44 member 4). [Source:UniProtKB/Swiss-Prot;Acc:Q6MG71]	1.49802	4.07857	-0.215473	0.863219	1.43487	-0.355005	-0.348553	0.602563	0.801583	0.159987	0.667376	-0.744948	-0.784429	1	0	0	0	0	0	0	0
ENSRNOG00000000879	Slc9a6_predicted		0.275774	1.42238	0.251112	0.0222098	0.527266	-0.266078	-0.219726	0.402987	0.58548	0.209451	0.594711	-0.637345	-0.60018	1	1	0	1	0	1	0	0
ENSRNOG00000000885			-0.477207	-0.423145	0.163365	-0.00462507	0.505635	0.538798	0.587855	-0.674467	-0.690597	0.310354	-0.558258	0.170916	0.612007	0	0	1	0	0	1	0	0
ENSRNOG00000000888	Sbds	Shwachman-Bodian-Diamond syndrome protein homolog. [Source:UniProtKB/Swiss-Prot;Acc:Q5RK30]	-0.366184	0.274992	0.399924	0.780119	0.638215	0.732985	0.772009	-0.512118	-0.278323	0.831827	-0.430596	-0.694637	0.304754	1	0	0	0	0	0	0	0
ENSRNOG00000000893	MGC94190	UPF0458 protein C7orf42 homolog. [Source:UniProtKB/Swiss-Prot;Acc:Q6AY76]	0.709961	-0.179848	-0.0467026	-0.216029	0.39491	-0.668897	-0.559523	0.606007	0.642385	-0.283077	0.731658	-0.186654	-0.691431	0	0	0	0	0	0	0	0
ENSRNOG00000000895	NP_001101803.1	RAB guanine nucleotide exchange factor (GEF) 1 [Source:RefSeq_peptide;Acc:NP_001101803]	0.762718	-0.065919	0.00567985	-0.199745	0.487187	-0.623658	-0.517774	0.585295	0.659769	-0.173049	0.766285	-0.303929	-0.740305	1	1	1	0	0	0	0	1
ENSRNOG00000000902	Hsph1	Heat shock protein 105 kDa (Heat shock-related 100 kDa protein E7I)(HSP-E7I)(Heat shock 110 kDa protein)(42 degrees C-HSP) [Source:UniProtKB/Swiss-Prot;Acc:Q61699]	0.673561	0.119474	0.858316	0.584217	0.267846	-0.578715	-0.522716	0.459669	0.44484	-0.298919	0.625195	0.00840142	-0.556619	0	0	0	0	0	0	0	0
ENSRNOG00000000904	RGD1561029_predicted		0.409636	-0.490751	-0.116341	0.342972	0.492172	-0.195901	-0.206197	0.193393	0.209548	-0.0460164	0.257956	-0.0779029	-0.31554	0	0	0	1	1	0	0	0
ENSRNOG00000000907	Alox5ap	Arachidonate 5-lipoxygenase-activating protein (FLAP) (MK-886-binding protein). [Source:UniProtKB/Swiss-Prot;Acc:P20291]	-0.0608502	-0.00641485	-0.294713	-0.601221	-0.0198576	-0.323162	-0.284304	0.275101	0.180962	-0.406524	0.0790099	0.248346	-0.08874	0	0	0	0	0	0	0	1
ENSRNOG00000000916	Katnal1	Katanin p60 ATPase-containing subunit A-like 1 (EC 3.6.4.3) (Katanin p60 subunit A-like 1) (p60 katanin-like 1). [Source:UniProtKB/Swiss-Prot;Acc:Q5XIK7]	-0.0311459	0.116576	0.472832	0.270121	0.918041	0.499475	0.614503	-0.359566	-0.110202	0.755548	-0.154989	-0.746183	0.0983505	0	0	0	0	0	0	0	0
ENSRNOG00000000920	Phkg1	Phosphorylase b kinase gamma catalytic chain, skeletal muscle isoform (EC 2.7.11.19) (Phosphorylase kinase subunit gamma 1). [Source:UniProtKB/Swiss-Prot;Acc:P13286]	-0.410969	-2.33061	0.127827	-1.47115	3.36556	-0.0114328	0.199246	-0.346949	-0.351608	0.106729	0.0612427	0.133005	0.0929906	0	1	0	0	0	0	0	0
ENSRNOG00000000921	Ubl3	Ubiquitin-like protein 3 precursor (Membrane-anchored ubiquitin-fold protein) (MUB). [Source:UniProtKB/Swiss-Prot;Acc:Q5BJT2]	-0.060662	0.685403	-0.0304325	-1.15043	1.11275	-0.563491	-0.43739	0.473669	0.440854	-0.409443	0.448818	0.0488368	-0.330824	0	1	0	1	0	0	0	0
ENSRNOG00000000924	Slc7a1	High affinity cationic amino acid transporter 1 (CAT-1) (CAT1) (System Y+ basic amino acid transporter) (Solute carrier family 7 member 1) (Ecotropic retroviral leukemia receptor) (ERR) (Ecotropic retrovirus receptor). [Source:UniProtKB/Swiss-Prot;Acc:P30823]	0.598238	-0.280753	0.262815	-0.272078	-0.554572	-0.446716	-0.500338	0.305827	0.0515422	-0.779341	0.00537573	0.762302	0.0690489	0	0	0	0	0	0	0	0
ENSRNOG00000000925	Psph	Phosphoserine phosphatase (EC 3.1.3.3) (PSP) (O-phosphoserine phosphohydrolase) (PSPase). [Source:UniProtKB/Swiss-Prot;Acc:Q5M819]	1.38785	1.32722	0.69116	-2.07248	1.62374	-0.471677	-0.352068	0.56215	0.716626	0.0141085	0.684952	-0.571975	-0.668469	1	0	0	0	0	1	0	1
ENSRNOG00000000926	NP_001099393.1	mitochondrial ribosomal protein S17 [Source:RefSeq_peptide;Acc:NP_001099393]	-0.0615635	-0.683391	0.343542	0.324159	-0.997611	0.384264	0.380153	-0.365582	-0.304493	0.352901	-0.256154	-0.135015	0.265348	0	0	0	0	0	0	0	0
ENSRNOG00000000931	Sfrs8	splicing factor, arginine/serine-rich 8 [Source:RefSeq peptide;Acc:NP_758480]	0.249558	-0.236553	-0.0675348	-0.419837	0.0666512	-0.307313	-0.213569	0.29476	0.346268	-0.0757391	0.354165	-0.201826	-0.345196	0	0	0	0	0	0	0	0
ENSRNOG00000000936	Epim	Syntaxin-2 (Epimorphin). [Source:UniProtKB/Swiss-Prot;Acc:P50279]	-1.64304	2.36533	0.900117	-2.74619	0.711319	-0.207532	-0.266124	0.0544985	-0.186969	-0.618007	-0.178299	0.770576	0.347901	0	0	0	0	0	0	0	0
ENSRNOG00000000937	RGD1307594	Solute carrier family 46 member 3 precursor. [Source:UniProtKB/Swiss-Prot;Acc:Q5BK75]	0.28166	0.470815	-0.0604778	0.356081	-0.216028	-0.422834	-0.513186	0.513708	0.435777	-0.43863	0.275695	0.147325	-0.326251	0	0	0	0	0	0	0	0
ENSRNOG00000000938	Ran	GTP-binding nuclear protein Ran (GTPase Ran) (Ras-like protein TC4). [Source:UniProtKB/Swiss-Prot;Acc:P62828]	0.26447	-0.0521498	0.021057	-0.424493	-0.415723	-0.483542	-0.419824	0.450191	0.416924	-0.367649	0.387749	0.0440087	-0.313655	0	0	0	1	0	0	0	0
ENSRNOG00000000940	Flt1	Vascular endothelial growth factor receptor 1 precursor (EC 2.7.10.1) (VEGFR-1) (Tyrosine-protein kinase receptor FLT) (FLT-1). [Source:UniProtKB/Swiss-Prot;Acc:P53767]	-0.0260153	-0.0513898	-0.0903273	0.200282	-0.142874	-0.0800144	-0.208609	0.0977413	-0.0266373	-0.300708	-0.100717	0.364905	0.0531858	0	0	0	0	1	0	0	1
ENSRNOG00000000949	Flt3	FMS-related tyrosine kinase (Fragment). [Source:UniProtKB/TrEMBL;Acc:Q8K553]	0.583724	0.0401902	0.669606	0.782518	-0.72836	-0.158879	-0.152518	0.185347	0.172017	-0.140513	0.0968444	0.00504188	-0.122174	0	0	0	0	1	0	0	0
ENSRNOG00000000954	MGC112727	RNA polymerase 1-3 [Source:RefSeq_peptide;Acc:NP_001032876]	0.830913	-0.211617	0.0630114	-0.105999	0.240939	-0.651122	-0.542351	0.598334	0.6594	-0.213779	0.768059	-0.262814	-0.742887	0	1	0	0	0	0	0	0
ENSRNOG00000000962	Slc15a4	solute carrier family 15, member 4 [Source:RefSeq_peptide;Acc:NP_653359]	0.565392	0.816901	-0.0367493	0.0234562	0.623151	-0.356668	-0.286971	0.46837	0.616333	0.0778662	0.583577	-0.542505	-0.612046	1	1	1	1	0	0	0	0
ENSRNOG00000000967	Aacs	Acetoacetyl-CoA synthetase (EC 6.2.1.16). [Source:UniProtKB/Swiss-Prot;Acc:Q9JMI1]	1.10014	0.982952	0.604662	-0.557651	0.485161	-0.678076	-0.639998	0.652535	0.691306	-0.272062	0.822418	-0.196091	-0.739316	0	0	1	1	1	0	0	0
ENSRNOG00000000969	Cyp3a18	Cytochrome P450 3A18 (EC 1.14.14.1) (CYPIIIA18) (P450(6)beta-2). [Source:UniProtKB/Swiss-Prot;Acc:Q64581]	0.315287	-1.52227	0.345166	0.437154	-0.0648995	-0.239882	-0.177804	0.00161016	-0.0585008	-0.146824	0.227073	0.229848	-0.196232	0	0	0	0	0	0	0	0
ENSRNOG00000000974	NP_001101798.1	zinc finger protein 358 [Source:RefSeq_peptide;Acc:NP_001101798]	0.295865	0.779731	0.307218	0.581066	0.905459	0.235962	0.320933	-0.0435069	0.230251	0.664146	0.178834	-0.874885	-0.282124	0	0	0	0	0	0	0	0
ENSRNOG00000000975	NP_001099373.1	mucolipin 1 [Source:RefSeq_peptide;Acc:NP_001099373]	-0.390441	0.657187	0.600215	0.542906	1.15277	0.564434	0.643229	-0.423105	-0.189151	0.770837	-0.219012	-0.687751	0.157978	0	0	0	0	1	0	0	0
ENSRNOG00000000977	RGD1564611_predicted		-0.076111	0.53021	0.399447	0.0428061	0.438575	0.266443	0.292518	0.000100668	0.241435	0.569247	0.0820831	-0.790788	-0.146853	0	1	0	1	1	0	0	0
ENSRNOG00000000979	LOC498176	similar to BRI3-binding protein (LOC498176), mRNA [Source:RefSeq_dna;Acc:NM_001017487]	0.155169	0.497301	0.168372	-0.236796	-0.30887	-0.0568068	-0.0176336	0.276385	0.454321	0.258467	0.279518	-0.630973	-0.351485	0	1	1	0	0	0	0	0
ENSRNOG00000000981	Scarb1	Scavenger receptor class B member 1 (SRB1) (SR-BI). [Source:UniProtKB/Swiss-Prot;Acc:P97943]	1.60108	1.839	-0.58197	-2.81842	1.18862	-0.859439	-0.845986	0.653509	0.451218	-0.860288	0.568825	0.57223	-0.432832	0	0	0	0	0	0	0	1
ENSRNOG00000000982	Zfp655	zinc finger protein 655 [Source:RefSeq_peptide;Acc:NP_001008363]	-0.116233	0.108356	0.0148998	0.269325	0.212284	-0.163099	-0.181139	-0.048532	-0.255794	-0.475219	-0.152737	0.685102	0.252052	0	0	0	1	0	0	0	1
ENSRNOG00000000988	Xab2	XPA-binding protein 2 (Adapter protein ATH-55). [Source:UniProtKB/Swiss-Prot;Acc:Q99PK0]	0.253402	-0.82882	0.241319	0.281577	-0.0162584	0.261537	0.345152	-0.152536	0.0219259	0.476712	-0.0372732	-0.542347	-0.0437988	0	0	0	0	0	0	0	0
ENSRNOG00000000989	Bud31	Protein BUD31 homolog (Protein G10 homolog) (EDG-2). [Source:UniProtKB/Swiss-Prot;Acc:O70454]	0.21455	-0.0155518	0.0703836	-0.182976	-0.168521	-0.0055163	0.0986749	0.084627	0.220893	0.23673	0.157117	-0.451344	-0.180262	0	0	0	0	0	0	0	1
ENSRNOG00000000991	Arpc1b	Actin-related protein 2/3 complex subunit 1B (Arp2/3 complex 41 kDa subunit) (p41-ARC). [Source:UniProtKB/Swiss-Prot;Acc:O88656]	0.288368	1.3873	0.167694	-0.695401	-1.22603	-0.550858	-0.616204	0.697715	0.680351	-0.415056	0.512495	-0.0668932	-0.477567	1	0	0	0	0	0	0	0
ENSRNOG00000000993	NP_001100586.1	Purkinje cell protein 2 (L7) [Source:RefSeq_peptide;Acc:NP_001100586]	-0.0643489	0.339383	0.259438	0.00643661	0.211428	-0.0358583	-0.122209	0.0609618	-0.0378819	-0.248032	-0.131165	0.291851	0.139482	0	0	0	0	0	0	0	0
ENSRNOG00000000994	Stxbp2	Syntaxin-binding protein 2 (Unc-18 homolog 2) (Unc-18B) (Unc18-2). [Source:UniProtKB/Swiss-Prot;Acc:Q62753]	-0.341257	0.775027	0.0157496	0.183814	0.155185	0.394506	0.339118	-0.304431	-0.299024	0.191556	-0.417074	0.00961881	0.397936	0	0	0	1	0	0	0	0
ENSRNOG00000000999	RGD1309707_predicted	similar to Smad ubiquitination regulatory factor 1 isoform 2 (LOC690516), mRNA [Source:RefSeq_dna;Acc:NM_001109598]	-0.1495	-1.309	-0.307202	-0.754468	-0.856059	-0.0100184	-0.0612291	-0.137966	-0.365384	-0.471198	-0.389975	0.743592	0.45593	0	1	0	0	0	1	0	1
ENSRNOG00000001003	NP_001102320.1		-0.186337	-0.279294	0.160629	0.561768	-0.287916	0.571157	0.61248	-0.509565	-0.350055	0.661673	-0.307223	-0.431146	0.24092	1	0	0	0	0	1	0	0
ENSRNOG00000001004	NM_001108334.1	nuclear receptor co-repressor 2 (predicted) (Ncor2_predicted), mRNA [Source:RefSeq_dna;Acc:NM_001108334]	0.100205	0.0214921	-0.276809	-0.253115	1.46382	-0.0195691	0.176918	0.0101136	0.206114	0.400526	0.282012	-0.611404	-0.32178	0	1	0	1	0	0	0	0
ENSRNOG00000001005	Fcer2a	Fc receptor, IgE, low affinity II, alpha polypeptide isoform a [Source:RefSeq_peptide;Acc:NP_001029096]	0.21995	0.233528	-0.134035	-0.078779	0.420529	-0.232314	-0.164853	0.39198	0.56916	0.19598	0.472393	-0.637199	-0.579651	1	1	1	0	1	1	0	1
ENSRNOG00000001006	Nptx2	Neuronal pentraxin-2 precursor (NP2) (Neuronal pentraxin II) (NP-II) (Neuronal activity-regulated pentraxin). [Source:UniProtKB/Swiss-Prot;Acc:P97738]	0.0289819	0.734528	0.119808	0.402061	0.377724	-0.0777496	-0.168887	0.209094	0.210758	-0.071504	0.0796759	-0.0600964	-0.158596	0	1	0	0	0	0	0	1
ENSRNOG00000001007	Baiap2l1	Brain-specific angiogenesis inhibitor 1-associated protein 2-like protein 1 (BAI1-associated protein 2-like protein 1). [Source:UniProtKB/Swiss-Prot;Acc:Q3KR97]	1.86698	2.21884	-3.99197	-1.55355	-0.577281	-0.794654	-0.805196	0.851661	0.788315	-0.616603	0.628285	0.0527653	-0.709642	0	0	0	0	0	0	0	0
ENSRNOG00000001009	NP_001009604.1	brain protein I3 [Source:RefSeq_peptide;Acc:NP_001009604]	0.496318	0.145338	-0.2215	-0.508789	0.92858	-0.479603	-0.352511	0.561122	0.72487	0.0439967	0.703342	-0.60356	-0.745234	0	0	0	0	0	0	0	0
ENSRNOG00000001010	RGD1306873		0.185511	0.921984	0.770152	2.51724	0.102773	0.599201	0.614238	-0.489357	-0.289953	0.762645	-0.238051	-0.561736	0.161371	0	1	1	0	0	0	0	0
ENSRNOG00000001019	Tect2	Tectonic-2 precursor. [Source:UniProtKB/Swiss-Prot;Acc:Q3B7D3]	0.388847	-0.158952	0.104956	-0.164778	-0.436093	-0.729194	-0.742826	0.555003	0.357779	-0.782487	0.446732	0.564515	-0.333417	1	0	0	0	0	0	0	0
ENSRNOG00000001032	RGD1306410	Similar to CG14980-PB. [Source:UniProtKB/TrEMBL;Acc:Q6AYE1]	-0.203378	-0.00537763	0.192113	-0.17605	-0.650361	0.471861	0.482972	-0.315072	-0.192439	0.450857	-0.33174	-0.361803	0.317225	0	0	0	0	0	0	1	0
ENSRNOG00000001033	Nufip1	Nuclear fragile X mental retardation-interacting protein 1 (Nuclear FMRP-interacting protein 1). [Source:UniProtKB/Swiss-Prot;Acc:Q641W3]	0.181663	-0.342404	-2.19027	-0.828193	-0.642459	-0.323429	-0.304536	0.350001	0.258151	-0.429775	0.019685	0.20513	-0.152651	0	1	0	0	0	0	1	0
ENSRNOG00000001037	RGD1307254	Uncharacterized protein KIAA1704 homolog. [Source:UniProtKB/Swiss-Prot;Acc:Q4V893]	-0.0185388	-1.02717	-0.00901588	0.461396	-0.357077	0.168145	0.191615	-0.304277	-0.372087	-0.000259308	-0.277059	0.27243	0.273984	1	0	0	0	0	0	0	0
ENSRNOG00000001039	Eif2b1	Translation initiation factor eIF-2B subunit alpha (eIF-2B GDP-GTP exchange factor subunit alpha). [Source:UniProtKB/Swiss-Prot;Acc:Q64270]	0.577805	-0.39551	0.224611	0.117443	-0.776696	-0.598686	-0.596565	0.462918	0.328528	-0.584401	0.418771	0.377907	-0.316507	0	0	0	0	0	1	0	0
ENSRNOG00000001044	NP_001032425.1	JTV1 (MGC125271), mRNA [Source:RefSeq_dna;Acc:NM_001037348]	0.951053	0.0864089	0.444511	0.321291	-0.75141	-0.80715	-0.822967	0.755806	0.695238	-0.547765	0.783113	0.0963094	-0.725168	0	0	0	0	1	0	0	0
ENSRNOG00000001050	Eif2ak1	Eukaryotic translation initiation factor 2-alpha kinase 1 (EC 2.7.11.1) (Heme-regulated eukaryotic initiation factor eIF-2-alpha kinase) (Hemin-sensitive initiation factor 2-alpha kinase) (Heme- regulated inhibitor) (Heme-controlled repressor) (HCR). [Source:UniProtKB/Swiss-Prot;Acc:Q63185]	-0.443751	-0.28243	0.0628287	0.173553	0.0595786	0.544852	0.598365	-0.683547	-0.661758	0.413925	-0.466295	0.0589789	0.516022	0	0	0	0	0	0	0	0
ENSRNOG00000001053	Tmed2	Transmembrane emp24 domain-containing protein 2 precursor (Membrane protein p24A) (RNP21.4). [Source:UniProtKB/Swiss-Prot;Acc:Q63524]	0.0784609	0.119913	-0.0796353	-0.574522	0.175299	-0.609277	-0.595262	0.347949	0.0984164	-0.812257	0.223365	0.76905	-0.0728109	0	0	0	1	0	0	1	1
ENSRNOG00000001055	RGD1307973_predicted		0.370604	-0.0870184	1.4531	0.262584	1.38524	0.220082	0.325468	-0.112237	0.15083	0.66691	0.235662	-0.807346	-0.239585	1	0	0	0	0	0	0	0
ENSRNOG00000001057	Ctxn	Cortexin-1. [Source:UniProtKB/Swiss-Prot;Acc:P41237]	1.71904	-1.45795	-0.397031	-0.657622	4.11356	-0.537266	-0.353899	0.39258	0.51363	0.030435	0.786134	-0.401551	-0.765429	1	0	0	1	0	0	1	0
ENSRNOG00000001058	Timm44	Import inner membrane translocase subunit TIM44, mitochondrial precursor. [Source:UniProtKB/Swiss-Prot;Acc:O35094]	-0.346149	-0.0106759	-0.0461083	0.877422	-0.00683821	0.655479	0.643146	-0.673678	-0.620344	0.510702	-0.526636	-0.0608356	0.52711	0	0	0	0	0	0	0	0
ENSRNOG00000001059	NP_001099379.1	ubiquitin specific protease 42 [Source:RefSeq_peptide;Acc:NP_001099379]	0.0676262	-1.07881	0.0215903	1.09306	-0.145486	0.0852957	0.0598198	-0.360022	-0.55839	-0.265784	-0.331953	0.716007	0.420289	0	0	0	0	0	0	0	0
ENSRNOG00000001061	MGC94142	similar to cDNA sequence BC003324 (MGC94142), mRNA [Source:RefSeq_dna;Acc:NM_001004205]	0.737082	0.633629	-0.0926221	0.709543	1.01123	-0.0266855	0.0739602	0.180628	0.432753	0.487927	0.41351	-0.834616	-0.523333	0	0	0	0	0	0	0	0
ENSRNOG00000001065	Pscd3	Cytohesin-3 (PH, SEC7 and coiled-coil domain-containing protein 3) (SEC7 homolog C) (rSec7-3). [Source:UniProtKB/Swiss-Prot;Acc:P97696]	0.0363767	-0.0547576	-0.000156664	-0.384489	-0.303974	-0.414966	-0.43792	0.229917	0.0366481	-0.594371	0.147985	0.603307	-0.00846833	1	1	0	0	0	0	0	0
ENSRNOG00000001068	Rac1	Ras-related C3 botulinum toxin substrate 1 precursor (p21-Rac1). [Source:UniProtKB/Swiss-Prot;Acc:Q6RUV5]	-0.205703	-0.0473109	0.142004	-0.658897	-0.429892	-0.343385	-0.375293	0.112389	-0.156697	-0.717263	-0.0800065	0.857818	0.226484	0	0	0	1	0	0	0	0
ENSRNOG00000001069	NP_001102318.1	ELAV (embryonic lethal, abnormal vision, Drosophila)-like 1 (Hu antigen R) [Source:RefSeq_peptide;Acc:NP_001102318]	0.402871	-0.22076	-0.351283	-0.407829	-0.44521	-0.49753	-0.54233	0.294981	0.0303382	-0.797464	0.0835799	0.811813	0.0327714	1	1	0	0	1	0	0	0
ENSRNOG00000001070	Cdk2ap1_predicted		0.389161	-0.415471	0.31599	-1.70417	-0.360605	-0.756947	-0.700213	0.526459	0.330796	-0.804059	0.453235	0.576041	-0.25242	0	1	0	0	0	0	1	0
ENSRNOG00000001072	NP_001100587.1	longevity assurance homolog 4 [Source:RefSeq_peptide;Acc:NP_001100587]	0.127335	0.102206	0.0349132	0.0191431	0.18808	-0.241899	-0.225424	0.271908	0.316667	-0.0373312	0.322002	-0.183812	-0.367773	1	0	0	0	0	1	1	1
ENSRNOG00000001079	DGLB_RAT	Sn1-specific diacylglycerol lipase beta (EC 3.1.1.-) (DGL-beta). [Source:UniProtKB/Swiss-Prot;Acc:P0C1S9]	0.761169	0.843416	0.784118	-0.482415	0.0687591	-0.521293	-0.490486	0.575942	0.620789	-0.229691	0.610276	-0.221322	-0.523546	0	1	0	0	0	0	0	0
ENSRNOG00000001080	Arl6ip4	ADP-ribosylation factor-like protein 6-interacting protein 4 (ARL-6- interacting protein 4) (Aip-4). [Source:UniProtKB/Swiss-Prot;Acc:Q4V8I5]	-0.853259	-0.659782	-0.182654	0.0705296	-0.124272	0.685464	0.752655	-0.610653	-0.447451	0.706668	-0.467736	-0.434863	0.399377	0	0	0	0	0	0	0	0
ENSRNOG00000001082	Abcb9	ATP-binding cassette sub-family B member 9 precursor (ATP-binding cassette transporter 9) (ABC transporter 9 protein) (TAP-like protein) (TAPL). [Source:UniProtKB/Swiss-Prot;Acc:Q9QYJ4]	1.26118	-0.383904	0.264711	0.732962	0.293741	-0.657111	-0.599716	0.669514	0.754792	-0.164093	0.840397	-0.358719	-0.872575	0	1	0	0	0	0	1	1
ENSRNOG00000001086	NP_001099398.1	vacuolar protein sorting 37B [Source:RefSeq_peptide;Acc:NP_001099398]	0.101732	0.987498	0.244221	-0.220282	2.17608	-0.113398	0.0389941	0.138364	0.345678	0.374836	0.454865	-0.660629	-0.44393	1	0	1	0	1	0	1	0
ENSRNOG00000001088	Rfc3	replication factor C (activator 1) 3 [Source:RefSeq_peptide;Acc:NP_001009629]	0.449404	-0.074987	0.129511	-2.40752	-2.2172	-0.641995	-0.642485	0.516594	0.31714	-0.791427	0.29333	0.566375	-0.14581	0	1	0	0	0	0	0	1
ENSRNOG00000001091	Hip1r	Huntingtin interacting protein 1 related (Fragment). [Source:UniProtKB/TrEMBL;Acc:Q99PW9]	1.13503	-0.387116	0.624186	0.0617175	1.43142	-0.684564	-0.556855	0.594113	0.69064	-0.124341	0.913903	-0.358769	-0.859438	0	0	0	0	0	1	0	1
ENSRNOG00000001092	Kl	Klotho precursor (EC 3.2.1.31) [Contains: Klotho peptide]. [Source:UniProtKB/Swiss-Prot;Acc:Q9Z2Y9]	0.321457	0.353038	0.174838	0.809682	0.243369	-0.13345	-0.204401	0.272938	0.341353	0.0587764	0.282275	-0.273495	-0.37608	1	1	0	0	0	0	0	0
ENSRNOG00000001098	Pds5b	Sister chromatid cohesion protein PDS5 homolog B (Androgen-induced proliferation inhibitor)(Androgen-induced prostate proliferative shutoff-associated protein AS3) [Source:UniProtKB/Swiss-Prot;Acc:Q4VA53]	0.52101	0.582411	0.331991	0.0301558	0.127432	-0.632906	-0.590835	0.470572	0.361566	-0.542102	0.497439	0.304278	-0.374941	0	1	0	1	0	0	0	0
ENSRNOG00000001104	LOC679672		-0.2987	-0.671315	0.252755	0.0712464	0.900451	0.559768	0.673423	-0.601546	-0.437685	0.690439	-0.271197	-0.408184	0.295147	1	0	1	1	1	0	1	1
ENSRNOG00000001107	Kiaa0415	KIAA0415 protein (Kiaa0415), mRNA [Source:RefSeq_dna;Acc:NM_001037220]	-0.369632	0.0741959	0.268148	0.441909	0.927167	0.777716	0.806234	-0.712867	-0.573994	0.718614	-0.564091	-0.338414	0.526457	1	0	1	1	0	0	0	0
ENSRNOG00000001110	LOC498131		-0.0589492	-0.628866	-0.34472	0.21167	0.377782	0.453342	0.546438	-0.458556	-0.333073	0.534247	-0.295181	-0.331754	0.182439	0	0	1	1	0	0	0	0
ENSRNOG00000001111	Brca2	Breast cancer type 2 susceptibility protein homolog (Fanconi anemia group D1 protein homolog). [Source:UniProtKB/Swiss-Prot;Acc:O35923]	-0.346351	-0.438342	0.0431845	-1.86455	-0.480852	-0.221455	-0.203256	0.0710764	-0.134391	-0.578007	-0.17524	0.650098	0.337416	0	0	0	0	0	0	0	0
ENSRNOG00000001113	Mmd2_predicted	monocyte to macrophage differentiation-associated 2 [Source:RefSeq_peptide;Acc:NP_001032294]	0.102736	-0.574597	0.265698	0.116077	0.183961	0.00320911	0.0150074	-0.0373096	-0.0429117	0.00764699	-0.00819135	0.0268966	-0.00766554	1	1	0	0	0	0	0	1
ENSRNOG00000001114	Wipi2	WD repeat domain phosphoinositide-interacting protein 2 (WIPI-2). [Source:UniProtKB/Swiss-Prot;Acc:Q6AY57]	0.262657	-0.30101	-0.168164	0.599602	0.489581	0.361303	0.416506	-0.106993	0.1444	0.650616	-0.0442615	-0.816061	-0.122194	0	0	0	0	0	0	0	0
ENSRNOG00000001126	NP_001100615.1	F-box and WD-40 domain protein 8 [Source:RefSeq_peptide;Acc:NP_001100615]	0.189829	-1.82286	-0.0220902	-0.305003	-1.4543	-0.271551	-0.326868	0.0730363	-0.19534	-0.681826	-0.162143	0.852194	0.262009	0	0	0	0	0	0	0	0
ENSRNOG00000001128	RGD1566317_predicted		2.04192	-2.60067	0.56339	0.833239	1.15353	-0.506972	-0.354895	0.445772	0.576683	0.0353912	0.73669	-0.459111	-0.77379	0	0	0	0	0	0	0	0
ENSRNOG00000001136	Pebp1	Phosphatidylethanolamine-binding protein 1 (PEBP-1) (HCNPpp) (23 kDa morphine-binding protein) (P23K) [Contains: Hippocampal cholinergic neurostimulating peptide (HCNP)]. [Source:UniProtKB/Swiss-Prot;Acc:P31044]	0.529912	-0.0330315	0.289788	0.0440035	-0.043928	-0.683501	-0.600243	0.643091	0.661248	-0.341554	0.71628	-0.138493	-0.665524	0	0	1	0	0	0	1	0
ENSRNOG00000001138	JIK	Serine/threonine-protein kinase TAO3 (EC 2.7.11.1) (Thousand and one amino acid protein 3) (Jun kinase-inhibitory kinase) (JNK/SAPK- inhibitory kinase) (Axotomy-related gene 357 protein). [Source:UniProtKB/Swiss-Prot;Acc:Q53UA7]	0.884743	-0.175519	0.604145	0.288248	0.57062	-0.776028	-0.751209	0.599161	0.476394	-0.630703	0.646423	0.331606	-0.542333	0	0	0	0	0	0	0	0
ENSRNOG00000001142	Prkab1	5'-AMP-activated protein kinase subunit beta-1 (AMPK beta-1 chain) (AMPKb) (5'-AMP-activated protein kinase 40 kDa subunit). [Source:UniProtKB/Swiss-Prot;Acc:P80386]	-0.0580045	-0.736764	0.216288	-0.0262366	0.502637	0.224258	0.372322	-0.246489	-0.0908123	0.45925	-0.00546442	-0.4446	-0.00702011	0	1	1	1	0	0	0	1
ENSRNOG00000001153	Pla2g1b	Phospholipase A2 precursor (EC 3.1.1.4) (Phosphatidylcholine 2- acylhydrolase) (Group IB phospholipase A2). [Source:UniProtKB/Swiss-Prot;Acc:P04055]	-0.547003	-0.0677852	-0.432541	0.144976	-0.401774	0.537825	0.546154	-0.302869	-0.102853	0.650365	-0.28914	-0.624696	0.134346	0	0	0	0	0	0	0	0
ENSRNOG00000001158	Abcg1	ATP-binding cassette, sub-family G (WHITE), member 1 [Source:RefSeq_peptide;Acc:NP_445954]	0.887949	0.959927	0.153028	0.0080022	2.5081	-0.354839	-0.224699	0.444265	0.659859	0.240215	0.697435	-0.744768	-0.744827	1	0	1	0	0	0	0	1
ENSRNOG00000001161	NP_001101809.1	similar to Putative protein 15E1.2 (predicted) (RGD1309698_predicted), mRNA [Source:RefSeq_dna;Acc:NM_001108339]	0.432905	-0.106902	0.266174	-0.410956	-1.52691	-0.597599	-0.679467	0.437799	0.169411	-0.873369	0.19908	0.800083	-0.0601217	0	1	0	0	0	0	0	0
ENSRNOG00000001162	Tff2	Trefoil factor 2 precursor (Spasmolytic polypeptide) (SP). [Source:UniProtKB/Swiss-Prot;Acc:Q09030]	-0.195269	-0.0638692	-0.430304	-0.807838	-0.806868	-0.063596	-0.139197	0.132616	-0.0510991	-0.52178	-0.39447	0.519384	0.360278	0	0	0	0	0	0	0	0
ENSRNOG00000001163	Sfrs9	Splicing factor, arginine/serine-rich 9. [Source:UniProtKB/Swiss-Prot;Acc:Q5PPI1]	0.453195	-0.138168	0.549737	-0.591872	-0.351378	-0.632825	-0.603459	0.54305	0.469281	-0.500039	0.552659	0.17657	-0.400793	0	1	0	0	0	0	0	0
ENSRNOG00000001164	Tff1	Trefoil factor 1 precursor (pS2 protein). [Source:UniProtKB/Swiss-Prot;Acc:Q63467]	1.12147	-3.00701	0.223393	0.861846	0.29012	-0.109307	0.0110157	0.0225702	0.106242	0.164692	0.240282	-0.253411	-0.310044	0	0	0	0	0	0	1	0
ENSRNOG00000001168	Tsga2	testis specific gene A2 [Source:RefSeq_peptide;Acc:NP_001012176]	0.361303	0.47932	0.219481	-0.259163	1.00095	1.30688e-05	0.0891153	0.198072	0.43553	0.432654	0.32914	-0.799264	-0.406074	1	0	0	0	0	0	0	0
ENSRNOG00000001169	Slc37a1	solute carrier family 37 (glycerol-3-phosphate transporter), member 1 [Source:RefSeq_peptide;Acc:NP_001011944]	-0.0124142	0.284384	-3.44371	-1.36377	0.935307	-0.296834	-0.236684	0.342534	0.301773	-0.315047	0.0469429	0.040556	-0.220937	1	0	0	0	0	0	0	0
ENSRNOG00000001170	Cox6a1	Cytochrome c oxidase polypeptide VIa-liver, mitochondrial precursor. [Source:UniProtKB/Swiss-Prot;Acc:P10818]	-0.319787	-0.121879	0.163054	-0.0602069	-0.27438	0.560362	0.573372	-0.496362	-0.438556	0.393495	-0.518874	-0.120546	0.523658	0	0	0	0	1	0	0	1
ENSRNOG00000001171	LOC688369	Ubiquinone biosynthesis methyltransferase COQ5, mitochondrial precursor (EC 2.1.1.-). [Source:UniProtKB/Swiss-Prot;Acc:Q4G064]	0.0770652	0.264345	0.0777194	0.0355977	-0.466574	-0.293814	-0.35536	0.252778	0.197429	-0.243814	0.304037	0.154843	-0.224856	1	1	0	0	0	1	0	0
ENSRNOG00000001172	Rnf10	RING finger protein 10. [Source:UniProtKB/Swiss-Prot;Acc:Q5XI59]	-0.380867	-0.327033	0.192544	-0.454306	-0.879322	-0.0148984	-0.0839935	-0.181797	-0.448239	-0.537821	-0.407419	0.88586	0.543298	0	0	0	0	0	0	0	0
ENSRNOG00000001173	Cabp1	Calcium-binding protein 1 (CaBP1) (Caldendrin). [Source:UniProtKB/Swiss-Prot;Acc:O88751]	0.853342	-0.820675	0.183062	-1.33351	3.80275	-0.455491	-0.263487	0.290978	0.385282	0.00497861	0.645555	-0.298617	-0.560851	0	1	0	0	0	0	0	1
ENSRNOG00000001177	Acads	Short-chain specific acyl-CoA dehydrogenase, mitochondrial precursor (EC 1.3.99.2) (SCAD) (Butyryl-CoA dehydrogenase). [Source:UniProtKB/Swiss-Prot;Acc:P15651]	-3.5807	-0.0912641	0.128918	-0.0821557	-1.33591	0.948147	0.920184	-0.806078	-0.732118	0.616011	-0.918894	-0.145347	0.858749	0	0	1	0	1	0	0	0
ENSRNOG00000001182	Ndufv3l	NADH dehydrogenase (ubiquinone) flavoprotein 3-like isoform 1 [Source:RefSeq_peptide;Acc:NP_072129]	-0.196188	0.496775	0.87264	0.714631	0.581048	0.551811	0.597433	-0.352969	-0.113885	0.753467	-0.195691	-0.721509	0.139817	0	0	0	0	0	0	0	0
ENSRNOG00000001183	Tcf1	Hepatocyte nuclear factor 1-alpha (HNF-1A) (Liver-specific transcription factor LF-B1) (LFB1). [Source:UniProtKB/Swiss-Prot;Acc:P15257]	0.0453366	-2.42542	0.244893	-1.42212	2.8848	0.0172749	0.251185	-0.242576	-0.122658	0.343451	0.205424	-0.291969	-0.110415	1	1	1	0	1	0	0	1
ENSRNOG00000001184	Pknox1	Pbx/knotted 1 homeobox [Source:RefSeq_peptide;Acc:NP_001013092]	-0.777258	0.175027	0.558236	0.647373	-0.313588	0.693626	0.615719	-0.530973	-0.48283	0.426614	-0.663964	-0.104225	0.608322	0	0	0	0	0	0	0	0
ENSRNOG00000001185	RGD1311899	Uncharacterized protein C12orf43 homolog. [Source:UniProtKB/Swiss-Prot;Acc:Q5I034]	0.0510879	1.14645	0.334082	1.42175	0.315187	0.419018	0.414938	-0.138685	0.12811	0.73674	-0.00337872	-0.855167	-0.150855	0	0	1	0	1	0	0	0
ENSRNOG00000001187	Oasl1	2'-5' oligoadenylate synthetase-like 1 [Source:RefSeq_peptide;Acc:NP_001009681]	0.189534	-0.48069	-0.359883	-0.0309556	0.396834	-0.267732	-0.243151	0.203899	0.245908	0.00756907	0.415127	-0.144879	-0.456562	0	0	0	0	1	0	1	0
ENSRNOG00000001189	Snf1lk	Serine/threonine-protein kinase SNF1-like kinase 1 (EC 2.7.11.1) (Serine/threonine-protein kinase SNF1LK) (Salt-inducible protein kinase 1) (SIK-1) (SIK1) (Protein kinase KID2). [Source:UniProtKB/Swiss-Prot;Acc:Q9R1U5]	1.26047	0.0379807	0.73461	0.381084	-1.07375	-0.833125	-0.917156	0.753184	0.562432	-0.845391	0.582107	0.501867	-0.501494	0	0	0	0	0	0	1	0
ENSRNOG00000001190	Git2	G protein-coupled receptor kinase-interactor 2 [Source:RefSeq_peptide;Acc:NP_001005553]	-0.36578	0.45478	0.0739914	-0.123559	1.06203	0.510028	0.592338	-0.308938	-0.0800092	0.685656	-0.239994	-0.706211	0.142165	1	0	1	1	0	0	0	0
ENSRNOG00000001191	Tchp	Trichoplein keratin filament-binding protein (Protein TCHP) [Source:UniProtKB/Swiss-Prot;Acc:Q3TVW5]	0.0981899	0.0891649	0.439882	0.0281407	-0.499895	0.218819	0.214629	-0.266732	-0.330861	-0.0232676	-0.345015	0.24582	0.416787	0	0	0	0	0	0	0	0
ENSRNOG00000001192	Gltp_predicted		-0.462144	-0.396285	0.511078	-0.407502	-0.912094	0.528428	0.473826	-0.578699	-0.682463	0.0614622	-0.700631	0.418872	0.832094	1	1	0	1	0	1	1	0
ENSRNOG00000001195	Trpv4	Transient receptor potential cation channel subfamily V member 4 (TrpV4) (osm-9-like TRP channel 4) (OTRPC4) (Vanilloid receptor- related osmotically-activated channel) (VR-OAC). [Source:UniProtKB/Swiss-Prot;Acc:Q9ERZ8]	0.157319	0.338906	-0.256703	-0.203686	0.442233	-0.383086	-0.409295	0.327832	0.241726	-0.375426	0.266808	0.22947	-0.250037	0	0	0	0	0	0	0	1
ENSRNOG00000001201	Cstb	Cystatin-B (Stefin-B) (Liver thiol proteinase inhibitor) (Cystatin- beta). [Source:UniProtKB/Swiss-Prot;Acc:P01041]	0.569697	0.993704	0.30338	0.645626	-0.0321432	-0.0151377	0.0103978	0.281301	0.510771	0.395246	0.342279	-0.798376	-0.458196	0	0	0	0	0	0	0	0
ENSRNOG00000001203	NP_001012073.1	novel nuclear protein 1 [Source:RefSeq_peptide;Acc:NP_001012073]	-0.0597029	0.234675	0.000903353	-0.209656	0.216176	0.350189	0.416467	-0.115141	0.134357	0.639281	-0.0209568	-0.800176	-0.079081	0	1	0	0	0	0	0	1
ENSRNOG00000001204	Ankrd13	ankyrin repeat domain 13 [Source:RefSeq_peptide;Acc:NP_001012148]	-0.136246	-0.432843	-0.153911	0.130975	-0.322727	-0.0171738	-0.0218368	-0.203493	-0.397997	-0.366038	-0.283842	0.669351	0.389965	1	0	1	0	1	0	1	0
ENSRNOG00000001205	NP_001099848.1	1-acylglycerol-3-phosphate O-acyltransferase 3 [Source:RefSeq_peptide;Acc:NP_001099848]	0.493231	-0.0644549	-0.074961	-0.604056	0.437821	-0.53373	-0.401816	0.522532	0.593631	-0.170583	0.600563	-0.295006	-0.575219	0	0	1	0	0	0	0	0
ENSRNOG00000001214	Pfkl	6-phosphofructokinase, liver type (EC 2.7.1.11) (Phosphofructokinase 1) (Phosphohexokinase) (Phosphofructo-1-kinase isozyme B) (PFK-B). [Source:UniProtKB/Swiss-Prot;Acc:P30835]	0.06453	-3.36234	-0.365162	-1.49095	2.49458	-0.075846	0.114206	-0.254445	-0.306715	-0.0558547	-0.00633547	0.253611	0.10986	0	1	0	0	0	0	0	0
ENSRNOG00000001215	RGD1309594		-0.476542	0.219906	1.19353	-0.0927002	0.237886	0.43852	0.516729	-0.362589	-0.170496	0.632455	-0.119405	-0.548056	0.144997	0	0	0	1	1	0	0	0
ENSRNOG00000001222	NP_001099850.1	ubiquitin-conjugating enzyme E2G 2 [Source:RefSeq_peptide;Acc:NP_001099850]	-0.333282	-0.751902	-1.07412	-0.809635	1.12451	-0.191458	-0.11873	-0.158438	-0.367826	-0.447111	-0.128385	0.728396	0.237042	1	0	0	0	1	0	0	1
ENSRNOG00000001223	Pttg1ip	Pituitary tumor-transforming gene 1 protein-interacting protein precursor (Pituitary tumor-transforming gene protein-binding factor) (PTTG-binding factor) (PBF). [Source:UniProtKB/Swiss-Prot;Acc:Q6P767]	0.0946411	0.85035	0.134819	0.102931	1.56693	0.121416	0.22753	0.0477934	0.323984	0.611212	0.30585	-0.889446	-0.382804	1	0	0	0	1	0	0	0
ENSRNOG00000001224	Itgb2	integrin beta 2 [Source:RefSeq_peptide;Acc:NP_001032869]	0.738132	-0.301293	0.0954275	0.842997	-0.611272	-0.543598	-0.644553	0.554863	0.459704	-0.481366	0.443736	0.213066	-0.494327	0	0	0	0	1	0	0	0
ENSRNOG00000001225	RGD1311257	similar to C21orf70 protein (RGD1311257), mRNA [Source:RefSeq_dna;Acc:NM_001008307]	1.49454	-0.592034	-0.0544581	0.256367	0.34475	-0.850678	-0.783917	0.728621	0.711083	-0.450395	0.890052	-0.0242088	-0.857332	0	1	0	0	0	1	1	0
ENSRNOG00000001227	Adarb1	Double-stranded RNA-specific editase 1 (EC 3.5.-.-) (dsRNA adenosine deaminase) (RNA-editing deaminase 1) (RNA-editing enzyme 1). [Source:UniProtKB/Swiss-Prot;Acc:P51400]	2.15376	-0.689346	-0.0615563	-0.0252903	1.70991	-0.649124	-0.497981	0.53855	0.603357	-0.1847	0.769047	-0.257482	-0.743404	0	0	1	0	0	0	0	0
ENSRNOG00000001228	NP_001101091.2	protein O-fucosyltransferase 2 [Source:RefSeq_peptide;Acc:NP_001101091]	0.545206	-0.58106	-0.101501	-0.367874	-0.497479	-0.745638	-0.740453	0.589563	0.402967	-0.782357	0.440792	0.517189	-0.375204	0	0	0	0	0	0	0	1
ENSRNOG00000001229	Col18a1	Collagen XVIII (Fragment). [Source:UniProtKB/TrEMBL;Acc:Q9QZD2]	0.00427893	-0.438647	0.118732	0.0935939	-0.280709	0.1475	0.123677	0.0864474	0.208006	0.2516	-0.0299903	-0.436945	-0.0915627	0	0	0	0	0	0	0	0
ENSRNOG00000001232	Slc19a1	Folate transporter 1 (Solute carrier family 19 member 1) (Reduced folate carrier 1) (RFC1) (RFC-1). [Source:UniProtKB/Swiss-Prot;Acc:Q62866]	0.64437	-0.755552	1.02668	-0.632895	0.266768	-0.330826	-0.218496	0.316274	0.449152	0.109239	0.590153	-0.443391	-0.51837	1	0	0	0	0	0	0	1
ENSRNOG00000001235	Gna12	Guanine nucleotide-binding protein alpha-12 subunit (G alpha-12). [Source:UniProtKB/Swiss-Prot;Acc:Q63210]	0.764959	-3.29297	0.168925	0.482869	-0.526384	-0.368094	-0.397785	0.101347	-0.163749	-0.690403	-0.0204015	0.852982	0.138197	0	0	0	0	0	0	0	0
ENSRNOG00000001237	Cabin1	Calcineurin-binding protein Cabin 1 (Calcineurin inhibitor) (CAIN). [Source:UniProtKB/Swiss-Prot;Acc:O88480]	-0.388922	0.076172	-0.233661	0.260541	-0.172246	0.600963	0.615469	-0.413879	-0.254096	0.607017	-0.426608	-0.476875	0.297188	0	0	0	0	0	0	0	0
ENSRNOG00000001238	LOC360807	Arginine/serine-rich coiled-coil protein 2. [Source:UniProtKB/Swiss-Prot;Acc:Q5PQR4]	-0.704397	-0.343126	0.249945	-0.268357	-0.493188	0.614936	0.594161	-0.682434	-0.767619	0.15583	-0.786323	0.372672	0.864145	0	0	0	0	0	1	0	0
ENSRNOG00000001239	Ddt	D-dopachrome decarboxylase (EC 4.1.1.84) (D-dopachrome tautomerase). [Source:UniProtKB/Swiss-Prot;Acc:P80254]	-0.222166	0.295071	0.0447148	0.629918	-0.820064	0.574861	0.521752	-0.355446	-0.218366	0.546173	-0.389694	-0.413832	0.287904	0	0	0	0	0	0	0	0
ENSRNOG00000001243	NP_001099399.1	zinc finger, CCHC domain containing 8 [Source:RefSeq_peptide;Acc:NP_001099399]	-0.253299	-0.438177	0.134161	0.398188	-0.817323	-0.0580386	-0.111824	-0.0981971	-0.323327	-0.483148	-0.32077	0.733825	0.389265	0	0	0	0	0	0	0	0
ENSRNOG00000001245	Pcbp3	poly(rC) binding protein 3 [Source:RefSeq_peptide;Acc:NP_001011945]	2.05746	-2.16543	0.0388192	0.121748	0.00652814	-0.928898	-0.873869	0.689104	0.542556	-0.742747	0.755799	0.399273	-0.672388	0	0	0	0	0	1	0	0
ENSRNOG00000001247	Rsn	restin [Source:RefSeq_peptide;Acc:NP_113933]	-0.891884	0.738485	0.467144	0.199258	0.224462	0.593458	0.595744	-0.676532	-0.689881	0.332302	-0.586611	0.158516	0.663424	0	0	0	1	0	0	0	0
ENSRNOG00000001249	Col6a1_predicted		0.171648	0.860414	-0.157111	0.595547	0.884418	-0.150767	-0.200023	0.223409	0.221097	-0.100857	0.140348	-0.0422468	-0.225543	0	0	0	0	1	0	0	0
ENSRNOG00000001250	Lfng	Beta-1,3-N-acetylglucosaminyltransferase lunatic fringe (EC 2.4.1.222) (O-fucosylpeptide 3-beta-N-acetylglucosaminyltransferase). [Source:UniProtKB/Swiss-Prot;Acc:Q924T4]	-0.342927	0.739274	0.513759	-0.199285	-0.0525093	-0.0459927	-0.10356	0.0580305	-0.000365214	-0.162655	-0.0234348	0.17739	0.100397	0	0	0	0	0	0	0	0
ENSRNOG00000001253	Eif3s9	Eukaryotic translation initiation factor 3 subunit B (Eukaryotic translation initiation factor 3 subunit 9) (eIF-3-eta). [Source:UniProtKB/Swiss-Prot;Acc:Q4G061]	0.563949	-0.41944	-0.285687	-0.519805	-0.371105	-0.772842	-0.697136	0.622795	0.5367	-0.578289	0.639799	0.202741	-0.576353	1	1	0	0	0	0	0	1
ENSRNOG00000001254	Col6a2	Col6a2 protein (Fragment). [Source:UniProtKB/TrEMBL;Acc:Q5EB88]	0.307611	-0.826653	0.0144475	0.000678705	0.0458944	-0.0573841	-0.078105	0.00880931	-0.0459126	-0.125221	-0.0159971	0.175549	0.0126628	0	0	1	0	0	0	0	0
ENSRNOG00000001256	NP_001099400.1	ataxin 2 [Source:RefSeq_peptide;Acc:NP_001099400]	-0.119101	0.393953	0.684327	0.274499	0.613061	0.532545	0.598839	-0.412454	-0.209881	0.687847	-0.221849	-0.584246	0.215181	0	0	0	0	0	0	0	0
ENSRNOG00000001261	Ftcd	Formimidoyltransferase-cyclodeaminase (Formiminotransferase- cyclodeaminase) (FTCD) (58 kDa microtubule-binding protein) [Includes: Glutamate formimidoyltransferase (EC 2.1.2.5) (Glutamate formiminotransferase) (Glutamate formyltransferase); Formimidoylte [Source:UniProtKB/Swiss-Prot;Acc:O88618]	-0.0917788	-0.0828944	0.262322	0.0610737	-0.452149	-0.285485	-0.377114	0.121914	-0.0696516	-0.489945	0.0788407	0.612525	0.015471	0	0	0	0	0	0	0	1
ENSRNOG00000001262	LOC499418	similar to Putative protein C21orf56 homolog (LOC499418), mRNA [Source:RefSeq_dna;Acc:NM_001024296]	0.0821705	-0.0178189	-0.0674419	0.0940444	0.0602795	-0.137232	-0.173387	0.169059	0.0736439	-0.321071	-0.100907	0.253617	0.0501459	1	0	0	0	0	0	0	0
ENSRNOG00000001267	Lss	Lanosterol synthase (EC 5.4.99.7) (Oxidosqualene--lanosterol cyclase) (2,3-epoxysqualene--lanosterol cyclase) (OSC). [Source:UniProtKB/Swiss-Prot;Acc:P48450]	1.10825	-0.484695	0.0863334	0.358913	-0.857577	-0.701023	-0.766767	0.533572	0.308613	-0.808948	0.397515	0.651216	-0.326704	0	1	0	0	1	1	0	1
ENSRNOG00000001269	Ppp1cc	Serine/threonine-protein phosphatase PP1-gamma catalytic subunit (EC 3.1.3.16) (PP-1G) (Protein phosphatase 1C catalytic subunit). [Source:UniProtKB/Swiss-Prot;Acc:P63088]	-0.0399382	-0.0499115	-0.104989	-0.328358	0.221373	0.163447	0.284174	-0.0552891	0.12148	0.403779	0.032899	-0.563428	-0.074357	0	1	0	0	0	0	1	0
ENSRNOG00000001273	RGD1305593_predicted		-0.199687	0.34318	0.0199852	0.10428	0.427473	0.491817	0.561667	-0.305497	-0.0495359	0.765392	-0.11542	-0.781553	0.0245146	0	1	0	0	0	0	0	1
ENSRNOG00000001277	Mafk	v-maf musculoaponeurotic fibrosarcoma oncogene family, protein K [Source:RefSeq_peptide;Acc:NP_663706]	0.040806	0.725459	-1.72502	1.19751	-0.872172	0.387806	0.34767	-0.114756	-0.000229427	0.357659	-0.348944	-0.407637	0.0939819	1	1	1	1	1	1	0	1
ENSRNOG00000001278	Atpbd1c	ATP-binding domain 1 family member C. [Source:UniProtKB/Swiss-Prot;Acc:Q6R518]	-0.108761	0.139783	0.264442	0.0191829	0.0319562	0.277577	0.282735	-0.170505	-0.0368683	0.413517	-0.0328664	-0.398623	0.0550223	0	0	0	0	0	0	0	1
ENSRNOG00000001284	Uncx4.1	Unc4.1 homeobox [Source:RefSeq_peptide;Acc:NP_058875]	-0.0546435	-0.749542	0.111476	0.359481	-0.598753	0.121303	0.0444976	-0.198541	-0.310089	-0.124131	-0.260467	0.386689	0.253507	0	0	0	0	0	0	0	0
ENSRNOG00000001285	Atp2a2	Sarcoplasmic/endoplasmic reticulum calcium ATPase 2 (EC 3.6.3.8) (Calcium pump 2) (SERCA2) (SR Ca(2+)-ATPase 2) (Calcium-transporting ATPase sarcoplasmic reticulum type, slow twitch skeletal muscle isoform) (Endoplasmic reticulum class 1/2 Ca(2+) ATPase). [Source:UniProtKB/Swiss-Prot;Acc:P11507]	0.481721	-0.573523	0.288059	-0.399352	-0.11209	-0.634624	-0.61118	0.31353	0.0729121	-0.768126	0.324696	0.764155	-0.128809	1	1	1	0	1	0	0	0
ENSRNOG00000001289	LOC498154	Uncharacterized protein C7orf50 homolog. [Source:UniProtKB/Swiss-Prot;Acc:Q5I0E3]	0.712794	-0.098839	1.13198	-1.72619	-0.551452	-0.780879	-0.755027	0.614831	0.434817	-0.807629	0.510317	0.507495	-0.293657	1	0	1	0	0	0	1	1
ENSRNOG00000001290	NP_001100596.1	similar to 2810437L13Rik protein (predicted) (RGD1305631_predicted), mRNA [Source:RefSeq_dna;Acc:NM_001107126]	-0.100485	0.192897	0.362645	-0.210198	0.0926016	0.349716	0.415931	-0.17096	0.0601331	0.626424	-0.00850744	-0.719579	-0.0373901	1	0	0	0	0	1	0	0
ENSRNOG00000001291	Centa1	centaurin, alpha 1 [Source:RefSeq_peptide;Acc:NP_598251]	0.0905862	0.484239	0.15969	-0.459382	1.26442	-0.488458	-0.408477	0.406565	0.385273	-0.314948	0.452036	0.0260975	-0.351021	0	1	0	0	0	0	1	0
ENSRNOG00000001293	RGD1311660_predicted		-0.284706	-0.39176	0.0248638	-1.22749	-0.400494	-0.114772	-0.0501405	-0.0913818	-0.239191	-0.358894	-0.140577	0.51086	0.336461	0	1	1	0	1	0	0	1
ENSRNOG00000001295	S100b	Protein S100-B (S100 calcium-binding protein B) (S-100 protein subunit beta) (S-100 protein beta chain). [Source:UniProtKB/Swiss-Prot;Acc:P04631]	0.427556	0.397768	0.272344	0.142702	0.0733363	-0.281349	-0.271552	0.464373	0.613093	0.107873	0.5137	-0.557607	-0.588366	0	1	0	1	0	0	0	1
ENSRNOG00000001296	P2rx7	P2X purinoceptor 7 (ATP receptor) (P2X7) (Purinergic receptor) (P2Z receptor). [Source:UniProtKB/Swiss-Prot;Acc:Q64663]	0.049105	0.131241	0.0339529	-0.547162	-0.685227	-0.311874	-0.383566	0.376843	0.279949	-0.432728	0.122199	0.234408	-0.0827823	1	0	1	0	1	0	0	1
ENSRNOG00000001297	Hrmt1l1	HMT1 hnRNP methyltransferase-like 1 [Source:RefSeq_peptide;Acc:NP_001020315]	0.845572	0.410824	0.453077	0.288769	1.03628	-0.400745	-0.323234	0.460328	0.634225	0.154403	0.742767	-0.604886	-0.7434	0	1	0	0	0	1	0	0
ENSRNOG00000001300	P2rx4	P2X purinoceptor 4 (ATP receptor) (P2X4) (Purinergic receptor). [Source:UniProtKB/Swiss-Prot;Acc:P51577]	-0.627876	-0.309436	0.469736	1.28766	-0.0112017	0.85799	0.795352	-0.763495	-0.678667	0.655155	-0.704689	-0.168766	0.636094	0	1	0	0	0	0	0	0
ENSRNOG00000001302	Adora2a	Adenosine receptor A2a. [Source:UniProtKB/Swiss-Prot;Acc:P30543]	-5.15102	0.899572	0.299842	0.199886	2.66149	0.949394	0.967536	-0.842521	-0.69785	0.801188	-0.758671	-0.347703	0.707914	1	1	1	0	1	0	0	0
ENSRNOG00000001303	RGD1309570	Cytospin-A (SPECC1-like protein). [Source:UniProtKB/Swiss-Prot;Acc:Q2KN99]	-2.99922	0.864925	0.702855	2.82517	-0.457023	0.965859	0.924551	-0.81848	-0.719367	0.699435	-0.862136	-0.22062	0.774654	1	1	0	1	0	0	0	1
ENSRNOG00000001311	LOC686984		1.23702	-0.96765	0.693098	-1.37474	2.7759	-0.712967	-0.587971	0.396476	0.294473	-0.507446	0.639187	0.325206	-0.451883	1	0	0	0	0	0	0	0
ENSRNOG00000001312	PDGFA_RAT	Platelet-derived growth factor A chain precursor (PDGF A-chain) (Platelet-derived growth factor alpha polypeptide) (PDGF-1). [Source:UniProtKB/Swiss-Prot;Acc:P28576]	-0.381202	1.32928	0.396655	-1.31082	0.962359	0.163419	0.225527	-0.0252536	0.157195	0.423554	0.1165	-0.578351	-0.0938488	0	1	0	0	0	0	0	0
ENSRNOG00000001313	Gnaz	Guanine nucleotide-binding protein G(z) subunit alpha (G(x) alpha chain) (Gz-alpha). [Source:UniProtKB/Swiss-Prot;Acc:P19627]	0.00978185	-0.264317	-1.71676	0.0619518	2.41699	-0.198802	-0.036695	0.0258189	0.0357183	-0.0338212	0.148412	-0.0218704	-0.249397	0	1	1	0	0	1	0	1
ENSRNOG00000001316	Anapc5_predicted	Anaphase-promoting complex subunit 5 (APC5) (Cyclosome subunit 5). [Source:UniProtKB/Swiss-Prot;Acc:A1L1K3]	-0.346519	-0.0655395	0.00921713	-0.797469	-0.357022	0.0358284	0.0817532	-0.115622	-0.213894	-0.223404	-0.270368	0.332629	0.392952	0	0	0	0	0	0	0	0
ENSRNOG00000001317	NM_001107128.1	zinc finger protein 68 (predicted) (Zfp68_predicted), mRNA [Source:RefSeq_dna;Acc:NM_001107128]	1.5747	0.882466	0.29945	-0.358445	0.492728	-0.728981	-0.720439	0.501029	0.298834	-0.770783	0.45482	0.59848	-0.320193	0	0	0	0	1	0	0	0
ENSRNOG00000001324	O09179_RAT	Hydroxyindole-O-methyltransferase (EC 2.1.1.4). [Source:UniProtKB/TrEMBL;Acc:O09179]	-0.438123	-0.364974	-0.297906	0.106303	-0.103644	0.602688	0.647832	-0.48032	-0.380694	0.476001	-0.570308	-0.274709	0.468533	0	0	1	0	0	0	0	0
ENSRNOG00000001325	Il3ra	interleukin 3 receptor, alpha chain [Source:RefSeq_peptide;Acc:NP_640353]	-0.53988	-0.388266	-0.133087	0.0869883	1.60847	0.646449	0.761875	-0.579307	-0.347052	0.847899	-0.303176	-0.651221	0.211799	0	0	0	0	0	0	0	0
ENSRNOG00000001333	Azgp1	Zinc-alpha-2-glycoprotein precursor (Zn-alpha-2-glycoprotein) (Zn- alpha-2-GP). [Source:UniProtKB/Swiss-Prot;Acc:Q63678]	0.202916	0.142729	0.109449	0.116529	0.451752	-0.178702	-0.210528	0.256599	0.281168	-0.0619112	0.219373	-0.128374	-0.283193	1	0	0	0	0	0	0	0
ENSRNOG00000001335	MGC116363	Zinc finger protein with KRAB and SCAN domains 1. [Source:UniProtKB/Swiss-Prot;Acc:Q4KLI1]	-1.16638	2.19521	1.72974	1.1718	0.579858	0.0746642	0.0187185	-0.229631	-0.398104	-0.269528	-0.29548	0.588068	0.420261	0	1	1	0	1	0	0	0
ENSRNOG00000001338	Hpd	4-hydroxyphenylpyruvate dioxygenase (EC 1.13.11.27) (4HPPD) (HPD) (4- hydroxyphenylpyruvic acid oxidase) (HPPDase) (F protein) (F Alloantigen). [Source:UniProtKB/Swiss-Prot;Acc:P32755]	-0.0462273	-0.364361	-0.257809	-0.233596	0.157456	-0.287477	-0.282196	0.154757	0.0641365	-0.296867	0.17725	0.280921	-0.159693	1	0	0	0	0	0	0	0
ENSRNOG00000001339	Psmd9	26S proteasome non-ATPase regulatory subunit 9 (26S proteasome regulatory subunit p27) (Transactivating protein Bridge-1). [Source:UniProtKB/Swiss-Prot;Acc:Q9WTV5]	-0.174823	0.0141719	0.032292	-0.110135	-1.37452	0.0404767	-0.0384013	-0.0139935	-0.151096	-0.316266	-0.324787	0.416304	0.349501	0	0	0	0	0	0	0	0
ENSRNOG00000001345	MGC116327	similar to MK-5 type 2 (MGC116327), mRNA [Source:RefSeq_dna;Acc:NM_001025761]	-0.221562	-0.467031	-0.284743	-0.122872	0.387742	0.341868	0.434551	-0.296609	-0.139564	0.515337	-0.125147	-0.456187	0.0519899	0	0	0	0	0	0	0	0
ENSRNOG00000001346	NP_001100599.1	COP9 (constitutive photomorphogenic) homolog, subunit 6 [Source:RefSeq_peptide;Acc:NP_001100599]	-0.489823	1.2868	0.00452907	-0.240978	-0.0985444	0.438076	0.433378	-0.218294	-0.0484816	0.519283	-0.201414	-0.52838	0.187362	0	1	0	0	1	0	0	0
ENSRNOG00000001348	Erp29	Endoplasmic reticulum protein ERp29 precursor (ERp31). [Source:UniProtKB/Swiss-Prot;Acc:P52555]	0.625731	1.32115	0.115941	-0.262934	-0.898915	-0.676195	-0.689811	0.767788	0.793187	-0.356653	0.738489	-0.198391	-0.71456	0	1	0	0	0	0	0	0
ENSRNOG00000001349	Mcm7	minichromosome maintenance complex component 7 [Source:RefSeq_peptide;Acc:NP_001004203]	0.614237	-0.502473	0.0715854	-1.2693	-0.683682	-0.751282	-0.701297	0.608079	0.452945	-0.748033	0.474757	0.418604	-0.338832	0	0	0	0	0	0	0	0
ENSRNOG00000001351	Fln29	TRAF-type zinc finger domain-containing protein 1 (Protein FLN29). [Source:UniProtKB/Swiss-Prot;Acc:Q99MM4]	-1.46405	0.658608	-1.68947	1.08486	1.03224	0.845888	0.838135	-0.632602	-0.46282	0.764678	-0.668379	-0.485435	0.479727	0	1	0	0	0	1	0	1
ENSRNOG00000001357	RGD1306932	similar to CG9117-PA (RGD1306932), mRNA [Source:RefSeq_dna;Acc:NM_001024996]	-0.02493	0.180943	0.903778	1.32689	0.616639	0.42835	0.490417	-0.279296	-0.00683899	0.80769	0.0423224	-0.824068	-0.127975	0	0	0	0	0	0	0	0
ENSRNOG00000001367	Gpc2	Glypican-2 precursor (Cerebroglycan) (HSPG M13). [Source:UniProtKB/Swiss-Prot;Acc:P51653]	0.36562	0.174881	0.385509	0.538436	-0.521738	-0.328107	-0.465362	0.483195	0.480616	-0.213143	0.392487	-0.0794716	-0.412988	0	0	0	0	1	1	0	0
ENSRNOG00000001368	Rph3a	Rabphilin-3A (Exophilin-1). [Source:UniProtKB/Swiss-Prot;Acc:P47709]	0.448303	-0.114249	-0.113106	0.324034	-0.0740076	-0.419587	-0.439052	0.467302	0.394193	-0.429882	0.218039	0.137263	-0.304844	0	0	0	0	0	0	0	0
ENSRNOG00000001369	Oas1	2'-5'-oligoadenylate synthetase 1 (EC 2.7.7.-) ((2-5')oligo(A) synthetase 1) (2-5A synthetase 1). [Source:UniProtKB/Swiss-Prot;Acc:Q05961]	0.0908919	2.27325	-1.04341	-0.293493	3.66185	0.00816514	0.0837523	0.171251	0.41962	0.492944	0.376788	-0.825382	-0.491085	0	0	0	0	0	0	0	0
ENSRNOG00000001372	Oas1b	2-5 oligoadenylate synthetase 1B [Source:RefSeq_peptide;Acc:NP_653353]	-0.0915959	-0.16797	-0.542345	-1.33777	-1.21277	-0.283087	-0.345097	0.344405	0.235845	-0.445817	0.0397633	0.269242	-0.0446804	1	1	0	0	0	1	1	1
ENSRNOG00000001377	RGD1562539_predicted		-0.405138	-0.428294	0.0238049	0.233596	-1.83701	0.461676	0.34369	-0.414658	-0.521894	-0.00210337	-0.66642	0.379978	0.665995	0	1	0	0	0	0	0	1
ENSRNOG00000001379	Cyp3a9	Cytochrome P450 3A9 (EC 1.14.14.1) (CYPIIIA9) (P450-OLF3) (Olfactive) (3AH15). [Source:UniProtKB/Swiss-Prot;Acc:P51538]	-0.462572	0.791086	-0.0089058	-0.699871	0.493268	0.153129	0.174457	0.0472569	0.188587	0.298418	-0.00330496	-0.483591	-0.0662822	0	0	0	1	0	0	0	0
ENSRNOG00000001383	LOC498185	Sodium/potassium/calcium exchanger 6 precursor (Na(+)/K(+)/Ca(2+)- exchange protein 6) (Solute carrier family 24 member 6). [Source:UniProtKB/Swiss-Prot;Acc:Q6AXS0]	0.751395	-0.0925975	-0.0502859	-0.0942102	0.0955915	-0.792534	-0.763379	0.743026	0.739525	-0.41133	0.847218	-0.0827371	-0.841258	0	1	1	0	0	0	0	1
ENSRNOG00000001385	LOC246120	Putative phospholipase B-like 2 precursor (EC 3.1.1.-) (Lamina ancestor homolog 2) (LAMA-like protein 2). [Source:UniProtKB/Swiss-Prot;Acc:Q4QQW8]	0.224999	0.428537	0.395506	1.24089	-0.158057	0.391881	0.378303	-0.180859	0.0244892	0.615245	-0.0610014	-0.646615	-0.0685425	1	0	0	0	0	0	0	1
ENSRNOG00000001387	LOC304361	LOC304361 protein (Fragment). [Source:UniProtKB/TrEMBL;Acc:Q5I0E0]	-0.434216	0.689135	0.818877	-0.351873	0.256771	0.363064	0.412411	-0.216856	-0.00129005	0.621257	-0.00202696	-0.652793	0.00570186	0	1	0	0	0	0	0	1
ENSRNOG00000001391	NP_001101806.1	serine dehydratase-like [Source:RefSeq_peptide;Acc:NP_001101806]	1.31402	0.983492	0.268648	-0.0892418	2.2655	-0.401879	-0.31436	0.568942	0.758833	0.117772	0.661769	-0.700767	-0.738246	0	0	0	0	0	0	0	0
ENSRNOG00000001392	Lhx5	LIM/homeobox protein Lhx5 (LIM homeobox protein 5) (Homeobox protein LIM-2). [Source:UniProtKB/Swiss-Prot;Acc:P61376]	0.0734061	-0.357396	-0.269352	0.230684	0.25567	0.0012124	-0.0223689	0.00787869	0.0156289	0.0385845	0.0264188	-0.0305417	-0.106288	0	0	0	0	0	0	0	0
ENSRNOG00000001396	Mospd3	motile sperm domain containing 3 [Source:RefSeq_peptide;Acc:NP_001020800]	-0.625343	-0.313984	0.399439	-0.513145	-0.319789	0.629585	0.656495	-0.570056	-0.499882	0.454904	-0.569525	-0.145827	0.598502	0	1	0	0	0	0	0	1
ENSRNOG00000001404	NP_001100601.1	HIV-1 Rev binding protein-like [Source:RefSeq_peptide;Acc:NP_001100601]	0.651431	-0.426586	0.00422026	0.888635	0.222737	-0.474899	-0.520873	0.291438	0.11336	-0.565328	0.269815	0.546445	-0.19359	0	1	0	0	0	0	0	0
ENSRNOG00000001407	Trfr2_predicted	transferrin receptor 2 [Source:RefSeq_peptide;Acc:NP_001099386]	0.343138	-1.29702	-0.118359	2.80751	-0.71659	0.577778	0.531385	-0.376334	-0.200638	0.671117	-0.302088	-0.531054	0.106998	1	0	0	0	0	0	1	0
ENSRNOG00000001408	NP_001099387.1	actin-like 6B [Source:RefSeq_peptide;Acc:NP_001099387]	-0.924432	-1.53836	0.455252	0.294097	0.887726	0.696456	0.7821	-0.849372	-0.816162	0.515558	-0.629069	0.0472485	0.682178	0	1	0	0	0	0	0	0
ENSRNOG00000001409	Gnb2	Guanine nucleotide-binding protein G(I)/G(S)/G(T) subunit beta-2 (Transducin beta chain 2) (G protein subunit beta-2). [Source:UniProtKB/Swiss-Prot;Acc:P54313]	-0.694413	-0.00793026	-0.17299	-0.398445	0.1206	0.0884221	0.049531	-0.322286	-0.55639	-0.387207	-0.439911	0.81347	0.573479	0	1	0	0	0	0	0	0
ENSRNOG00000001410	NP_001100603.1	PERQ amino acid rich, with GYF domain 1 [Source:RefSeq_peptide;Acc:NP_001100603]	0.413984	-1.0938	-0.0206087	0.191325	2.03539	0.112607	0.152306	-0.306114	-0.406302	-0.0930801	-0.256514	0.388829	0.344815	0	0	0	1	0	0	0	0
ENSRNOG00000001414	Serpine1	Plasminogen activator inhibitor 1 precursor (PAI-1) (Endothelial plasminogen activator inhibitor) (PAI). [Source:UniProtKB/Swiss-Prot;Acc:P20961]	0.135008	-0.141026	0.0948948	0.145825	0.0937436	-0.228198	-0.255178	0.0862007	-0.07424	-0.427743	-0.0153725	0.507753	0.0684085	1	1	1	0	0	0	0	1
ENSRNOG00000001416	Vgf	Neurosecretory protein VGF precursor (VGF8a protein). [Source:UniProtKB/Swiss-Prot;Acc:P20156]	1.77511	-1.89591	-1.28085	-2.67924	1.47288	-0.900244	-0.810191	0.679645	0.510975	-0.822407	0.600807	0.457915	-0.513408	0	0	0	0	0	0	0	1
ENSRNOG00000001417	Plod3	Procollagen-lysine,2-oxoglutarate 5-dioxygenase 3 precursor (EC 1.14.11.4) (Lysyl hydroxylase 3) (LH3). [Source:UniProtKB/Swiss-Prot;Acc:Q5U367]	-0.161699	0.24939	0.285452	0.0335041	0.765985	0.52331	0.642439	-0.369204	-0.131587	0.725194	-0.232982	-0.714677	0.165757	1	1	0	0	0	0	0	0
ENSRNOG00000001418	Znhit1_predicted		-0.621434	-0.337974	0.598035	0.741685	0.0333952	0.80005	0.835931	-0.701147	-0.525566	0.798421	-0.531022	-0.459217	0.483361	0	0	0	0	0	0	0	0
ENSRNOG00000001420	FIS1_RAT	Mitochondrial fission 1 protein (Fis1 homolog) (rFis1) (Tetratricopeptide repeat protein 11) (TPR repeat protein 11). [Source:UniProtKB/Swiss-Prot;Acc:P84817]	-0.128396	-0.856245	0.514369	0.149385	0.598154	0.390102	0.469817	-0.570633	-0.588799	0.23641	-0.397621	0.173059	0.491246	0	0	0	0	0	0	0	0
ENSRNOG00000001424	LOC681658	Homeobox protein cut-like 1 (CCAAT displacement protein) (CDP) (CDP2) (Fragment). [Source:UniProtKB/Swiss-Prot;Acc:P53565]	-0.198121	-1.96109	-0.514904	-1.32826	1.39067	-0.112277	0.0758919	-0.226806	-0.306951	-0.144207	-0.0268997	0.33742	0.15529	1	0	0	0	0	0	0	0
ENSRNOG00000001425	Aps	SH2B adapter protein 2 (SH2 and PH domain-containing adapter protein APS) (Adapter protein with pleckstrin homology and Src homology 2 domains). [Source:UniProtKB/Swiss-Prot;Acc:Q9Z200]	-0.816256	-2.11866	-0.20748	-1.20028	2.05997	0.365906	0.531677	-0.618476	-0.613459	0.285335	-0.359817	0.118062	0.469177	0	0	0	0	0	0	1	0
ENSRNOG00000001426	LOC498171	Prkr interacting protein 1 (IL11 inducible) [Source:RefSeq_peptide;Acc:NP_001092263]	-0.164218	-0.212829	-0.371978	-0.323635	0.465407	-0.106419	-0.070035	-0.0620729	-0.178048	-0.262848	-0.0910381	0.393121	0.136276	0	0	0	0	0	0	0	0
ENSRNOG00000001434	Zp3	Zona pellucida sperm-binding protein 3 precursor (Zona pellucida glycoprotein ZP3) (Zona pellucida glycoprotein 3) [Contains: Processed zona pellucida sperm-binding protein 3]. [Source:UniProtKB/Swiss-Prot;Acc:P97708]	0.17086	-0.153939	-0.0488765	0.442636	-0.0719538	-0.180098	-0.177265	0.0578571	0.0502326	-0.0230504	0.274309	0.0420432	-0.286903	0	0	0	0	0	0	0	0
ENSRNOG00000001436	Ywhag	14-3-3 protein gamma. [Source:UniProtKB/Swiss-Prot;Acc:P61983]	-0.181072	-0.138874	-0.214893	-0.167198	0.592875	0.22967	0.331625	-0.347079	-0.356719	0.119487	-0.301426	0.0941502	0.336539	1	1	0	0	1	0	0	0
ENSRNOG00000001440	Mdh2	Malate dehydrogenase, mitochondrial precursor (EC 1.1.1.37). [Source:UniProtKB/Swiss-Prot;Acc:P04636]	-0.314197	0.451532	0.43525	0.162811	-0.714052	0.541575	0.488765	-0.274443	-0.118255	0.536276	-0.333723	-0.488607	0.281746	0	0	0	0	0	0	0	0
ENSRNOG00000001441	RGD1311474	Transmembrane protein 120A (Transmembrane protein induced by tumor necrosis factor alpha). [Source:UniProtKB/Swiss-Prot;Acc:Q5HZE2]	0.949645	-0.620999	-0.536698	0.347949	-1.27338	-0.734114	-0.772969	0.58267	0.374604	-0.806036	0.420086	0.583888	-0.384033	0	0	0	0	0	0	0	0
ENSRNOG00000001442	Por	NADPH--cytochrome P450 reductase (EC 1.6.2.4) (CPR) (P450R). [Source:UniProtKB/Swiss-Prot;Acc:P00388]	1.56247	0.0091095	0.297964	-0.864785	1.97873	-0.886999	-0.808889	0.62699	0.507959	-0.654681	0.786166	0.333607	-0.636606	1	0	0	0	0	0	0	0
ENSRNOG00000001448	Hip1	HIP1 protein (Fragment). [Source:UniProtKB/TrEMBL;Acc:Q8VHU1]	2.0046	0.0651378	-0.799678	-1.34356	2.76536	-0.9466	-0.847682	0.779033	0.70668	-0.634429	0.846189	0.141136	-0.788116	0	0	0	0	1	1	1	1
ENSRNOG00000001449	Pom121	Nuclear envelope pore membrane protein POM 121 (Pore membrane protein of 121 kDa) (P145). [Source:UniProtKB/Swiss-Prot;Acc:P52591]	0.488779	-0.525163	-0.0715239	-0.461323	-0.974548	-0.660859	-0.647646	0.476208	0.295406	-0.708686	0.385921	0.523708	-0.291919	1	1	0	0	0	0	0	1
ENSRNOG00000001450	Nsun5_predicted	NOL1/NOP2/Sun domain family member 5 (Fragment). [Source:UniProtKB/TrEMBL;Acc:Q2VET8]	0.369584	0.350296	0.671976	-0.299524	0.10829	-0.401741	-0.391346	0.351569	0.324299	-0.273472	0.42252	0.0577617	-0.265758	0	0	0	0	0	0	0	0
ENSRNOG00000001454	Wbscr1	Eukaryotic translation initiation factor 4H (eIF-4H) (Williams-Beuren syndrome chromosomal region 1 protein homolog). [Source:UniProtKB/Swiss-Prot;Acc:Q5XI72]	-0.136846	-0.351331	-0.168189	-0.303143	0.188407	-0.177637	-0.0954876	-0.101472	-0.278174	-0.412703	-0.130552	0.605244	0.237513	1	0	0	0	0	1	1	1
ENSRNOG00000001456	Nup153	Nuclear pore complex protein Nup153 (Nucleoporin Nup153) (153 kDa nucleoporin). [Source:UniProtKB/Swiss-Prot;Acc:P49791]	-0.181326	-0.391916	-1.21947	-1.36753	-0.0534625	-0.491197	-0.421755	0.31093	0.156258	-0.581738	0.184131	0.456629	-0.13163	1	1	1	0	0	0	0	0
ENSRNOG00000001457	Rfc2	replication factor C 2 [Source:RefSeq_peptide;Acc:NP_446238]	0.215535	0.0271036	0.509222	-1.12582	-0.740427	-0.415929	-0.354716	0.371784	0.350193	-0.298288	0.37238	0.0279682	-0.241073	1	0	0	0	0	0	0	0
ENSRNOG00000001469	Eln	Elastin precursor (Tropoelastin). [Source:UniProtKB/Swiss-Prot;Acc:Q99372]	0.723597	-0.0609868	0.465916	0.702917	-0.329791	-0.274908	-0.354694	0.266619	0.19937	-0.268297	0.228628	0.175274	-0.235085	0	0	0	0	0	0	0	0
ENSRNOG00000001470	Limk1	LIM domain kinase 1 (EC 2.7.11.1) (LIMK-1). [Source:UniProtKB/Swiss-Prot;Acc:P53669]	0.508065	-0.833639	-0.17945	-0.538798	2.46625	-0.148016	0.00543747	-0.02967	0.0111285	0.0668194	0.223401	-0.0919983	-0.189817	1	1	0	0	1	0	0	0
ENSRNOG00000001474	RGD1561903_predicted		0.0711707	-0.16014	-0.196582	0.0543557	0.71571	-0.00690868	-0.0507068	0.00433947	-0.00201903	0.0128894	0.0442096	0.0210255	-0.0823485	0	0	0	0	0	0	0	0
ENSRNOG00000001476	Cldn4	claudin 4 [Source:RefSeq_peptide;Acc:NP_001012022]	-0.212381	-0.584758	-0.0186631	0.141837	-0.0156597	0.253674	0.27939	-0.374338	-0.396543	0.15337	-0.263363	0.141715	0.254548	1	1	0	0	0	0	0	0
ENSRNOG00000001478	Gtf2ird1	general transcription factor II I repeat domain-containing 1 [Source:RefSeq_peptide;Acc:NP_001001504]	0.351714	1.08167	0.413191	-0.514678	0.577393	-0.192522	-0.105695	0.340364	0.542994	0.268399	0.50579	-0.696098	-0.507573	1	0	0	0	0	0	0	0
ENSRNOG00000001479	Gtf2i	general transcription factor II I [Source:RefSeq_peptide;Acc:NP_001001512]	0.542645	0.192831	0.390579	-0.0462687	1.07405	-0.426917	-0.285936	0.395692	0.534971	0.0748096	0.678294	-0.476221	-0.642048	1	0	1	0	0	0	0	0
ENSRNOG00000001480	Ncf1	neutrophil cytosolic factor 1 [Source:RefSeq_peptide;Acc:NP_446186]	0.463124	-0.43535	0.0063631	0.535398	0.274001	-0.277208	-0.227289	0.316675	0.344383	-0.122709	0.248821	-0.149886	-0.342435	1	0	1	1	1	1	0	1
ENSRNOG00000001483	NP_001101802.1	Williams-Beuren syndrome chromosome region 16 homolog [Source:RefSeq_peptide;Acc:NP_001101802]	-0.031564	-0.67486	-0.31127	0.57828	-0.76467	0.338843	0.350859	-0.254024	-0.16685	0.356433	-0.250409	-0.259097	0.109693	1	0	0	0	0	0	0	1
ENSRNOG00000001487	NP_001100936.1		-0.0785637	0.306647	0.303438	0.0626587	-0.0985546	0.347982	0.402387	-0.192723	0.0124936	0.583451	-0.0420947	-0.633442	-0.0142444	1	1	0	0	0	0	0	1
ENSRNOG00000001488	Psmb1	Proteasome subunit beta type-1 precursor (EC 3.4.25.1) (Proteasome component C5) (Macropain subunit C5) (Multicatalytic endopeptidase complex subunit C5) (Proteasome gamma chain). [Source:UniProtKB/Swiss-Prot;Acc:P18421]	-0.296247	0.366851	0.0903498	-0.0631244	-0.227982	0.545913	0.55662	-0.420821	-0.292933	0.526525	-0.365061	-0.354089	0.366012	0	0	0	0	0	0	0	0
ENSRNOG00000001489	Tbp	TATA box binding protein [Source:RefSeq_peptide;Acc:NP_001004198]	-0.219976	0.737618	0.178328	-0.780103	-0.107433	-0.21234	-0.225341	0.247265	0.264378	-0.0863045	0.261604	-0.0913724	-0.261376	0	1	0	0	1	0	0	0
ENSRNOG00000001490	Pdcd2	Programmed cell death protein 2 (Zinc finger protein Rp-8) (Fragment). [Source:UniProtKB/Swiss-Prot;Acc:P47816]	-0.160215	0.207313	0.0901705	0.588766	-0.598774	0.419968	0.446427	-0.179256	0.0478244	0.639673	-0.11172	-0.722855	-0.00959835	0	0	0	0	0	0	0	0
ENSRNOG00000001493	NP_001100927.1	kaptin (actin binding protein) [Source:RefSeq_peptide;Acc:NP_001100927]	-0.185568	-0.155054	0.317703	0.889587	-0.507642	0.740076	0.702882	-0.579581	-0.434822	0.687278	-0.512374	-0.392644	0.427748	0	0	0	0	0	0	0	0
ENSRNOG00000001494	Napa	Alpha-soluble NSF attachment protein (SNAP-alpha) (N-ethylmaleimide- sensitive factor attachment protein, alpha). [Source:UniProtKB/Swiss-Prot;Acc:P54921]	-0.00769296	0.379381	0.293382	0.40967	0.581012	0.336787	0.390781	-0.277696	-0.137289	0.475164	-0.112445	-0.402927	0.0909774	1	0	0	0	0	0	1	0
ENSRNOG00000001499	Mia1	Melanoma-derived growth regulatory protein precursor (Melanoma inhibitory activity) (Cartilage-derived retinoic acid-sensitive protein) (CD-RAP). [Source:UniProtKB/Swiss-Prot;Acc:Q62946]	0.502527	-0.190456	0.340317	0.527852	-0.38562	-0.156136	-0.242565	0.280355	0.315838	-0.0275742	0.266666	-0.164935	-0.294761	0	0	0	0	0	0	0	0
ENSRNOG00000001500	Rab4b	Ras-related protein Rab-4B. [Source:UniProtKB/Swiss-Prot;Acc:P51146]	0.066865	-0.934643	-0.198083	-0.0952633	-0.610373	-0.195464	-0.196703	-0.0392546	-0.254824	-0.503528	-0.149326	0.709369	0.220659	0	0	0	0	0	0	0	0
ENSRNOG00000001501	Snrpa	small nuclear ribonucleoprotein polypeptide A [Source:RefSeq_peptide;Acc:NP_001008304]	0.591809	-0.652627	-0.230623	-1.36459	-0.728669	-0.811087	-0.770794	0.592599	0.386266	-0.851246	0.478734	0.591608	-0.349086	0	0	0	0	0	0	0	0
ENSRNOG00000001506	Tmem35	Transmembrane protein 35 (Spinal cord expression protein 4). [Source:UniProtKB/Swiss-Prot;Acc:Q6JAM9]	0.000649822	0.0108617	0.726904	-0.418056	-0.343466	-0.357421	-0.440403	0.29907	0.16721	-0.454163	0.210516	0.383543	-0.127745	1	0	0	0	0	0	0	0
ENSRNOG00000001514	Cdca7	Cell division cycle-associated protein 7. [Source:UniProtKB/Swiss-Prot;Acc:Q4KM91]	1.3084	0.985741	0.727366	-2.1833	-0.653606	-0.820837	-0.797633	0.792007	0.725203	-0.620242	0.72123	0.105381	-0.600637	1	1	0	0	0	0	0	0
ENSRNOG00000001516	Rapgef4	Rap guanine nucleotide exchange factor 4 (cAMP-regulated guanine nucleotide exchange factor II) (cAMP-GEFII) (Exchange factor directly activated by cAMP 2) (Epac 2) (Fragment). [Source:UniProtKB/Swiss-Prot;Acc:Q9Z1C7]	0.0512993	1.81509	-0.166658	-2.0613	0.764534	-0.540526	-0.475397	0.5907	0.653095	-0.209738	0.633128	-0.279783	-0.55631	0	1	0	1	0	0	1	0
ENSRNOG00000001517	Pdk1	[Pyruvate dehydrogenase [lipoamide]] kinase isozyme 1, mitochondrial precursor (EC 2.7.11.2) (Pyruvate dehydrogenase kinase isoform 1) (PDK p48). [Source:UniProtKB/Swiss-Prot;Acc:Q63065]	0.213812	-0.831376	-0.0870883	-1.75139	0.227927	-0.400342	-0.253934	0.257757	0.211752	-0.326042	0.249862	0.124814	-0.161918	0	0	0	0	0	0	0	1
ENSRNOG00000001518	Itga6	Integrin alpha 6 subchain (Fragment). [Source:UniProtKB/TrEMBL;Acc:Q924W2]	1.18898	-1.52733	0.655028	0.624744	-1.68576	-0.541017	-0.606698	0.304993	0.0643987	-0.719577	0.255118	0.749829	-0.132855	1	1	0	1	0	0	0	1
ENSRNOG00000001520	Dlx1		-0.03215	-0.573608	-0.0703267	-0.0184765	-0.491664	-0.153847	-0.196513	-0.0283566	-0.214105	-0.416356	-0.104411	0.611214	0.168115	0	0	0	0	0	1	0	0
ENSRNOG00000001524	Hat1	Histone acetyltransferase type B catalytic subunit (EC 2.3.1.48). [Source:UniProtKB/Swiss-Prot;Acc:Q5M939]	0.685013	-0.173	0.269914	-2.00702	-1.38874	-0.754456	-0.770885	0.620375	0.411479	-0.860336	0.418968	0.584683	-0.267785	0	0	0	0	0	0	1	0
ENSRNOG00000001527	Cd80	CD80 antigen [Source:RefSeq_peptide;Acc:NP_037058]	0.0249105	0.056123	-0.010403	0.0768459	0.348069	-0.0593344	-0.064929	0.105361	0.15472	0.0719604	0.156457	-0.17489	-0.193115	1	0	0	0	0	0	0	0
ENSRNOG00000001555	Btg3	Protein BTG3 (Rbtg3). [Source:UniProtKB/Swiss-Prot;Acc:O88677]	0.252948	-0.574198	0.0832891	-0.489731	-0.113525	-0.640842	-0.61238	0.449272	0.242788	-0.774572	0.288065	0.60693	-0.15733	0	0	0	0	0	0	0	0
ENSRNOG00000001559	Mtx2	metaxin 2 [Source:RefSeq_peptide;Acc:NP_001008287]	-0.205145	0.309504	0.0775787	0.0324713	-1.3028	0.269853	0.275332	-0.0591659	0.095442	0.396566	-0.0786614	-0.508435	0.0154628	0	0	0	1	0	1	1	0
ENSRNOG00000001577	Hoxd3	Homeobox protein Hox-D3 (Hox-4.1)(Homeobox protein MH-19) [Source:UniProtKB/Swiss-Prot;Acc:P09027]	0.285509	-0.223802	0.041801	0.39689	0.0915288	-0.451466	-0.422083	0.412301	0.361676	-0.353356	0.327121	0.0937753	-0.395175	0	0	0	0	0	1	0	1
ENSRNOG00000001581	NP_001100564.1	homeo box D10 [Source:RefSeq_peptide;Acc:NP_001100564]	0.244576	-0.241923	0.0383985	0.429545	-0.148253	-0.284697	-0.366687	0.263735	0.160535	-0.355549	0.15235	0.284576	-0.17494	1	0	0	0	0	0	0	0
ENSRNOG00000001582	NP_001100583.1	BTB and CNC homology 1 [Source:RefSeq_peptide;Acc:NP_001100583]	0.377728	-0.227262	0.298835	0.610353	0.134915	-0.395062	-0.343455	0.190967	0.110599	-0.304791	0.327113	0.259221	-0.277973	0	0	0	0	0	0	0	0
ENSRNOG00000001584	LOC304131	similar to C21ORF7 (LOC304131), mRNA [Source:RefSeq_dna;Acc:NM_001013979]	-0.0732796	0.0706867	0.522443	-0.0627097	-0.418972	0.0650629	-0.0490686	-0.0210811	-0.144762	-0.263402	-0.275132	0.380355	0.330268	1	0	1	0	0	1	0	0
ENSRNOG00000001592	NP_001099367.1	chaperonin subunit 8 (theta) [Source:RefSeq_peptide;Acc:NP_001099367]	0.393603	-0.656576	0.236266	-0.589318	-0.60799	-0.527164	-0.474861	0.39536	0.28373	-0.520298	0.332145	0.312499	-0.225422	0	0	0	1	1	0	0	0
ENSRNOG00000001593	Lnp_predicted	lunapark [Source:RefSeq_peptide;Acc:NP_001070897]	-0.714642	-0.180175	0.535427	-0.101369	-1.36628	0.248846	0.217073	-0.337958	-0.460131	-0.11669	-0.453223	0.444542	0.557058	1	1	0	1	0	1	0	0
ENSRNOG00000001596	Atp5g3	ATP synthase lipid-binding protein, mitochondrial precursor (ATP synthase proteolipid P3) (ATPase protein 9) (ATPase subunit c). [Source:UniProtKB/Swiss-Prot;Acc:Q71S46]	-0.499949	0.453086	0.290667	-0.113005	-0.845151	0.625649	0.551578	-0.424384	-0.388222	0.319173	-0.648863	-0.0869757	0.656389	0	0	0	0	0	0	0	0
ENSRNOG00000001602	Zfp294	Zfp294 protein. [Source:UniProtKB/TrEMBL;Acc:Q5RJS4]	-0.00312839	0.432757	0.225377	-0.405868	-0.122893	-0.408879	-0.380254	0.228662	0.0916737	-0.480112	0.223714	0.430149	-0.0623473	1	0	1	1	1	0	0	0
ENSRNOG00000001603	N6amt1	N6-DNA methyltransferase A [Source:RefSeq peptide;Acc:NP_080642]	-0.837592	0.608827	0.64478	-0.284359	-0.1792	0.727929	0.772706	-0.537719	-0.347695	0.723498	-0.5075	-0.547253	0.459156	0	0	0	0	0	0	0	0
ENSRNOG00000001607	Adamts1	ADAMTS-1 precursor (EC 3.4.24.-) (A disintegrin and metalloproteinase with thrombospondin motifs 1) (ADAM-TS 1) (ADAM-TS1). [Source:UniProtKB/Swiss-Prot;Acc:Q9WUQ1]	0.113712	-0.0701045	0.0248251	-0.238026	-0.0955875	-0.0511593	-0.0616737	0.297668	0.345829	-0.0682991	-0.0403225	-0.249942	-0.0605233	0	0	1	1	0	0	0	1
ENSRNOG00000001616	NP_001099358.1	SUMO1/sentrin specific protease 7 [Source:RefSeq_peptide;Acc:NP_001099358]	-0.875137	0.952511	0.737756	1.07271	1.36464	0.631664	0.69354	-0.464532	-0.198212	0.884393	-0.205876	-0.783582	0.132213	0	1	0	1	0	0	0	0
ENSRNOG00000001621	RGD735112	similar to RIKEN cDNA 5830404H04 (RGD735112), mRNA [Source:RefSeq_dna;Acc:NM_199391]	0.0838365	-0.780534	0.0207466	0.163298	0.29243	0.080884	0.174375	-0.307843	-0.372889	-0.0154893	-0.186976	0.279137	0.205133	0	1	0	0	1	0	0	0
ENSRNOG00000001622	Impg2	interphotoreceptor matrix proteoglycan 2 [Source:RefSeq_peptide;Acc:NP_620788]	0.107306	0.263904	-0.106626	0.0180716	-0.0595555	-0.410351	-0.447605	0.414891	0.355623	-0.354166	0.324899	0.122378	-0.336461	0	0	0	1	1	0	0	0
ENSRNOG00000001628	Pcp4	Brain-specific polypeptide PEP-19 (Brain-specific antigen PCP-4) (Purkinje cell protein 4). [Source:UniProtKB/Swiss-Prot;Acc:P63055]	0.420034	0.544231	0.162881	0.870539	-1.12875	0.0418553	-0.0334227	0.257473	0.430981	0.313941	0.237996	-0.623709	-0.356198	0	0	0	0	0	1	0	0
ENSRNOG00000001629	Wrb	Tryptophan-rich protein. [Source:UniProtKB/Swiss-Prot;Acc:Q6P6S5]	0.480699	0.45547	0.732208	0.926614	1.08051	-0.0378326	0.0252335	0.195484	0.43741	0.469258	0.456422	-0.798232	-0.519966	0	1	1	1	1	1	1	1
ENSRNOG00000001633	Tfg	Trk-fused [Source:RefSeq_peptide;Acc:NP_001012144]	0.161599	-0.0850618	0.0615573	0.0961467	-0.248695	-0.450246	-0.519	0.344627	0.17959	-0.562888	0.240761	0.48473	-0.166211	0	0	0	0	0	0	0	0
ENSRNOG00000001642	NP_001100569.1	TBC1 domain family, member 23 [Source:RefSeq_peptide;Acc:NP_001100569]	-0.181275	-0.226863	0.552738	-0.930623	0.275944	-0.196209	-0.161772	-0.00578871	-0.166952	-0.424907	-0.0468481	0.543638	0.263591	0	1	1	1	0	0	0	0
ENSRNOG00000001643	NP_001099361.1	Down syndrome critical region homolog 2 [Source:RefSeq_peptide;Acc:NP_001099361]	0.0178866	0.142353	0.0964601	-0.112641	-0.37713	0.0895085	0.148857	0.0149319	0.130785	0.241923	0.0377241	-0.381775	-0.0660723	0	0	0	0	0	0	0	0
ENSRNOG00000001645	Filip1l	Filamin A-interacting protein 1-like (Protein down-regulated in ovarian cancer 1 homolog)(DOC-1) [Source:UniProtKB/Swiss-Prot;Acc:Q6P6L0]	0.0685434	-0.844634	-0.342977	-0.149381	-0.825137	-0.274295	-0.354564	0.0926637	-0.129493	-0.553326	-0.0240831	0.707085	0.0807336	0	0	0	0	0	0	0	0
ENSRNOG00000001651	Dcbld2	Discoidin, CUB and LCCL domain-containing protein 2 precursor (Endothelial and smooth muscle cell-derived neuropilin-like protein). [Source:UniProtKB/Swiss-Prot;Acc:Q91ZV2]	0.0265716	-0.536843	-0.758315	-0.529	-0.991688	-0.323574	-0.364297	0.201127	-0.0573389	-0.742159	-0.180518	0.779782	0.21787	0	0	0	0	0	0	0	0
ENSRNOG00000001653	St3gal6	Type 2 lactosamine alpha-2,3-sialyltransferase (EC 2.4.99.-) (CMP- NeuAc:beta-galactoside alpha-2,3-sialyltransferase VI) (ST3Gal VI) (Sialyltransferase 10). [Source:UniProtKB/Swiss-Prot;Acc:P61943]	5.18352	3.31459	-1.85042	1.29739	-1.11995	-0.836964	-0.856877	0.913147	0.881915	-0.565387	0.760809	-0.0529867	-0.823718	0	0	0	0	0	0	0	0
ENSRNOG00000001654	Cpox	Coproporphyrinogen III oxidase, mitochondrial precursor (EC 1.3.3.3) (Coproporphyrinogenase) (Coprogen oxidase) (COX). [Source:UniProtKB/Swiss-Prot;Acc:Q3B7D0]	0.819208	-0.0443349	0.00435271	0.134867	-0.0970092	-0.415072	-0.35956	0.442582	0.535432	-0.0288586	0.595493	-0.351318	-0.603055	1	1	0	0	1	1	0	0
ENSRNOG00000001656	Kcnj15_v2	ATP-sensitive inward rectifier potassium channel 15 (Potassium channel, inwardly rectifying subfamily J member 15) (Inward rectifier K(+) channel Kir4.2). [Source:UniProtKB/Swiss-Prot;Acc:Q91ZF1]	0.128178	0.289095	-0.176756	-0.217927	0.132952	-0.395077	-0.444049	0.382693	0.280492	-0.442217	0.227828	0.26205	-0.218252	0	0	0	0	0	1	0	0
ENSRNOG00000001657	Cldnd1	claudin domain containing 1 [Source:RefSeq_peptide;Acc:NP_001006956]	0.293234	-0.241513	0.141647	-0.00785688	-0.307766	-0.611785	-0.589478	0.542013	0.481902	-0.455712	0.545067	0.126491	-0.456608	1	1	0	0	0	0	0	0
ENSRNOG00000001658	Kcnj6	G protein-activated inward rectifier potassium channel 2 (GIRK2) (Potassium channel, inwardly rectifying subfamily J member 6) (Inward rectifier K(+) channel Kir3.2) (KATP-2) (BIR1). [Source:UniProtKB/Swiss-Prot;Acc:P48550]	-0.093983	0.256255	-0.00736721	-0.134922	-0.153673	-0.214802	-0.321897	0.178746	0.00531849	-0.48843	-0.0457673	0.520112	0.111611	1	1	1	1	1	1	1	1
ENSRNOG00000001679	Gabrr3	Gamma-aminobutyric acid receptor subunit rho-3 precursor (GABA(A) receptor subunit rho-3). [Source:UniProtKB/Swiss-Prot;Acc:P50573]	0.416198	0.0595848	-0.0838091	0.89485	1.16087	-0.0300288	0.0225029	0.0956769	0.231828	0.276999	0.244997	-0.451435	-0.363345	0	0	0	0	0	0	0	0
ENSRNOG00000001680	Mina	Myc-induced nuclear antigen. [Source:UniProtKB/Swiss-Prot;Acc:Q8CFC1]	-1.00724	1.06212	0.301433	-0.695424	0.955238	0.592318	0.647169	-0.422764	-0.235808	0.65346	-0.366661	-0.550664	0.313789	1	0	0	0	0	0	0	0
ENSRNOG00000001689	NP_001102312.1	ADP-ribosylation factor-like 6 [Source:RefSeq_peptide;Acc:NP_001102312]	0.0177839	-0.386808	0.167077	1.19684	-0.167236	0.595718	0.627338	-0.462842	-0.255894	0.755276	-0.26077	-0.596878	0.167073	0	0	0	0	1	0	0	0
ENSRNOG00000001691	Cldn14	claudin 14 [Source:RefSeq_peptide;Acc:NP_001013447]	0.264945	0.542547	0.0680165	-0.323377	-0.4287	-0.178052	-0.216175	0.281458	0.241184	-0.260338	0.0496608	0.0646497	-0.0198268	0	0	0	0	0	0	0	0
ENSRNOG00000001692	Chaf1b	chromatin assembly factor 1, subunit B (p60) [Source:RefSeq_peptide;Acc:NP_001019912]	0.752601	-0.559567	-0.0361322	-0.975339	-0.439381	-0.839863	-0.784055	0.70267	0.590635	-0.684638	0.665318	0.271782	-0.566324	0	0	0	0	0	0	0	0
ENSRNOG00000001699	Rda279	Putative uncharacterized protein (Fragment). [Source:UniProtKB/TrEMBL;Acc:Q8VHU2]	-0.0909199	-0.439125	0.0621198	-0.253964	0.0301375	0.332328	0.442321	-0.220226	-0.0534781	0.472154	-0.167273	-0.511714	0.11323	0	0	0	0	0	0	0	0
ENSRNOG00000001704	Runx1	Runt-related transcription factor 1 (Core-binding factor, alpha 2 subunit) (CBF-alpha 2) (Acute myeloid leukemia 1 protein) (Oncogene AML-1) (Polyomavirus enhancer-binding protein 2 alpha B subunit) (PEBP2-alpha B) (PEA2-alpha B). [Source:UniProtKB/Swiss-Prot;Acc:Q63046]	0.792224	-1.61756	0.968605	0.217469	-0.865687	-0.578438	-0.581857	0.478198	0.303242	-0.700318	0.255763	0.485974	-0.187222	0	1	0	0	0	0	0	0
ENSRNOG00000001706	Kalrn	Kalirin (EC 2.7.11.1) (Huntingtin-associated protein-interacting protein) (Protein Duo) (Serine/threonine kinase with Dbl- and pleckstrin homology domain) (PAM COOH-terminal interactor protein 10) (P-CIP10). [Source:UniProtKB/Swiss-Prot;Acc:P97924]	0.237717	-0.796061	-0.310733	1.38101	0.340241	0.168866	0.103227	-0.246716	-0.385859	-0.172765	-0.410658	0.470372	0.360896	0	0	0	0	0	0	0	0
ENSRNOG00000001709	Ap2m1	AP-2 complex subunit mu-1 (Mu2-adaptin) (AP-2 mu-2 chain) (Clathrin coat assembly protein AP50) (Clathrin coat-associated protein AP50) (Plasma membrane adaptor AP-2 50 kDa protein) (Clathrin assembly protein complex 2 medium chain). [Source:UniProtKB/Swiss-Prot;Acc:P84092]	0.140245	-0.161029	-0.0390835	0.0962741	0.254082	-0.0503065	0.0684792	0.0546731	0.174526	0.217254	0.20725	-0.382434	-0.228397	0	0	0	0	0	0	0	0
ENSRNOG00000001710	Abcf3	ATP-binding cassette sub-family F member 3. [Source:UniProtKB/Swiss-Prot;Acc:Q66H39]	0.377573	0.000439928	0.336278	-0.0881913	0.457575	-0.550801	-0.481395	0.453582	0.457808	-0.263136	0.617366	-0.0509882	-0.511521	0	1	0	0	0	0	0	0
ENSRNOG00000001712	Alg3	asparagine-linked glycosylation 3 homolog (yeast, alpha-1,3-mannosyltransferase) [Source:RefSeq_peptide;Acc:NP_001011897]	0.160798	0.600832	0.0804114	0.114646	-0.303693	0.0792826	0.032476	0.280739	0.387893	0.0955563	-0.0760472	-0.447521	-0.047233	0	0	0	0	0	0	0	0
ENSRNOG00000001719	Psmd2	proteasome (prosome, macropain) 26S subunit, non-ATPase, 2 [Source:RefSeq_peptide;Acc:NP_001026809]	-0.167223	0.100727	-0.0870652	-0.620944	0.216029	-0.291175	-0.201463	0.214574	0.193074	-0.218922	0.218504	0.0493296	-0.130679	0	0	0	1	0	0	0	0
ENSRNOG00000001727	Lsg1	large subunit GTPase 1 homolog [Source:RefSeq_peptide;Acc:NP_001013439]	0.338832	-0.244619	0.413754	-0.169311	-0.729255	0.156933	0.194333	0.0916204	0.268513	0.349796	0.0212702	-0.610205	-0.104721	0	1	0	0	0	0	0	0
ENSRNOG00000001733	Ppp1r2	Protein phosphatase inhibitor 2 (IPP-2). [Source:UniProtKB/Swiss-Prot;Acc:P50411]	-0.349878	0.65721	0.440339	-0.550001	-1.40895	-0.243758	-0.327801	0.0992151	-0.162182	-0.67645	-0.173847	0.821814	0.307684	0	0	0	1	0	0	0	0
ENSRNOG00000001736	Bdh1	D-beta-hydroxybutyrate dehydrogenase, mitochondrial precursor (EC 1.1.1.30) (BDH) (3-hydroxybutyrate dehydrogenase). [Source:UniProtKB/Swiss-Prot;Acc:P29147]	0.175113	-1.52472	0.274083	1.11855	-1.81804	0.169196	0.090984	-0.362428	-0.52913	-0.16507	-0.339942	0.607814	0.409879	0	0	0	0	0	0	0	0
ENSRNOG00000001742	Clcn2	Chloride channel protein 2 (ClC-2). [Source:UniProtKB/Swiss-Prot;Acc:P35525]	0.0327228	-0.860903	0.3436	0.359716	1.77072	0.14805	0.323614	-0.356754	-0.243942	0.422208	0.101998	-0.255457	-0.0482557	0	1	0	0	0	0	1	0
ENSRNOG00000001746	NP_001102995.1	similar to nuclear cap binding protein subunit 2 (LOC689116), mRNA [Source:RefSeq_dna;Acc:NM_001109525]	-0.322625	-0.201582	0.283814	0.125834	0.0724109	0.202084	0.244183	-0.371624	-0.449838	-0.0089109	-0.314416	0.327685	0.417065	1	0	1	1	0	0	0	1
ENSRNOG00000001747	Pak2	Serine/threonine-protein kinase PAK 2 (EC 2.7.11.1) (p21-activated kinase 2) (PAK-2) (Gamma-PAK) [Contains: PAK-2p27; PAK-2p34]. [Source:UniProtKB/Swiss-Prot;Acc:Q64303]	0.260788	-0.138766	0.585973	0.594539	-0.247362	-0.440101	-0.499063	0.237642	-0.0126122	-0.718898	0.0776921	0.777509	0.0270609	0	0	0	1	0	0	0	0
ENSRNOG00000001749	Thpo	Thrombopoietin precursor. [Source:UniProtKB/Swiss-Prot;Acc:P49745]	-0.140366	0.386863	0.336448	-0.165638	0.378134	0.0696673	0.12751	-0.0303403	0.0411066	0.153635	0.0172821	-0.220044	0.0402052	0	0	0	0	1	0	0	0
ENSRNOG00000001750	Chrd	Chordin precursor. [Source:UniProtKB/Swiss-Prot;Acc:Q63148]	0.534031	-0.920362	0.613064	0.496528	0.983938	-0.0254632	0.14205	-0.0447026	0.158349	0.474346	0.410632	-0.603048	-0.406692	1	0	0	0	0	0	0	0
ENSRNOG00000001752	Lrrc33	Leucine-rich repeat-containing protein 33 precursor. [Source:UniProtKB/Swiss-Prot;Acc:Q5BK65]	-0.161671	0.170824	0.244515	-0.830486	-0.335795	-0.170138	-0.258145	0.14514	0.0142192	-0.367958	-0.0222118	0.389936	0.0532912	0	0	1	0	0	0	0	0
ENSRNOG00000001754	NP_001102525.1	similar to WD repeat domain 53 (predicted) (RGD1559546_predicted), mRNA [Source:RefSeq_dna;Acc:NM_001109055]	0.21108	-0.45527	0.123837	0.356044	-0.426261	0.250116	0.314875	-0.0573809	0.140231	0.484292	-0.0185988	-0.645001	-0.0996311	0	0	0	0	0	0	0	0
ENSRNOG00000001758	NP_001102524.1		-0.763156	2.85713	-0.248657	-0.396621	1.67203	0.344675	0.402709	-0.0774122	0.199346	0.690376	0.0391732	-0.894124	-0.150688	0	1	0	0	1	0	0	0
ENSRNOG00000001762	Pcyt1a	Choline-phosphate cytidylyltransferase A (EC 2.7.7.15) (Phosphorylcholine transferase A) (CTP:phosphocholine cytidylyltransferase A) (CT A) (CCT A) (CCT-alpha). [Source:UniProtKB/Swiss-Prot;Acc:P19836]	0.633466	0.688669	0.0585402	-0.254542	-0.230116	-0.798597	-0.840339	0.764252	0.608347	-0.791984	0.535197	0.378112	-0.481021	1	1	1	0	1	0	1	1
ENSRNOG00000001765	NP_001100557.1	similar to RIKEN cDNA D630035O19 (predicted) (RGD1311100_predicted), mRNA [Source:RefSeq_dna;Acc:NM_001107087]	0.335915	-0.868284	-0.294844	-0.0760937	-1.27263	-0.209423	-0.312254	0.27126	0.191657	-0.298748	0.0825535	0.19302	-0.142631	0	0	0	0	0	0	0	0
ENSRNOG00000001770	Ehhadh	Peroxisomal bifunctional enzyme (PBE) (PBFE) [Includes: Enoyl-CoA hydratase/3,2-trans-enoyl-CoA isomerase (EC 4.2.1.17) (EC 5.3.3.8); 3- hydroxyacyl-CoA dehydrogenase (EC 1.1.1.35)]. [Source:UniProtKB/Swiss-Prot;Acc:P07896]	-0.596855	1.04416	0.23639	-0.984537	-0.240328	0.00459782	-0.0503175	-0.013681	-0.171283	-0.391641	-0.317595	0.493162	0.458514	0	0	0	0	0	0	0	1
ENSRNOG00000001773	Senp2	Sentrin-specific protease 2 (EC 3.4.22.-) (Sentrin/SUMO-specific protease SENP2) (Axin-associating molecule) (Axam). [Source:UniProtKB/Swiss-Prot;Acc:Q9EQE1]	0.735814	-0.385886	0.125505	-0.956868	0.407344	-0.589943	-0.581648	0.308251	0.0678782	-0.75976	0.254986	0.753394	-0.0967632	0	0	0	0	0	0	0	0
ENSRNOG00000001777	Q63656_RAT	Pre-sialomucin complex (Fragment). [Source:UniProtKB/TrEMBL;Acc:Q63656]	-0.0922223	0.0109335	0.210681	0.474012	-0.0830392	0.181155	0.194327	-0.0632497	0.0593816	0.336999	-0.00952019	-0.396246	-0.103332	0	0	0	0	1	0	0	0
ENSRNOG00000001786	Snx4_predicted		-0.114269	-0.593938	-0.395309	-0.103185	-0.393913	0.368691	0.426615	-0.366214	-0.365584	0.16674	-0.487212	0.0358987	0.437716	1	1	0	0	0	0	0	1
ENSRNOG00000001792	Slc12a8	Solute carrier family 12 member 8 (Cation-chloride cotransporter 9). [Source:UniProtKB/Swiss-Prot;Acc:Q8CJI3]	0.878932	1.4205	-0.416451	-0.799891	-0.659062	-0.823884	-0.886056	0.81506	0.713655	-0.66593	0.711429	0.203649	-0.676258	0	0	0	0	0	0	1	0
ENSRNOG00000001795	NP_671480.2	integrin, beta 5 [Source:RefSeq_peptide;Acc:NP_671480]	-0.332652	0.204875	0.206508	-1.50444	-0.859783	-0.330688	-0.411643	0.299578	0.0935098	-0.660577	-0.0419392	0.599668	0.144358	1	1	0	0	1	0	0	0
ENSRNOG00000001796	Dgkg	Diacylglycerol kinase gamma (EC 2.7.1.107) (Diglyceride kinase gamma) (DGK-gamma) (DAG kinase gamma) (88 kDa diacylglycerol kinase). [Source:UniProtKB/Swiss-Prot;Acc:P49620]	0.41468	-0.17805	0.00622954	0.733671	-0.17962	-0.352115	-0.392362	0.393509	0.408574	-0.145114	0.421673	-0.110025	-0.495175	0	0	0	0	1	0	0	1
ENSRNOG00000001797	Umps	uridine monophosphate synthetase [Source:RefSeq_peptide;Acc:NP_001020573]	1.14292	0.294687	0.502116	-1.13505	-0.809577	-0.906609	-0.90158	0.850487	0.732918	-0.768163	0.724744	0.257263	-0.604779	0	0	0	0	0	0	0	0
ENSRNOG00000001803	Dnajb11	DnaJ (Hsp40) homolog, subfamily B, member 11 [Source:RefSeq_peptide;Acc:NP_001015021]	0.49072	0.0660141	-0.0414508	-0.859036	-1.3829	-0.773262	-0.827827	0.656572	0.426737	-0.911136	0.411342	0.639518	-0.296758	0	0	0	0	0	0	0	0
ENSRNOG00000001806	Fetub	Fetuin-B precursor (IRL685). [Source:UniProtKB/Swiss-Prot;Acc:Q9QX79]	-0.184677	0.610788	0.716076	0.289866	-0.6215	-0.174287	-0.289928	0.113943	-0.00498643	-0.299178	0.0917535	0.373436	-0.0255533	0	0	0	0	0	0	0	0
ENSRNOG00000001811	Fgfr1op2	FGFR1 oncogene partner 2 homolog (Wound-inducible transcript 3.0 protein) (Wit3.0). [Source:UniProtKB/Swiss-Prot;Acc:Q6TA25]	0.848372	1.76838	-3.9607	0.00507761	0.368266	-0.564919	-0.572489	0.527954	0.404975	-0.580013	0.294387	0.294656	-0.395539	0	0	1	0	1	0	0	1
ENSRNOG00000001813	Dnm1l	Dynamin-1-like protein (EC 3.6.5.5) (Dynamin-like protein). [Source:UniProtKB/Swiss-Prot;Acc:O35303]	0.052814	-0.492314	0.322437	0.580882	-0.908838	-0.163659	-0.230784	-0.0470919	-0.29373	-0.552019	-0.189454	0.809313	0.301293	1	1	1	1	0	1	0	1
ENSRNOG00000001815	Eif4a2	Eukaryotic initiation factor 4A-II (EC 3.6.1.-) (ATP-dependent RNA helicase eIF4A-2) (eIF4A-II) (eIF-4A-II). [Source:UniProtKB/Swiss-Prot;Acc:Q5RKI1]	0.578506	0.308094	0.438041	0.295562	0.457361	-0.54645	-0.461287	0.561668	0.660786	-0.0930307	0.727731	-0.385524	-0.717495	1	0	0	0	0	0	0	0
ENSRNOG00000001816	NP_001099339.1	replication factor C (activator 1) 4 [Source:RefSeq_peptide;Acc:NP_001099339]	0.526363	-0.0368926	0.453065	-1.50307	-1.45343	-0.620484	-0.576248	0.564336	0.473145	-0.5705	0.435534	0.213153	-0.31286	0	0	0	0	0	0	0	0
ENSRNOG00000001817	Tm7sf3	Transmembrane 7 superfamily member 3 precursor. [Source:UniProtKB/Swiss-Prot;Acc:Q5FVF4]	0.376213	-0.11887	0.30336	0.407915	0.447301	-0.00864415	-0.0423706	0.163128	0.275529	0.206288	0.20491	-0.396944	-0.290074	0	0	0	0	1	0	0	0
ENSRNOG00000001820	NP_001101365.1	SRB7 [Source:RefSeq_peptide;Acc:NP_001101365]	1.00892	1.5775	-1.616	-1.34763	-0.245029	-0.733404	-0.69525	0.774996	0.798185	-0.379847	0.755616	-0.192231	-0.783507	1	0	0	0	0	0	0	0
ENSRNOG00000001821	Adipoq	adiponectin, C1Q and collagen domain containing [Source:RefSeq_peptide;Acc:NP_653345]	0.616439	-0.0782141	-0.179912	0.334087	0.751682	-0.346886	-0.274861	0.391523	0.507936	0.0555411	0.532553	-0.427049	-0.611211	0	1	0	0	0	0	0	0
ENSRNOG00000001823	St6gal1	Beta-galactoside alpha-2,6-sialyltransferase 1 (EC 2.4.99.1) (CMP-N- acetylneuraminate-beta-galactosamide-alpha-2,6-sialyltransferase 1) (Alpha 2,6-ST) (Sialyltransferase 1) (ST6Gal I). [Source:UniProtKB/Swiss-Prot;Acc:P13721]	1.83177	-4.08524	-0.886575	-0.93233	-0.471755	-0.526392	-0.552009	0.240871	-0.035754	-0.793918	0.13068	0.872637	-0.00734882	0	0	0	0	0	0	0	0
ENSRNOG00000001825	Pkp2	Pkp2 protein (Fragment). [Source:UniProtKB/TrEMBL;Acc:Q562C0]	-0.365802	-1.46229	0.334577	0.656225	-2.43189	0.565525	0.484027	-0.546967	-0.665104	0.0236463	-0.832386	0.43272	0.832642	0	0	0	0	0	0	1	0
ENSRNOG00000001834	NP_001099330.1		0.533881	-0.393444	0.270286	0.280923	-0.446567	-0.638351	-0.62753	0.616283	0.583278	-0.417042	0.602344	0.0183133	-0.596916	0	0	0	1	0	0	0	0
ENSRNOG00000001837	Sst	Somatostatin precursor [Contains: Antrin; Somatostatin-28; Somatostatin-14]. [Source:UniProtKB/Swiss-Prot;Acc:P60042]	0.342247	0.0159865	0.300506	0.308345	-0.672367	0.0292393	-0.0830916	0.15362	0.161158	-0.0328614	-0.0226782	-0.0740876	0.00319268	0	0	0	0	0	0	0	0
ENSRNOG00000001842	NP_001100098.1	mitochondrial ribosomal protein S35 [Source:RefSeq_peptide;Acc:NP_001100098]	0.0891784	-0.0588618	0.263661	0.636937	0.177348	0.381553	0.444096	-0.166678	0.0794793	0.666263	-0.0434341	-0.779058	-0.0687861	0	0	0	0	0	0	1	0
ENSRNOG00000001843	NP_001100554.1	B-cell leukemia/lymphoma 6 [Source:RefSeq_peptide;Acc:NP_001100554]	0.195385	-0.00137499	0.368033	0.679114	0.395975	0.124654	0.0510101	-0.0591737	-0.0155026	0.183434	0.0158607	-0.132974	-0.0695239	1	1	1	0	0	1	0	0
ENSRNOG00000001844	NP_001102727.1		0.453487	0.109183	0.741591	1.06227	-0.268228	0.0734259	0.0286059	-0.169687	-0.234823	-0.0408178	-0.0945143	0.251365	0.159031	0	0	1	0	0	1	0	0
ENSRNOG00000001845	NP_001099331.1	topoisomerase (DNA) III beta [Source:RefSeq_peptide;Acc:NP_001099331]	-0.0485982	-0.713908	-0.109049	0.53141	0.327167	0.55716	0.608167	-0.48797	-0.331833	0.640418	-0.333262	-0.431924	0.213049	0	0	0	0	0	0	0	0
ENSRNOG00000001849	Mapk1	Mitogen-activated protein kinase 1 (EC 2.7.11.24) (Extracellular signal-regulated kinase 2) (ERK-2) (Mitogen-activated protein kinase 2) (MAP kinase 2) (MAPK 2) (p42-MAPK) (ERT1). [Source:UniProtKB/Swiss-Prot;Acc:P63086]	-0.000356177	0.315993	0.591087	-0.117303	0.0422024	-0.33801	-0.377231	0.122535	-0.121075	-0.655689	-0.0181371	0.778726	0.174825	0	0	0	0	0	0	0	0
ENSRNOG00000001852	Ergic2	Endoplasmic reticulum-Golgi intermediate compartment protein 2 [Source:UniProtKB/Swiss-Prot;Acc:Q9CR89]	0.235363	-0.915547	0.180599	-0.198616	0.216823	0.0830376	0.188698	-0.163646	-0.111793	0.170041	-0.00799328	-0.120501	0.0737913	0	0	0	1	0	0	0	0
ENSRNOG00000001861	LOC287938		0.0827889	0.0322405	0.101835	-0.26598	0.0973082	-0.149344	-0.152362	0.17041	0.0951788	-0.296474	-0.0509309	0.19911	0.0827585	0	0	0	0	0	0	0	0
ENSRNOG00000001862	NM_001108847.1	ubiquitin-conjugating enzyme E2L 3 (predicted) (Ube2l3_predicted), mRNA [Source:RefSeq_dna;Acc:NM_001108847]	-0.113236	0.3357	0.178642	-0.561986	-0.923503	-0.273399	-0.315728	0.150197	-0.0802163	-0.652319	-0.133414	0.712578	0.270743	1	1	0	1	1	0	0	1
ENSRNOG00000001865	Serpind1	Heparin cofactor 2 precursor (Heparin cofactor II) (HC-II) (Protease inhibitor leuserpin 2). [Source:UniProtKB/Swiss-Prot;Acc:Q64268]	0.0571477	-0.583457	0.0736371	0.161948	-0.812749	-0.176946	-0.231161	0.10616	0.0159214	-0.244864	0.0808876	0.27708	-0.088622	0	0	0	0	0	0	1	0
ENSRNOG00000001867	Snap29	Synaptosomal-associated protein 29 (SNAP-29) (Vesicle-membrane fusion protein SNAP-29) (Soluble 29 kDa NSF attachment protein) (Golgi SNARE of 32 kDa) (Gs32). [Source:UniProtKB/Swiss-Prot;Acc:Q9Z2P6]	0.597965	0.203926	0.274018	0.281025	-0.303552	-0.75143	-0.791892	0.74298	0.619761	-0.69793	0.543124	0.275213	-0.513127	1	1	0	0	1	1	1	1
ENSRNOG00000001868	Crkl	v-crk sarcoma virus CT10 oncogene homolog (avian)-like [Source:RefSeq_peptide;Acc:NP_001008285]	0.181078	-0.357417	0.438393	0.331052	-0.062692	-0.443746	-0.473191	0.194521	-0.024251	-0.622761	0.172679	0.698899	-0.0457145	1	0	0	0	0	1	0	1
ENSRNOG00000001870	NP_001101796.1	leucine-zipper-like transcriptional regulator, 1 [Source:RefSeq_peptide;Acc:NP_001101796]	-0.290242	-0.109961	0.014047	0.330893	0.448534	0.191199	0.221709	-0.287556	-0.312739	0.0854719	-0.222847	0.136284	0.257182	0	0	0	0	0	0	0	0
ENSRNOG00000001873	P2rxl1	P2X purinoceptor 6 (ATP receptor) (P2X6) (Purinergic receptor) (P2XM) (Purinergic receptor P2X-like 1). [Source:UniProtKB/Swiss-Prot;Acc:P51579]	-1.08471	-0.0434385	-0.156533	-0.70966	-0.744935	0.27201	0.161536	-0.372719	-0.567598	-0.237702	-0.560767	0.676931	0.64682	0	0	0	0	0	0	1	0
ENSRNOG00000001880	NP_001100550.1	DiGeorge syndrome critical region gene 6 [Source:RefSeq_peptide;Acc:NP_001100550]	-0.118169	-0.291459	-0.493477	-0.143993	0.574954	0.355959	0.459803	-0.247613	-0.024472	0.645941	-0.0377301	-0.678289	-0.0603372	1	0	0	0	0	0	0	0
ENSRNOG00000001885	Htf9c	HpaII tiny fragments locus 9c [Source:RefSeq_peptide;Acc:NP_001011895]	0.53389	0.385676	0.0298451	-0.113931	0.846811	-0.449015	-0.354307	0.504376	0.638359	0.0203355	0.658836	-0.496312	-0.694272	0	0	0	0	0	0	0	1
ENSRNOG00000001888	Arvcf	Armadillo repeat protein deleted in velo-cardio-facial syndrome homolog [Source:UniProtKB/Swiss-Prot;Acc:P98203]	0.351784	-0.0135594	0.31231	-0.504344	0.575105	0.0771855	0.191892	0.0843551	0.312992	0.459378	0.225064	-0.749756	-0.276524	0	0	0	0	1	0	1	1
ENSRNOG00000001892	NP_001101792.1	T-box 1 [Source:RefSeq_peptide;Acc:NP_001101792]	0.00537484	0.336206	0.177532	0.285	-0.966968	-0.291878	-0.440528	0.239654	0.0502193	-0.533026	0.0630678	0.567685	-0.00623531	0	0	0	0	0	0	0	0
ENSRNOG00000001896	LOC684557	39S ribosomal protein L40, mitochondrial precursor (L40mt) (MRP-40). [Source:UniProtKB/Swiss-Prot;Acc:P83565]	-0.0873029	0.239211	0.616383	0.234596	0.182795	-0.0012999	-0.0545989	0.049761	0.0857614	0.0905082	0.128556	-0.119081	-0.132255	0	0	0	0	0	1	1	0
ENSRNOG00000001908	NP_001099337.1	kelch-like 6 [Source:RefSeq_peptide;Acc:NP_001099337]	-0.00314225	0.124759	0.306502	0.689215	0.172522	-0.147028	-0.23812	-0.00955183	-0.165177	-0.324682	0.0165402	0.520085	0.059532	0	0	0	0	1	0	0	0
ENSRNOG00000001926	Cldn1	Claudin-1. [Source:UniProtKB/Swiss-Prot;Acc:P56745]	-0.280407	-0.361316	-0.13409	-0.000996533	-0.483562	0.0192697	-0.0739628	-0.182972	-0.429363	-0.467928	-0.401876	0.815001	0.464971	1	1	0	1	0	1	0	1
ENSRNOG00000001928	Il1rap	Interleukin-1 receptor accessory protein precursor (IL-1 receptor accessory protein) (IL-1RAcP). [Source:UniProtKB/Swiss-Prot;Acc:Q63621]	0.698708	0.178561	0.0707478	0.659606	-0.767472	-0.318659	-0.392264	0.386691	0.327174	-0.329858	0.215226	0.114888	-0.246045	0	0	0	0	0	1	0	0
ENSRNOG00000001942	Vcsa1	SMR1 protein precursor (VCS-alpha 1) [Contains: SMR1-related undecapeptide; SMR1-related hexapeptide; Sialorphin (SMR1-related pentapeptide); Submandibular gland peptide T (SGP-T)]. [Source:UniProtKB/Swiss-Prot;Acc:P13432]	0.478526	0.69213	0.064082	0.22479	0.602224	-0.547533	-0.597817	0.558027	0.524621	-0.354652	0.553918	0.0255106	-0.570697	0	1	0	0	0	0	0	0
ENSRNOG00000001945	Vcsa2	variable coding sequence A2 [Source:RefSeq_peptide;Acc:NP_942024]	-0.326663	1.12709	0.237128	-0.521088	0.272466	-0.0202849	-0.0640243	0.187446	0.198283	-0.0772556	-0.0461147	-0.0956252	0.00293239	0	1	0	0	0	0	0	0
ENSRNOG00000001950	Rsd6	RSD-6 [Source:RefSeq_peptide;Acc:NP_071599]	-0.059194	-0.533623	-0.557694	-0.49217	0.346917	0.189668	0.268191	-0.0873148	-0.000412418	0.220879	-0.194626	-0.292322	0.0679774	0	1	0	0	1	0	0	0
ENSRNOG00000001951	Csn10	Kappa-casein precursor. [Source:UniProtKB/Swiss-Prot;Acc:P04468]	0.0108233	0.996781	-0.125278	-0.207821	0.0294292	-0.0690455	-0.145872	0.138675	0.139819	-0.0380908	0.118057	-0.0303984	-0.132624	0	0	0	0	0	0	0	0
ENSRNOG00000001953	Bace2	beta-site APP-cleaving enzyme 2 [Source:RefSeq_peptide;Acc:NP_001002802]	0.266891	2.45634	-0.274371	1.28158	-0.989753	0.166785	0.0982126	0.231453	0.462112	0.46097	0.146439	-0.820855	-0.335008	0	0	0	0	0	0	0	0
ENSRNOG00000001955	Retnla	Resistin-like alpha precursor (RELMalpha) (Cysteine-rich secreted protein FIZZ1). [Source:UniProtKB/Swiss-Prot;Acc:Q99P85]	-0.514201	1.25723	0.0218012	-0.740076	0.215423	-0.178934	-0.261547	0.230605	0.165795	-0.25456	0.0826781	0.159078	-0.0904074	0	0	0	0	0	0	0	0
ENSRNOG00000001957	Ste	Estrogen sulfotransferase, isoform 6 (EC 2.8.2.4) (EST-6) (Sulfotransferase, estrogen-preferring) (Estrone sulfotransferase). [Source:UniProtKB/Swiss-Prot;Acc:P49890]	0.428976	-1.35023	0.186415	0.640495	-1.12542	-0.352376	-0.440645	0.220347	0.0520512	-0.481137	0.165671	0.515515	-0.142052	0	0	0	0	0	0	0	0
ENSRNOG00000001958	NP_001100563.1	intraflagellar transport 57 homolog [Source:RefSeq_peptide;Acc:NP_001100563]	0.15598	-0.674086	0.284034	-0.538641	-1.62132	-0.0124363	-0.0127924	0.0617412	0.0131185	-0.176881	-0.153785	0.128044	0.189061	0	0	0	0	0	0	0	0
ENSRNOG00000001959	Mx1	Interferon-induced GTP-binding protein Mx1. [Source:UniProtKB/Swiss-Prot;Acc:P18588]	0.0799131	0.644449	0.45773	0.651373	0.799978	0.175033	0.164857	0.0520589	0.256162	0.480315	0.153435	-0.677484	-0.266359	1	1	0	1	1	0	1	1
ENSRNOG00000001960	Sult1d1	sulfotransferase family 1D, member 1 [Source:RefSeq_peptide;Acc:NP_068537]	-0.0956418	-1.76071	-0.448633	11.0617	-1.85929	0.775296	0.704002	-0.567884	-0.377626	0.827352	-0.449695	-0.548037	0.237535	0	0	0	0	1	1	0	1
ENSRNOG00000001963	Mx2	Interferon-induced GTP-binding protein Mx3. [Source:UniProtKB/Swiss-Prot;Acc:P18590]	-0.166567	1.69884	0.116081	0.510924	0.144583	0.314069	0.288782	0.00876424	0.211515	0.491488	-0.0714463	-0.691357	-0.0771682	0	0	0	1	1	0	0	0
ENSRNOG00000001967	Sult1b1	Sulfotransferase family cytosolic 1B member 1 (EC 2.8.2.-) (Sulfotransferase 1B1) (DOPA/tyrosine sulfotransferase). [Source:UniProtKB/Swiss-Prot;Acc:P52847]	-0.136425	-0.31971	-0.594599	-0.458078	0.4274	-0.058872	-0.0654246	0.0660383	0.0345798	-0.107237	-0.0346771	0.0775735	-0.0346257	0	0	0	0	0	0	0	0
ENSRNOG00000001971	Bbx_predicted	bobby sox homolog [Source:RefSeq_peptide;Acc:NP_001073407]	-0.525118	0.215659	0.340423	-0.116337	-0.477556	0.46507	0.424341	-0.50825	-0.57858	0.111799	-0.583863	0.299425	0.640086	1	0	0	0	0	0	0	0
ENSRNOG00000001972	RGD1566314_predicted		-0.0671533	-0.14406	0.426824	-0.141456	0.129136	0.384979	0.421875	-0.295847	-0.180635	0.418809	-0.230511	-0.328206	0.232157	0	0	0	0	0	0	0	0
ENSRNOG00000001979	Dscr1	Calcipressin-1 (Regulator of calcineurin 1) (Down syndrome critical region protein 1 homolog) (Myocyte-enriched calcineurin-interacting protein 1) (MCIP1). [Source:UniProtKB/Swiss-Prot;Acc:Q6IN33]	-0.481168	-1.53189	-0.668887	-2.00616	0.0577065	-0.310203	-0.292241	-0.0135727	-0.287567	-0.674807	-0.111129	0.906973	0.277095	1	1	0	0	0	0	1	1
ENSRNOG00000001980	Ugt2b4	UDP-glucuronosyltransferase 2B4 precursor (EC 2.4.1.17) (UDPGT) (UDP- glucuronosyltransferase 2B12). [Source:UniProtKB/Swiss-Prot;Acc:P36511]	0.834282	-0.379735	0.0336483	-0.144743	-0.798882	-0.767575	-0.807474	0.764296	0.665272	-0.644856	0.617276	0.197519	-0.602881	0	0	0	0	0	0	0	0
ENSRNOG00000001982	Cblb	E3 ubiquitin-protein ligase CBL-B (EC 6.3.2.-) (Signal transduction protein CBL-B) (SH3-binding protein CBL-B) (Casitas B-lineage lymphoma proto-oncogene b). [Source:UniProtKB/Swiss-Prot;Acc:Q8K4S7]	-1.23439	0.0331031	-2.64317	-1.71824	2.08676	0.276821	0.354641	-0.350905	-0.427182	-0.0365588	-0.56144	0.276451	0.490124	0	1	0	0	0	0	0	0
ENSRNOG00000001984	Kcne1	Potassium voltage-gated channel subfamily E member 1 (IKs producing slow voltage-gated potassium channel subunit beta Mink) (Minimal potassium channel) (Delayed rectifier potassium channel subunit IsK). [Source:UniProtKB/Swiss-Prot;Acc:P15383]	0.323721	-0.31259	0.0130634	0.446052	0.13197	-0.157492	-0.054429	0.188775	0.293346	0.125253	0.250112	-0.371311	-0.401046	0	0	0	0	0	0	0	0
ENSRNOG00000001989	Alcam	CD166 antigen precursor (Activated leukocyte cell adhesion molecule) (Protein MEMD) (HB2) (SB-10 antigen) (KG-CAM). [Source:UniProtKB/Swiss-Prot;Acc:O35112]	-3.63177	4.17488	-2.98707	1.81725	-1.8894	0.885438	0.787269	-0.614632	-0.507208	0.63038	-0.803635	-0.303055	0.628325	1	0	1	0	0	0	0	0
ENSRNOG00000001990	Udpgtr2	UDP-glucuronosyltransferase 2B1 precursor (EC 2.4.1.17) (UDPGT) (UDPGTr-2). [Source:UniProtKB/Swiss-Prot;Acc:P09875]	-0.162371	0.0518468	0.185143	-0.358754	0.00703789	0.0138755	-0.0827696	-0.0632654	-0.22097	-0.323719	-0.247581	0.509784	0.330905	1	0	0	0	0	0	0	0
ENSRNOG00000001991	Atp5o	ATP synthase subunit O, mitochondrial precursor (Oligomycin sensitivity conferral protein) (OSCP). [Source:UniProtKB/Swiss-Prot;Acc:Q06647]	-0.517234	0.322077	0.26605	0.289961	-1.44482	0.642079	0.545878	-0.428284	-0.362524	0.416942	-0.579016	-0.179706	0.531936	0	0	0	0	0	0	0	0
ENSRNOG00000001996	Yt521	YTH domain-containing protein 1 (Putative splicing factor YT521) (RA301-binding protein). [Source:UniProtKB/Swiss-Prot;Acc:Q9QY02]	-0.242933	-1.03879	0.303291	0.336428	0.193108	0.434901	0.442604	-0.717085	-0.82886	0.131963	-0.507417	0.506281	0.615879	0	0	0	0	0	0	0	0
ENSRNOG00000002001	Itsn1	Intersectin-1 (EH domain and SH3 domain regulator of endocytosis 1). [Source:UniProtKB/Swiss-Prot;Acc:Q9WVE9]	-0.23485	0.214935	0.0529437	0.719185	0.568989	0.734243	0.752833	-0.528537	-0.298045	0.851458	-0.406007	-0.6791	0.250355	0	0	0	0	0	0	0	0
ENSRNOG00000002004	Prdm8	PR domain zinc finger protein 8 (PR domain-containing protein 8) [Source:UniProtKB/Swiss-Prot;Acc:Q8BZ97]	-0.281775	0.233153	-0.397918	-0.673684	0.781545	-0.193131	-0.122005	0.115049	0.10146	-0.121983	0.141216	0.033815	-0.144894	0	0	0	0	0	0	0	0
ENSRNOG00000002011	Gnrhr	Gonadotropin-releasing hormone receptor (GnRH receptor) (GnRH-R). [Source:UniProtKB/Swiss-Prot;Acc:P30969]	0.525199	-0.728777	0.0595271	0.799502	-0.566772	-0.397678	-0.436723	0.287822	0.22241	-0.275614	0.398332	0.185217	-0.409589	0	0	1	0	1	0	0	0
ENSRNOG00000002012	Donson	downstream neighbor of SON [Source:RefSeq_peptide;Acc:NP_001008288]	0.162831	0.14348	-0.704984	-0.701155	0.0805977	-0.399409	-0.310465	0.222644	0.170191	-0.281186	0.339746	0.16376	-0.255524	0	0	0	0	0	1	1	0
ENSRNOG00000002014	RGD1311584	similar to stem cell adaptor protein STAP-1 [Source:RefSeq_peptide;Acc:NP_001020286]	0.230748	-0.508368	0.592065	0.836727	-0.362466	0.00680249	-0.0999522	-0.0401995	-0.106107	-0.0827078	-0.00558054	0.224853	0.0245465	0	0	0	1	0	1	0	0
ENSRNOG00000002021	Son	Son protein (Fragment). [Source:UniProtKB/TrEMBL;Acc:Q6PDU3]	0.207399	-0.719838	-0.0798261	-0.30769	0.0960888	0.0675791	0.154214	-0.0444051	0.110169	0.375041	0.205625	-0.471313	-0.211482	0	1	0	0	0	0	0	0
ENSRNOG00000002024	Epha5	Ephrin type-A receptor 5 precursor (EC 2.7.10.1) (Tyrosine-protein kinase receptor EHK-1) (EPH homology kinase 1). [Source:UniProtKB/Swiss-Prot;Acc:P54757]	0.339806	-0.638869	-0.274129	-0.272029	0.849211	0.0368763	0.196399	-0.12392	-0.0290636	0.239124	0.076186	-0.264909	-0.0723621	0	0	0	0	1	1	0	0
ENSRNOG00000002028	Tmem50b	transmembrane protein 50B [Source:RefSeq_peptide;Acc:NP_001020185]	-0.229999	0.710008	-0.0086048	0.177381	-0.87803	0.517073	0.354709	-0.19773	-0.16253	0.234281	-0.538136	-0.140027	0.454152	0	0	1	0	1	0	0	1
ENSRNOG00000002032	NP_001101783.1	interferon gamma receptor 2 [Source:RefSeq_peptide;Acc:NP_001101783]	-0.205819	0.04482	-2.88978	-0.686284	-0.671006	-0.267267	-0.30097	0.21833	0.0380173	-0.54889	-0.133541	0.514292	0.0363438	0	0	0	0	0	0	0	0
ENSRNOG00000002041	Boc	Brother of CDO Precursor (Protein BOC) [Source:UniProtKB/Swiss-Prot;Acc:Q6AZB0]	-0.27731	0.504479	0.118439	-0.227551	-0.00690943	-0.13173	-0.202492	0.0950018	-0.0470113	-0.380406	-0.103409	0.431847	0.150188	0	0	0	0	1	0	0	0
ENSRNOG00000002042	Gfi1	Zinc finger protein Gfi-1 (Growth factor independent protein 1). [Source:UniProtKB/Swiss-Prot;Acc:Q07120]	0.15828	0.262279	0.203499	0.0688319	0.199813	-0.181308	-0.109761	0.348187	0.509974	0.17055	0.370666	-0.584774	-0.447095	0	1	1	0	1	0	0	1
ENSRNOG00000002045	Anxa3	Annexin A3 (Annexin-3) (Annexin III) (Lipocortin III) (Placental anticoagulant protein III) (PAP-III) (35-alpha calcimedin). [Source:UniProtKB/Swiss-Prot;Acc:P14669]	0.17077	0.271829	-0.072945	-0.206306	-0.0427292	-0.306614	-0.271707	0.312253	0.326255	-0.151626	0.314779	-0.0900482	-0.313518	1	0	0	0	1	0	0	0
ENSRNOG00000002050	Igfbp7	insulin-like growth factor binding protein 7 [Source:RefSeq_peptide;Acc:NP_001013066]	3.89454	3.70295	-0.080679	1.69008	-5.8513	-0.790601	-0.902513	0.902873	0.803471	-0.697069	0.628722	0.157897	-0.655149	0	0	0	0	0	0	0	0
ENSRNOG00000002051	Synj1	Synaptojanin-1 (EC 3.1.3.36) (Synaptic inositol-1,4,5-trisphosphate 5- phosphatase 1). [Source:UniProtKB/Swiss-Prot;Acc:Q62910]	0.39551	-0.67498	-0.296468	0.291838	0.731092	-0.405022	-0.330226	0.150329	0.0903518	-0.229106	0.401264	0.211083	-0.373498	1	1	0	1	1	0	0	1
ENSRNOG00000002052	Ssg1	Coiled-coil domain-containing protein 80 precursor (Down-regulated by oncogenes 1 protein) (Steroid sensitive gene 1 protein) (SSG-1). [Source:UniProtKB/Swiss-Prot;Acc:Q6QD51]	0.331594	-1.82345	-0.403341	1.62747	-1.45909	-0.0721763	-0.194248	-0.00984572	-0.134768	-0.227157	-0.0294453	0.404653	-0.00947107	1	0	0	0	1	0	0	0
ENSRNOG00000002053	Fras1	Extracellular matrix protein FRAS1 Precursor [Source:UniProtKB/Swiss-Prot;Acc:Q80T14]	-0.38523	1.89695	0.277472	-0.590698	-0.0252386	0.11961	0.0212486	0.204266	0.239029	-0.0262856	-0.19398	-0.198698	0.156055	0	0	0	0	0	0	0	0
ENSRNOG00000002054	NP_001099463.1	glomulin, FKBP associated protein [Source:RefSeq_peptide;Acc:NP_001099463]	-0.373351	-1.07284	-0.113127	-0.745339	0.23579	0.38527	0.504771	-0.421894	-0.345089	0.362766	-0.337098	-0.177318	0.33932	0	0	0	0	0	0	0	0
ENSRNOG00000002055	RGD1359460	MMR_HSR1 domain containing protein RGD1359460 [Source:RefSeq_peptide;Acc:NP_001006960]	0.424393	-0.745251	-0.221888	-0.920251	0.718145	-0.14153	-0.0325884	0.149464	0.302821	0.256937	0.412973	-0.49217	-0.404761	0	0	0	0	0	0	0	0
ENSRNOG00000002061	LOC498331	Protein tyrosine phosphatase (Fragment). [Source:UniProtKB/TrEMBL;Acc:Q99ND7]	0.498542	-0.76076	0.124841	0.301196	-0.439518	-0.325974	-0.298677	0.382376	0.417048	-0.131678	0.340329	-0.179079	-0.415316	0	0	0	1	0	0	0	0
ENSRNOG00000002070	NP_001099467.1	mitochondrial ribosomal protein L1 [Source:RefSeq_peptide;Acc:NP_001099467]	0.725389	-0.521003	0.3986	-0.0866139	-0.785313	-0.483006	-0.441665	0.442859	0.429094	-0.294062	0.471587	-0.0108033	-0.421105	0	0	0	0	0	0	0	0
ENSRNOG00000002072	RGD1307569_predicted		0.477385	0.334521	0.38489	1.04458	0.229643	0.173828	0.207858	0.0824606	0.349883	0.602082	0.232652	-0.885645	-0.378077	0	0	0	0	1	0	0	0
ENSRNOG00000002074	Rest	RE1-silencing transcription factor (Neural-restrictive silencer factor). [Source:UniProtKB/Swiss-Prot;Acc:O54963]	0.00629029	0.144431	-0.10753	-0.20188	-0.242796	-0.237042	-0.340726	0.222995	0.0907061	-0.407301	0.0602386	0.38374	-0.0182607	0	0	0	0	0	0	0	0
ENSRNOG00000002079	Mapk10	Mitogen-activated protein kinase 10 (EC 2.7.11.24) (Stress-activated protein kinase JNK3) (c-Jun N-terminal kinase 3) (SAPK-beta) (p54- beta). [Source:UniProtKB/Swiss-Prot;Acc:P49187]	1.62137	-0.827239	-0.920889	2.32739	-0.791659	-0.63565	-0.711594	0.555218	0.450582	-0.498453	0.559545	0.257963	-0.628944	0	0	0	0	0	0	0	0
ENSRNOG00000002093	Tgfbr3	TGF-beta receptor type III precursor (TGFR-3) (Transforming growth factor beta receptor III) (Betaglycan). [Source:UniProtKB/Swiss-Prot;Acc:P26342]	-0.431714	0.132941	0.201176	-0.221204	0.865493	0.128094	0.0879563	-0.198944	-0.290361	-0.10122	-0.257301	0.325519	0.304273	1	0	0	0	1	0	0	0
ENSRNOG00000002094	Atg3	Autophagy-related protein 3 (APG3-like) (Preconditioning-inducible gene 1 protein). [Source:UniProtKB/Swiss-Prot;Acc:Q6AZ50]	-0.246063	0.471358	-0.0668632	0.0565722	0.221372	0.402998	0.442886	-0.208306	-0.0379155	0.500149	-0.211805	-0.535503	0.149872	0	0	0	0	0	0	0	0
ENSRNOG00000002095	Arhgap24	Rho GTPase-activating protein 24 (Rho-type GTPase-activating protein 24) (Down-regulated in nephrectomized rat kidney #2). [Source:UniProtKB/Swiss-Prot;Acc:Q5U2Z7]	2.0965	-1.52424	-0.0430737	0.11559	-0.410843	-0.844262	-0.779976	0.762839	0.693211	-0.610719	0.703417	0.114617	-0.69773	0	0	0	1	0	1	0	0
ENSRNOG00000002097	Rasl11b	Ras-like protein family member 11B. [Source:UniProtKB/Swiss-Prot;Acc:Q6IMA7]	0.904739	0.413062	0.621039	0.148287	0.542681	-0.755555	-0.782665	0.73262	0.662629	-0.560702	0.693749	0.122805	-0.630196	1	1	1	0	0	1	1	0
ENSRNOG00000002115	Sod1	Superoxide dismutase [Cu-Zn] (EC 1.15.1.1). [Source:UniProtKB/Swiss-Prot;Acc:P07632]	0.12682	0.692376	0.327893	0.262291	-0.149592	0.190283	0.201865	0.0713063	0.301824	0.513494	0.157581	-0.765854	-0.228302	0	0	0	0	0	0	0	0
ENSRNOG00000002117	LOC65050	BarH-like 2 homeobox protein (Bar-class homeodomain protein MBH1) (Homeobox protein B-H1). [Source:UniProtKB/Swiss-Prot;Acc:O88181]	0.213965	-0.0640996	0.188112	0.636179	-0.0886406	-0.259051	-0.329326	0.226827	0.129411	-0.324335	0.132848	0.272957	-0.16218	0	0	0	0	0	0	0	0
ENSRNOG00000002121	Lrrc8d	Leucine-rich repeat-containing protein 8D. [Source:UniProtKB/Swiss-Prot;Acc:Q5U308]	0.428264	0.0130614	-0.143242	1.04322	1.04211	0.22604	0.303123	-0.053872	0.208458	0.651839	0.182091	-0.835783	-0.308929	0	0	0	0	1	0	0	0
ENSRNOG00000002122	Lrrc8c	Leucine-rich repeat-containing protein 8C. [Source:UniProtKB/Swiss-Prot;Acc:Q498T9]	-0.111764	-0.321189	-0.32131	0.528195	0.460067	0.159853	0.122958	-0.0723351	-0.0230524	0.186801	-0.0924627	-0.164115	-0.0323466	1	0	0	0	0	0	0	0
ENSRNOG00000002125	NP_001099468.1	cyclin I [Source:RefSeq_peptide;Acc:NP_001099468]	-0.778188	-0.206	0.179903	-0.617915	-0.458961	0.2729	0.263165	-0.436653	-0.616474	-0.216463	-0.593444	0.647088	0.725252	1	0	0	0	0	1	0	0
ENSRNOG00000002126	Ncam2	neural cell adhesion molecule 2 [Source:RefSeq_peptide;Acc:NP_981954]	-0.885631	-0.428256	-0.298245	0.212165	-2.56939	0.415041	0.314309	-0.422958	-0.563607	-0.0860804	-0.678245	0.492938	0.694862	0	0	1	1	0	1	0	0
ENSRNOG00000002128	Ppat	Amidophosphoribosyltransferase precursor (EC 2.4.2.14) (Glutamine phosphoribosylpyrophosphate amidotransferase) (ATase) (GPAT). [Source:UniProtKB/Swiss-Prot;Acc:P35433]	0.262827	-0.388462	1.17495	1.26921	-1.10518	-0.216985	-0.301541	-0.0228296	-0.271422	-0.55758	-0.0794172	0.82426	0.229144	0	1	1	1	1	0	1	0
ENSRNOG00000002137	Aasdh	Acyl-CoA synthetase family member 4 (EC 6.2.1.-)(Putative aminoadipate-semialdehyde dehydrogenase)(EC 1.2.1.31)(2-aminoadipic 6-semialdehyde dehydrogenase)(Protein LYS2 homolog) [Source:UniProtKB/Swiss-Prot;Acc:Q80WC9]	0.0960508	0.17928	0.219405	0.424357	1.29922	0.220812	0.298586	-0.0386139	0.234999	0.667529	0.214317	-0.871549	-0.314742	0	0	0	0	0	0	0	0
ENSRNOG00000002142	Cds1	Phosphatidate cytidylyltransferase 1 (EC 2.7.7.41) (CDP-diglyceride synthetase 1) (CDP-diglyceride pyrophosphorylase 1) (CDP- diacylglycerol synthase 1) (CDS 1) (CTP:phosphatidate cytidylyltransferase 1) (CDP-DAG synthase 1) (CDP-DG synthetase 1). [Source:UniProtKB/Swiss-Prot;Acc:O35052]	0.332086	-0.00835039	0.290833	1.52514	-0.142743	0.442519	0.443566	-0.148979	0.0832703	0.64834	-0.147388	-0.757184	-0.0356413	0	1	0	0	0	0	1	1
ENSRNOG00000002149	Nkx6-1	Homeobox protein Nkx-6.1. [Source:UniProtKB/Swiss-Prot;Acc:O35762]	-2.95254	-1.50301	2.81382	0.257224	-0.67616	0.894846	0.874597	-0.840474	-0.788881	0.578574	-0.834196	-0.0457483	0.869498	1	0	0	1	1	0	0	0
ENSRNOG00000002151	Tagln3	Transgelin-3 (Neuronal protein NP25) (Neuronal protein 22) (NP22). [Source:UniProtKB/Swiss-Prot;Acc:P37805]	0.0232599	-0.938597	-0.17491	-0.544783	-0.125683	-0.0430925	-0.0188569	-0.08314	-0.242374	-0.368097	-0.29745	0.516316	0.340912	0	0	0	0	0	0	0	0
ENSRNOG00000002154	Mepe	matrix extracellular phosphoglycoprotein with ASARM motif [Source:RefSeq_peptide;Acc:NP_077056]	-0.287898	0.159742	0.505463	-0.366719	-0.0800349	0.00563756	-0.092016	0.06517	0.0262153	-0.0972132	-0.0352973	0.104748	0.0571107	1	1	0	0	0	0	0	0
ENSRNOG00000002158	Ibsp	Bone sialoprotein 2 precursor (Bone sialoprotein II) (BSP II) (Cell- binding sialoprotein) (Integrin-binding sialoprotein). [Source:UniProtKB/Swiss-Prot;Acc:P13839]	0.204049	0.042552	0.0159322	0.177139	-0.266459	-0.136707	-0.230248	0.133054	0.0969705	-0.111858	0.186912	0.104404	-0.159434	0	0	0	0	1	1	0	0
ENSRNOG00000002164	Nmu	Neuromedin-U precursor [Contains: Neuromedin-U-23 (NmU-23)]. [Source:UniProtKB/Swiss-Prot;Acc:P12760]	-0.0068658	-0.205273	-0.261468	0.101206	-0.805787	-0.260266	-0.386464	0.178148	-0.0187556	-0.522615	-0.00308253	0.599486	0.0258892	0	0	0	0	0	0	0	0
ENSRNOG00000002165	RGD1305287	Coiled-coil domain-containing protein 98. [Source:UniProtKB/Swiss-Prot;Acc:Q5I0F1]	-0.541721	0.187448	0.671432	-0.763397	0.506705	0.451537	0.522615	-0.339724	-0.140611	0.635848	-0.137826	-0.580261	0.156501	0	0	0	0	0	0	0	0
ENSRNOG00000002167	Dmp1	Dentin matrix acidic phosphoprotein 1 precursor (Dentin matrix protein 1) (DMP-1) (AG1). [Source:UniProtKB/Swiss-Prot;Acc:P98193]	0.206388	-0.247966	0.200669	0.601652	-0.252362	-0.20636	-0.291822	0.223661	0.13741	-0.293459	0.0804163	0.229115	-0.123967	0	0	0	1	0	0	0	1
ENSRNOG00000002168	Dspp	dentin sialophosphoprotein [Source:RefSeq_peptide;Acc:NP_036922]	-0.0499159	-0.222131	0.611967	0.251223	-0.490449	0.441279	0.351582	-0.364549	-0.389768	0.159103	-0.478476	0.121825	0.517921	0	0	0	0	0	0	0	0
ENSRNOG00000002171	RGD1308084	Abhydrolase domain-containing protein 10, mitochondrial precursor (EC 3.4.-.-). [Source:UniProtKB/Swiss-Prot;Acc:Q5I0K5]	-0.132208	-0.445976	-0.195155	-1.31181	-2.24622	-0.444521	-0.530946	0.35133	0.12208	-0.732128	0.0804907	0.677148	0.0243166	0	0	0	0	0	0	0	0
ENSRNOG00000002174	RGD1310958_predicted		0.289753	-0.10718	0.376814	0.669953	-0.154827	-0.11563	-0.240011	0.115292	0.0480761	-0.164652	0.115634	0.201188	-0.104758	0	0	0	0	0	0	0	0
ENSRNOG00000002177	NP_001099475.1	glucosamine-6-phosphate deaminase 2 [Source:RefSeq_peptide;Acc:NP_001099475]	-0.742621	-0.337646	-0.470055	1.68498	-0.680021	0.862073	0.827091	-0.675131	-0.516856	0.775813	-0.649842	-0.433099	0.490194	1	0	0	0	0	0	0	0
ENSRNOG00000002178	NP_001099466.1	mitochondrial ribosomal protein S18C [Source:RefSeq_peptide;Acc:NP_001099466]	0.135755	-0.724253	0.130251	-0.649198	-1.53449	-0.211149	-0.221167	0.192706	0.105553	-0.328902	0.0318836	0.243444	0.018763	0	0	0	0	0	0	0	0
ENSRNOG00000002180	Tbc1d1_predicted		0.297527	0.0063181	0.376137	-0.196174	0.400162	-0.393493	-0.447031	0.220282	-0.0149066	-0.681549	0.0381486	0.728673	0.0802638	0	0	0	0	0	0	0	0
ENSRNOG00000002182	Sept6_predicted	septin 6 [Source:RefSeq_peptide;Acc:NP_001100678]	-0.0712204	0.438336	-0.58016	-1.21374	1.14399	-0.347816	-0.318353	0.311395	0.238577	-0.368394	0.169447	0.179741	-0.163242	1	0	0	1	0	0	0	0
ENSRNOG00000002185	Pgm2	phosphoglucomutase 2 [Source:RefSeq_peptide;Acc:NP_001099477]	0.397172	0.23678	0.392097	-0.10827	-0.509876	0.047339	0.0894196	0.133764	0.309047	0.33037	0.197367	-0.592045	-0.238002	0	0	0	0	0	0	0	0
ENSRNOG00000002186	Nudt9	ADP-ribose pyrophosphatase, mitochondrial precursor (EC 3.6.1.13) (ADP-ribose diphosphatase) (Adenosine diphosphoribose pyrophosphatase) (ADPR-PPase) (ADP-ribose phosphohydrolase) (Nucleoside diphosphate- linked moiety X motif 9) (Nudix motif 9). [Source:UniProtKB/Swiss-Prot;Acc:Q5XIG0]	0.553669	-0.969241	-1.0186	1.19672	-0.330323	0.350093	0.388131	-0.127258	0.078524	0.565114	-0.116202	-0.67264	-0.103429	0	0	0	0	0	1	0	0
ENSRNOG00000002191	LOC498368	Uncharacterized protein C4orf19 homolog. [Source:UniProtKB/Swiss-Prot;Acc:Q6AYA8]	2.14879	2.13716	-0.152038	-1.33802	0.605284	-0.675852	-0.602807	0.766502	0.862094	-0.217895	0.801442	-0.421589	-0.81707	0	1	0	0	0	1	0	0
ENSRNOG00000002194	Coq2	Para-hydroxybenzoate--polyprenyltransferase, mitochondrial precursor (EC 2.5.1.-) (PHB:polyprenyltransferase). [Source:UniProtKB/Swiss-Prot;Acc:Q499N4]	-0.662416	0.140783	0.231944	-0.230889	0.330184	0.650619	0.713314	-0.613748	-0.509002	0.554308	-0.529902	-0.242986	0.548157	0	1	1	0	0	0	0	0
ENSRNOG00000002196	Ociad2	OCIA domain-containing protein 2 [Source:UniProtKB/Swiss-Prot;Acc:Q9D8W7]	-0.0504047	1.7851	0.545045	-1.07882	-1.52691	-0.19843	-0.233128	0.457619	0.522255	-0.11201	0.209354	-0.310749	-0.198254	0	1	0	0	1	0	1	0
ENSRNOG00000002199	Tparl	Transmembrane protein 165 (Transmembrane protein TPARL). [Source:UniProtKB/Swiss-Prot;Acc:Q4V899]	-0.570935	-0.0744828	0.433782	0.353967	0.485626	0.620383	0.656137	-0.640734	-0.548455	0.563928	-0.441366	-0.184409	0.469623	0	0	0	0	0	0	0	0
ENSRNOG00000002203	RGD1311361	RGD1311361 protein (Fragment). [Source:UniProtKB/TrEMBL;Acc:Q641Z1]	0.228312	-0.467976	0.253041	-1.34054	-0.465194	-0.374554	-0.285543	0.264585	0.214202	-0.318311	0.268212	0.139709	-0.144463	0	1	0	0	1	0	0	0
ENSRNOG00000002204	RGD1308523_predicted		-0.0199519	-0.234484	-0.0489777	-0.336711	0.299861	0.00668311	-0.0216676	0.0617235	0.0502117	-0.0564098	-0.0692154	0.00955107	0.0272551	0	0	0	0	0	0	0	0
ENSRNOG00000002205	Ociad1	OCIA domain-containing protein 1. [Source:UniProtKB/Swiss-Prot;Acc:Q5XIG4]	-0.350231	0.0102966	0.137996	0.0300329	-0.30985	0.522321	0.513226	-0.569525	-0.631637	0.147591	-0.66268	0.280428	0.720416	0	1	0	0	0	0	0	0
ENSRNOG00000002208	RGD1310470	RGD1310470 protein (Fragment). [Source:UniProtKB/TrEMBL;Acc:Q5BJL1]	0.139471	-0.0994693	-1.76852	-0.506479	-0.377204	-0.330722	-0.382099	0.345115	0.213591	-0.489548	0.0325636	0.337853	-0.141668	1	0	0	0	0	0	0	0
ENSRNOG00000002210	Dhrs8	Estradiol 17-beta-dehydrogenase 11 precursor (EC 1.1.1.-) (17-beta- hydroxysteroid dehydrogenase 11) (17-beta-HSD 11) (17-beta-HSD XI) (17betaHSDXI) (17bHSD11) (17betaHSD11) (Dehydrogenase/reductase SDR family member 8). [Source:UniProtKB/Swiss-Prot;Acc:Q6AYS8]	-0.291	3.58656	-1.11522	4.41397	-5.65217	0.428849	0.212043	-0.0683042	-0.0272698	0.219766	-0.415887	-0.188868	0.210917	0	0	0	0	0	0	1	1
ENSRNOG00000002214	NP_001099465.1	kelch-like 8 [Source:RefSeq_peptide;Acc:NP_001099465]	-1.162	-0.370129	-0.94952	0.448645	-0.0337153	0.805557	0.817856	-0.602367	-0.482563	0.603614	-0.773929	-0.338692	0.608952	0	0	0	0	0	0	0	1
ENSRNOG00000002216	RGD1308828	similar to SRD5A2L (RGD1308828), mRNA [Source:RefSeq_dna;Acc:NM_001013990]	-1.30164	-0.105205	-0.0877456	0.0235015	-0.181886	0.817181	0.782666	-0.731924	-0.721152	0.423864	-0.88554	0.0488503	0.84658	0	0	0	1	0	0	1	0
ENSRNOG00000002217	NP_001101823.1	placenta-specific 8 [Source:RefSeq_peptide;Acc:NP_001101823]	2.65165	0.543127	-0.159779	-0.82373	-3.44572	-0.834315	-0.861093	0.8605	0.789435	-0.638022	0.722869	0.0933625	-0.6987	0	0	0	0	0	0	0	0
ENSRNOG00000002218	RGD1311800	Starch-binding domain-containing protein 1 (Genethonin-1). [Source:UniProtKB/Swiss-Prot;Acc:Q5FVN1]	0.481675	1.96436	-0.120478	0.809412	0.819024	-0.0844863	-0.052761	0.331249	0.557775	0.367029	0.407908	-0.796565	-0.567119	0	1	0	0	0	0	1	0
ENSRNOG00000002224	NP_001102331.1	similar to YIP1B (predicted) (RGD1310766_predicted), mRNA [Source:RefSeq_dna;Acc:NM_001108861]	0.0327275	-0.572334	0.158503	-0.0319642	-0.253584	-0.200513	-0.225006	0.0431937	-0.043746	-0.209413	0.165805	0.298573	-0.105897	0	0	0	0	0	0	0	0
ENSRNOG00000002225	Scarb2	Lysosome membrane protein 2 (Lysosome membrane protein II) (LIMP II) (Scavenger receptor class B member 2) (85 kDa lysosomal membrane sialoglycoprotein) (LGP85) (CD36 antigen-like 2). [Source:UniProtKB/Swiss-Prot;Acc:P27615]	0.735508	0.730182	0.172733	-0.283677	-1.57697	-0.639662	-0.684467	0.798869	0.755486	-0.545686	0.485475	-0.0139179	-0.508288	0	1	0	0	1	0	0	1
ENSRNOG00000002227	Kit	v-kit Hardy-Zuckerman 4 feline sarcoma viral oncogene homolog [Source:RefSeq_peptide;Acc:NP_071600]	-2.75459	1.46577	0.725187	-1.50633	2.2418	0.164598	0.150248	-0.369319	-0.549673	-0.242639	-0.433873	0.650514	0.57499	1	1	0	0	1	0	0	1
ENSRNOG00000002229	Adcy5	Adenylate cyclase type 5 (EC 4.6.1.1) (Adenylate cyclase type V) (ATP pyrophosphate-lyase 5) (Adenylyl cyclase 5). [Source:UniProtKB/Swiss-Prot;Acc:Q04400]	-0.0657185	0.642587	0.0651605	-0.41307	-0.0577379	-0.178516	-0.180619	0.297417	0.268699	-0.255633	0.00404815	0.01405	-0.0386543	1	1	0	0	0	0	0	0
ENSRNOG00000002240	Dirc2	Disrupted in renal carcinoma protein 2 homolog. [Source:UniProtKB/Swiss-Prot;Acc:Q66H95]	-0.577404	1.20005	0.6281	0.432272	1.3871	0.529345	0.60058	-0.312814	-0.047348	0.785226	-0.156096	-0.815122	0.0765297	0	0	0	0	1	1	0	1
ENSRNOG00000002241	Hspbap1	HSPB1-associated protein 1 (27 KdA heat shock protein-associated protein 1) (Protein associated with small stress protein 1). [Source:UniProtKB/Swiss-Prot;Acc:Q5BKC6]	0.670579	-0.198564	0.543588	1.09741	0.101624	0.241535	0.294853	-0.0189713	0.250613	0.655253	0.173403	-0.870941	-0.299268	0	0	0	0	0	0	0	0
ENSRNOG00000002244	Pdgfra	Alpha-type platelet-derived growth factor receptor precursor (EC 2.7.10.1) (PDGF-R-alpha) (CD140a antigen). [Source:UniProtKB/Swiss-Prot;Acc:P20786]	-0.795667	0.636742	0.157546	-1.28658	2.30874	0.193426	0.225807	-0.187986	-0.0987189	0.312037	-0.00992085	-0.243443	0.0335551	1	1	0	0	1	1	0	1
ENSRNOG00000002247	Nup54	Nucleoporin p54 (54 kDa nucleoporin). [Source:UniProtKB/Swiss-Prot;Acc:P70582]	-0.338834	-0.52914	-1.19079	-0.973841	-0.00198305	-0.00208002	0.0840568	-0.105537	-0.16978	-0.139017	-0.199463	0.218518	0.179775	0	0	0	0	0	0	0	1
ENSRNOG00000002251	Sec31l1	Protein transport protein Sec31A (SEC31-related protein A) (SEC31-like 1) (Vesicle-associated protein 1). [Source:UniProtKB/Swiss-Prot;Acc:Q9Z2Q1]	0.611515	-0.329306	-0.761067	0.403355	0.624484	0.0192608	0.0653035	0.216354	0.400198	0.314703	0.161012	-0.656896	-0.364907	0	0	0	0	0	0	0	0
ENSRNOG00000002254	Tmem33	Transmembrane protein 33 (DB83 protein). [Source:UniProtKB/Swiss-Prot;Acc:Q9Z142]	0.291728	0.820502	-0.110959	-0.714497	-1.75237	-0.631282	-0.752299	0.649591	0.460083	-0.785398	0.329573	0.492702	-0.262183	0	0	0	0	0	0	1	0
ENSRNOG00000002256	Art3	ADP-ribosyltransferase 3 [Source:RefSeq_peptide;Acc:NP_001012034]	-0.420834	1.31251	0.553474	-0.679043	-0.498946	-0.115643	-0.135364	0.232311	0.224157	-0.163808	0.0331775	-0.0295425	-0.00102488	1	1	0	0	0	0	0	0
ENSRNOG00000002258	NP_001101824.1	similar to RIKEN cDNA 2610318G18 (predicted) (RGD1306105_predicted), mRNA [Source:RefSeq_dna;Acc:NM_001108354]	-1.45579	0.297163	-3.23083	3.13258	-1.29644	0.749165	0.713227	-0.499716	-0.341963	0.674615	-0.596506	-0.475266	0.379817	0	0	0	0	0	0	0	1
ENSRNOG00000002262	RGD1309016	Enolase-phosphatase E1 (EC 3.1.3.77) (2,3-diketo-5-methylthio-1- phosphopentane phosphatase) (MASA homolog). [Source:UniProtKB/Swiss-Prot;Acc:Q5PPH0]	0.6561	-0.0500008	0.36417	-0.890131	0.671815	-0.305718	-0.169321	0.387909	0.545244	0.107083	0.496657	-0.557616	-0.48905	1	0	0	0	0	0	0	1
ENSRNOG00000002265	Casr	Extracellular calcium-sensing receptor precursor (CaSR) (Parathyroid Cell calcium-sensing receptor). [Source:UniProtKB/Swiss-Prot;Acc:P48442]	0.685847	-3.68539	2.21766	-0.812576	0.415842	-0.120832	-0.00285032	-0.206413	-0.324092	-0.226861	-0.0114068	0.461517	0.239742	0	0	0	0	0	0	0	0
ENSRNOG00000002270	Hnrpdl	Heterogeneous nuclear ribonucleoprotein D-like (hnRPD-like protein) (hnRNP-DL). [Source:UniProtKB/Swiss-Prot;Acc:Q3SWU3]	0.35225	-1.3241	0.284315	-0.062841	-1.7709	-0.41552	-0.459914	0.191209	-0.0797404	-0.754615	-0.00230474	0.850135	0.121611	0	0	0	0	0	0	0	0
ENSRNOG00000002271	Slain2	SLAIN motif-containing protein 2 [Source:UniProtKB/Swiss-Prot;Acc:Q8CI08]	-0.461286	-0.550972	-0.229359	0.247417	-0.919642	0.329999	0.23354	-0.435408	-0.646684	-0.247986	-0.695306	0.72853	0.724035	1	1	0	0	1	1	1	0
ENSRNOG00000002272	NP_001101828.1	ligand of numb-protein X 1 [Source:RefSeq_peptide;Acc:NP_001101828]	-1.3805	-1.61386	0.505218	-0.154752	-0.0479502	0.77432	0.810749	-0.835524	-0.796869	0.534021	-0.715901	0.011961	0.74899	0	0	0	0	0	0	0	0
ENSRNOG00000002273	Asahl_predicted	N-acylethanolamine-hydrolyzing acid amidase precursor (EC 3.5.1.-) (N- acylsphingosine amidohydrolase-like) (ASAH-like protein). [Source:UniProtKB/Swiss-Prot;Acc:Q5KTC7]	-1.4528	0.0747902	0.00116306	-0.131926	2.13459	0.813212	0.915672	-0.746298	-0.553653	0.8355	-0.564066	-0.50554	0.507473	1	0	1	0	1	1	1	0
ENSRNOG00000002275	Fip1l1	Pre-mRNA 3'-end-processing factor FIP1 (FIP1-like 1). [Source:UniProtKB/Swiss-Prot;Acc:Q5U317]	-0.0660982	0.18147	0.0240244	0.284597	-0.0771438	0.508896	0.529381	-0.282249	-0.111862	0.55021	-0.33829	-0.534965	0.226247	0	0	0	0	0	0	0	0
ENSRNOG00000002278	Q9EQ78_RAT	TEC kinase (Fragment). [Source:UniProtKB/TrEMBL;Acc:Q9EQ78]	-1.28723	0.113681	0.822919	0.872042	-0.821389	0.830204	0.775398	-0.598855	-0.444476	0.72006	-0.626241	-0.434993	0.52069	0	1	0	0	0	0	0	1
ENSRNOG00000002292	Hnrpd	Heterogeneous nuclear ribonucleoprotein D0 (hnRNP D0) (AU-rich element RNA-binding protein 1). [Source:UniProtKB/Swiss-Prot;Acc:Q9JJ54]	0.0587061	-0.478111	-0.253972	-0.356352	-0.586276	-0.295456	-0.272075	0.129939	-0.0531484	-0.539272	-0.0473153	0.570706	0.125585	0	0	0	0	0	0	0	1
ENSRNOG00000002301	Vdp	General vesicular transport factor p115 (Protein USO1 homolog) (Transcytosis-associated protein) (TAP) (Vesicle-docking protein). [Source:UniProtKB/Swiss-Prot;Acc:P41542]	-0.0947037	0.631495	0.203631	-0.875411	-0.0131589	-0.221343	-0.163976	0.32545	0.369147	-0.126861	0.204231	-0.198737	-0.119132	0	1	0	0	0	1	0	0
ENSRNOG00000002303	Kcnj12	ATP-sensitive inward rectifier potassium channel 12 (Potassium channel, inwardly rectifying subfamily J member 12) (Inward rectifier K(+) channel Kir2.2) (IRK2). [Source:UniProtKB/Swiss-Prot;Acc:P52188]	0.0925504	-0.288762	-0.101986	-0.119056	0.726647	0.0858228	0.261465	-0.152901	-0.0249946	0.329447	0.0700209	-0.367502	-0.0814141	1	0	0	1	0	0	0	0
ENSRNOG00000002305	Slc15a2	Oligopeptide transporter, kidney isoform (Peptide transporter 2) (Kidney H(+)/peptide cotransporter) (Solute carrier family 15 member 2). [Source:UniProtKB/Swiss-Prot;Acc:Q63424]	-2.62635	1.39893	1.17653	-7.05806	-4.74963	-0.0939656	-0.151535	0.0391122	-0.19346	-0.610703	-0.362213	0.723891	0.542011	0	1	1	0	1	1	0	1
ENSRNOG00000002309	Hlx1_predicted	H2.0-like homeobox protein (Homeobox protein HLX1). [Source:UniProtKB/Swiss-Prot;Acc:A0JPN1]	0.563191	0.635483	0.181274	0.666366	0.853438	-0.12785	-0.154689	0.361933	0.475475	0.0874383	0.245274	-0.451603	-0.380039	1	1	0	0	0	0	0	0
ENSRNOG00000002322	RGD1310587	Uncharacterized protein C1orf115 homolog. [Source:UniProtKB/Swiss-Prot;Acc:Q3ZCQ0]	0.0571402	0.343499	0.543961	0.406921	-0.182718	-0.0962624	-0.217309	0.169874	0.102341	-0.210215	0.0182344	0.174519	-0.0333084	0	1	1	0	1	0	0	0
ENSRNOG00000002327	Gabrb1	Gamma-aminobutyric acid receptor subunit beta-1 precursor (GABA(A) receptor subunit beta-1). [Source:UniProtKB/Swiss-Prot;Acc:P15431]	0.252542	-0.0325617	0.706037	0.797015	-0.401524	0.0526775	-0.0412393	0.0541492	0.0880971	0.099341	0.059905	-0.125959	-0.105545	0	1	0	0	0	0	0	0
ENSRNOG00000002331	Aldh3a1	Aldehyde dehydrogenase, dimeric NADP-preferring (EC 1.2.1.5) (ALDH class 3) (Tumor-associated aldehyde dehydrogenase) (HTC-ALDH). [Source:UniProtKB/Swiss-Prot;Acc:P11883]	0.451882	-0.668211	-0.340045	0.111082	0.0715114	-0.324908	-0.281189	0.284022	0.274384	-0.184835	0.283555	-0.0123901	-0.353928	0	0	0	0	0	0	0	0
ENSRNOG00000002335	Gspt1	G1 to S phase transition 1 [Source:RefSeq_peptide;Acc:NP_001003978]	-0.184852	0.0176934	0.0889532	0.209305	0.138258	0.48186	0.519555	-0.460802	-0.443156	0.26667	-0.545371	-0.0012454	0.522825	0	1	0	0	0	0	1	0
ENSRNOG00000002336	Gabra4	Gamma-aminobutyric acid receptor subunit alpha-4 Precursor (GABA(A) receptor subunit alpha-4) [Source:UniProtKB/Swiss-Prot;Acc:Q9D6F4]	-1.48561	-1.05782	-0.0384434	0.0517513	-0.534963	0.655875	0.644381	-0.758425	-0.837529	0.219221	-0.803562	0.368767	0.845258	0	0	0	0	0	0	0	0
ENSRNOG00000002343	Uchl1	Ubiquitin carboxyl-terminal hydrolase isozyme L1 (EC 3.4.19.12) (EC 6.-.-.-) (UCH-L1) (Ubiquitin thioesterase L1) (Neuron cytoplasmic protein 9.5) (PGP 9.5) (PGP9.5). [Source:UniProtKB/Swiss-Prot;Acc:Q00981]	0.178432	0.043786	0.240028	0.192478	0.7009	-0.225395	-0.11042	0.130364	0.245031	0.177739	0.493259	-0.345833	-0.429493	0	0	0	0	0	0	0	0
ENSRNOG00000002358	Scpep1	Retinoid-inducible serine carboxypeptidase precursor (EC 3.4.16.-) (Serine carboxypeptidase 1). [Source:UniProtKB/Swiss-Prot;Acc:Q920A6]	0.354571	0.928832	0.02995	0.69935	0.816257	0.0325442	0.0986935	0.183598	0.441442	0.511094	0.352652	-0.864424	-0.485554	0	1	0	0	0	0	0	0
ENSRNOG00000002360	Gabrg1	Gamma-aminobutyric acid receptor subunit gamma-1 precursor (GABA(A) receptor subunit gamma-1). [Source:UniProtKB/Swiss-Prot;Acc:P23574]	-0.0466956	-0.24154	-0.290234	-0.0649329	-0.522962	-0.160186	-0.196326	0.0460407	-0.0382254	-0.201916	0.0991717	0.27812	-0.0771056	0	0	0	0	0	0	0	0
ENSRNOG00000002361	Prkg2	cGMP-dependent protein kinase 2 (EC 2.7.11.12) (CGK 2) (cGKII) (Type II cGMP-dependent protein kinase). [Source:UniProtKB/Swiss-Prot;Acc:Q64595]	0.0810782	-0.440136	0.16615	0.246333	0.349771	-0.184563	-0.255938	0.142304	0.0801377	-0.186178	0.163928	0.184116	-0.169863	0	0	0	0	0	1	0	0
ENSRNOG00000002364	Zfp179	Zinc finger protein 179 (Brain finger protein). [Source:UniProtKB/Swiss-Prot;Acc:O70418]	2.39917	0.759146	1.71085	0.436372	1.95994	-0.475993	-0.390224	0.54638	0.724663	0.112512	0.815067	-0.633127	-0.813675	0	0	0	0	1	0	0	0
ENSRNOG00000002369	Rgs8	Regulator of G-protein signaling 8 (RGS8). [Source:UniProtKB/Swiss-Prot;Acc:P49804]	0.697107	-1.08891	-0.0125728	1.12405	-0.397275	-0.110778	-0.174973	0.138861	0.131684	-0.0508326	0.146496	-0.00286223	-0.220973	1	1	0	0	1	0	1	0
ENSRNOG00000002373	Akap1	A kinase anchor protein 1, mitochondrial precursor (Protein kinase A- anchoring protein 1) (PRKA1) (A-kinase anchor protein 121 kDa) (AKAP 121) (Dual specificity A-kinase-anchoring protein 1) (D-AKAP-1) (Spermatid A-kinase anchor protein 84) (S-AKAP84). [Source:UniProtKB/Swiss-Prot;Acc:O88884]	0.292508	0.124929	0.612434	0.351674	-0.206816	-0.291966	-0.381282	0.171781	-0.0477761	-0.602896	-0.0297233	0.679387	0.132706	0	0	0	0	1	1	0	1
ENSRNOG00000002376	Q5M928_RAT	Clasp1 protein (Fragment). [Source:UniProtKB/TrEMBL;Acc:Q5M928]	-0.00495415	-0.751738	-0.619738	-0.0151481	0.553109	-0.341415	-0.295022	0.0419136	-0.162437	-0.526745	0.0220515	0.670921	0.0143192	1	0	0	1	1	0	0	1
ENSRNOG00000002379	Plac1	Placenta-specific protein 1 precursor. [Source:UniProtKB/Swiss-Prot;Acc:Q4V7E2]	-0.013033	-0.0504734	0.389953	0.782048	0.408155	0.454763	0.461634	-0.347676	-0.204251	0.546222	-0.223224	-0.413605	0.136236	0	1	0	0	0	0	0	0
ENSRNOG00000002381	Bmp3	Bone morphogenetic protein 3 precursor (BMP-3). [Source:UniProtKB/Swiss-Prot;Acc:P49002]	-1.34388	1.80325	0.24754	0.491217	3.47838	0.660222	0.710124	-0.591874	-0.472699	0.589395	-0.525435	-0.300503	0.48001	0	0	0	0	0	1	0	0
ENSRNOG00000002387	Tceal1	Transcription elongation factor A protein-like 1 (TCEA-like protein 1) (Transcription elongation factor S-II protein-like 1). [Source:UniProtKB/Swiss-Prot;Acc:Q5PPP3]	0.568702	0.662609	-0.0312851	0.119343	-0.142377	-0.539063	-0.522853	0.567119	0.60579	-0.217323	0.640294	-0.200123	-0.625571	0	0	0	0	0	0	0	1
ENSRNOG00000002388	Trim41_predicted		-0.51978	-0.425443	0.477693	0.270274	0.223228	0.793018	0.809848	-0.807661	-0.745573	0.581851	-0.685716	-0.0697349	0.723331	1	0	1	0	0	0	0	0
ENSRNOG00000002389	Morf4l2	Mortality factor 4-like protein 2 (MORF-related gene X protein) (Transcription factor-like protein MRGX) (Liver regeneration-related protein LRRG00119). [Source:UniProtKB/Swiss-Prot;Acc:Q6QI89]	0.541168	0.00689964	-0.179879	0.00445469	0.324487	-0.689346	-0.604962	0.580557	0.5562	-0.403	0.661404	0.0106841	-0.632497	0	0	0	0	0	0	0	1
ENSRNOG00000002393	Eprs	glutamyl-prolyl-tRNA synthetase [Source:RefSeq_peptide;Acc:NP_001019409]	0.0552016	1.84765	0.306666	-0.26827	-0.229472	-0.118637	-0.193871	0.366293	0.394774	-0.130975	0.0900862	-0.183297	-0.0853203	0	0	1	0	0	0	0	0
ENSRNOG00000002394	Tpr	translocated promoter region [Source:RefSeq_peptide;Acc:NP_001100655]	0.617217	-0.64364	-0.105509	-0.217339	-1.83405	-0.0160167	-0.0293578	-0.129077	-0.287302	-0.319982	-0.244681	0.533171	0.337069	0	1	0	0	0	0	0	0
ENSRNOG00000002408	RGD1359713	RNA-binding protein 47 (RNA-binding motif protein 47). [Source:UniProtKB/Swiss-Prot;Acc:Q66H68]	0.632017	-0.189752	-1.52167	0.498989	-0.169558	-0.467686	-0.486882	0.443425	0.337484	-0.483095	0.235943	0.251941	-0.359224	1	1	0	0	0	0	0	0
ENSRNOG00000002412	O89037_RAT	BMK1/ERK5 protein (Fragment). [Source:UniProtKB/TrEMBL;Acc:O89037]	0.24168	-0.613019	-0.390578	0.488945	-0.266403	0.19723	0.179954	-0.251587	-0.342219	-0.0743134	-0.401059	0.313186	0.332248	1	0	0	0	0	0	0	0
ENSRNOG00000002413	Gpc4	glypican 4 [Source:RefSeq_peptide;Acc:NP_001014130]	-0.76551	2.44448	0.516489	0.553109	-2.79496	0.467913	0.286473	-0.0864927	-0.037676	0.209706	-0.479145	-0.20885	0.385848	1	1	0	0	0	0	0	0
ENSRNOG00000002417	Serpinb10	Serpin B10 (Transforming growth factor beta repressible serpin) (TGF- beta-repressible serine proteinase inhibitor) (Trespin). [Source:UniProtKB/Swiss-Prot;Acc:Q8K3K4]	-3.69291	1.12839	1.00067	-3.13993	-2.20679	0.717703	0.677089	-0.649607	-0.680227	0.266835	-0.847096	0.173952	0.899567	0	0	0	0	0	0	0	0
ENSRNOG00000002418	Tgfb2	Transforming growth factor beta-2 precursor (TGF-beta-2). [Source:UniProtKB/Swiss-Prot;Acc:Q07257]	-8.62367	-1.72547	0.812794	2.18314	0.295653	0.969026	0.96499	-0.90072	-0.814836	0.69833	-0.873364	-0.152253	0.828036	0	0	1	1	0	0	0	0
ENSRNOG00000002419	Plp	Myelin proteolipid protein (PLP) (Lipophilin). [Source:UniProtKB/Swiss-Prot;Acc:P60203]	0.18003	-0.430362	0.212911	1.01926	0.994256	0.139666	0.139329	-0.0629714	0.0798335	0.406552	0.147047	-0.444067	-0.249595	1	1	1	0	1	0	1	1
ENSRNOG00000002420	Zc3h7a	zinc finger CCCH type containing 7 [Source:RefSeq peptide;Acc:NP_666043]	-0.0918379	-0.139426	-1.26804	-0.529027	0.660751	0.0676641	0.140042	0.0524005	0.12402	0.110727	-0.120694	-0.272778	-0.0444977	0	1	0	0	1	0	0	0
ENSRNOG00000002425	Pctp	Phosphatidylcholine transfer protein (PC-TP) (StAR-related lipid transfer protein 2) (StARD2) (START domain-containing protein 2). [Source:UniProtKB/Swiss-Prot;Acc:P53809]	-1.80702	1.25515	0.821135	-0.574522	-0.696281	0.887882	0.848913	-0.6507	-0.519378	0.667958	-0.764041	-0.357016	0.720085	0	0	0	0	1	0	0	0
ENSRNOG00000002434	MGC108778	Transmembrane protein 100. [Source:UniProtKB/Swiss-Prot;Acc:Q569C0]	0.0867204	0.273984	0.0474725	0.0253606	0.722728	-0.402789	-0.326347	0.319933	0.364936	-0.0800603	0.52573	-0.166921	-0.513836	0	0	0	0	0	0	0	0
ENSRNOG00000002436	Mmd	Monocyte to macrophage differentiation protein (Progestin and adipoQ receptor family member XI) (Macrophage/microglia activation-associated factor) (MAF). [Source:UniProtKB/Swiss-Prot;Acc:Q719N3]	-2.15713	-2.25842	0.575791	0.522984	-1.27347	0.826418	0.824978	-0.836613	-0.791626	0.565477	-0.752715	-0.0159885	0.763562	1	1	1	1	1	1	0	1
ENSRNOG00000002440	Ralb	Ras-related protein Ral-B precursor. [Source:UniProtKB/Swiss-Prot;Acc:P36860]	-0.310979	0.759051	0.683571	-0.0833456	-0.780421	0.423538	0.389133	-0.214715	-0.0988943	0.390835	-0.273967	-0.358564	0.294719	0	0	0	0	1	1	0	0
ENSRNOG00000002443	Mfap3	Microfibril-associated glycoprotein 3 precursor. [Source:UniProtKB/Swiss-Prot;Acc:Q6AYF7]	-1.20808	-0.146133	-0.106236	-0.335174	-0.00456575	0.721113	0.771415	-0.68913	-0.59643	0.574163	-0.622208	-0.196217	0.616718	1	1	0	1	0	0	0	0
ENSRNOG00000002449	Maged2	melanoma antigen family D, 2 [Source:RefSeq_peptide;Acc:NP_536727]	1.43186	0.57079	0.406136	0.880274	-0.640191	-0.66814	-0.677406	0.77705	0.852886	-0.227508	0.83239	-0.359805	-0.866812	0	0	0	0	0	0	0	0
ENSRNOG00000002450	RGD1306106	RRP15-like protein (Ribosomal RNA-processing protein 15). [Source:UniProtKB/Swiss-Prot;Acc:Q5M947]	-0.121421	-0.687674	-0.0310498	0.395276	-1.26172	0.524982	0.532285	-0.383633	-0.289362	0.429652	-0.467054	-0.272074	0.361016	0	0	0	0	0	0	0	0
ENSRNOG00000002453	Taf9l	Transcription initiation factor TFIID subunit 9B (Transcription initiation factor TFIID subunit 9-like) (Transcription-associated factor TAFII31L) (Neuronal cell death-related gene in neuron 7) (DN- 7). [Source:UniProtKB/Swiss-Prot;Acc:Q62880]	-0.00705546	-0.751807	-1.21089	0.160687	0.259418	-0.231125	-0.156582	0.113092	0.128602	-0.0317183	0.282397	-0.047394	-0.327612	1	1	0	1	1	0	0	0
ENSRNOG00000002456	LOC690286	Hepatic leukemia factor. [Source:UniProtKB/Swiss-Prot;Acc:Q64709]	-0.0958137	0.319298	0.541681	-0.0573063	-1.80055	0.0655869	-0.083955	0.0100633	-0.14438	-0.34574	-0.340692	0.463837	0.385689	0	0	0	0	0	0	0	0
ENSRNOG00000002460	Serpinb2	Plasminogen activator inhibitor 2 type A (PAI2A) (PAI-2). [Source:UniProtKB/Swiss-Prot;Acc:P29524]	-0.984834	0.912766	0.119119	0.717053	-2.15212	0.652628	0.498774	-0.391757	-0.414799	0.19526	-0.808064	0.0701124	0.69523	0	0	0	0	0	0	0	0
ENSRNOG00000002462	B9D1_RAT	B9 domain-containing protein 1 (Endothelial precursor cells protein B9). [Source:UniProtKB/Swiss-Prot;Acc:P0C5J2]	0.13725	0.652746	0.504025	-0.0455114	-0.83829	0.223536	0.187199	0.085494	0.227757	0.287722	-0.0879863	-0.50772	0.0424195	0	1	0	0	0	0	0	0
ENSRNOG00000002463	Snn	Stannin. [Source:UniProtKB/Swiss-Prot;Acc:P61808]	0.919175	-1.44414	-0.80794	0.805133	-0.781804	0.0425225	0.0841835	0.144797	0.25446	0.170511	-0.0166833	-0.414327	-0.188645	0	1	0	0	1	1	0	0
ENSRNOG00000002467	Pgk1	Phosphoglycerate kinase 1 (EC 2.7.2.3). [Source:UniProtKB/Swiss-Prot;Acc:P16617]	-0.148968	-0.263396	0.185089	-0.640331	-1.59024	-0.168171	-0.221299	0.157562	-0.0246642	-0.541216	-0.212634	0.537984	0.295494	1	0	0	0	0	1	0	0
ENSRNOG00000002474	Tom1l1	TOM1-like protein 1 (Target of Myb-like protein 1)(Src-activating and signaling molecule protein) [Source:UniProtKB/Swiss-Prot;Acc:Q923U0]	-1.2485	1.78753	0.652597	-1.33809	-1.77521	0.472262	0.436413	-0.231487	-0.129271	0.357813	-0.390325	-0.323409	0.407289	1	0	0	0	0	0	0	0
ENSRNOG00000002478	Insig2	Insulin-induced gene 2 protein (INSIG-2). [Source:UniProtKB/Swiss-Prot;Acc:Q80UA9]	-0.0725308	0.340324	0.260787	0.922124	-0.0175799	0.622323	0.640198	-0.373285	-0.126819	0.799376	-0.275716	-0.756375	0.138419	1	1	0	1	0	1	0	0
ENSRNOG00000002480	NP_001099448.1	G protein-coupled receptor 137B [Source:RefSeq_peptide;Acc:NP_001099448]	-1.74734	-0.776607	0.137317	0.5353	-0.147338	0.930823	0.905433	-0.816405	-0.733378	0.653305	-0.860177	-0.166971	0.775604	1	1	1	0	0	0	1	1
ENSRNOG00000002484	Chrna9	Neuronal acetylcholine receptor subunit alpha-9 precursor (Nicotinic acetylcholine receptor subunit alpha 9) (NACHR alpha 9). [Source:UniProtKB/Swiss-Prot;Acc:P43144]	-0.224745	-0.632864	-0.245382	-0.318466	-0.57964	-0.183218	-0.290068	0.0918983	-0.119795	-0.526304	-0.143063	0.655633	0.172021	0	0	0	0	0	0	0	0
ENSRNOG00000002511	Flt4	Vascular endothelial growth factor receptor 3 precursor (EC 2.7.10.1) (VEGFR-3) (Tyrosine-protein kinase receptor FLT4). [Source:UniProtKB/Swiss-Prot;Acc:Q91ZT1]	0.337216	0.201853	-0.290506	0.521458	-0.649417	-0.273083	-0.312367	0.338469	0.277377	-0.32441	0.109686	0.119432	-0.174323	0	0	0	0	0	0	0	0
ENSRNOG00000002514	LOC304743	Coiled-coil domain-containing protein 93. [Source:UniProtKB/Swiss-Prot;Acc:Q5BJT7]	0.0194182	-0.181808	-0.0678958	0.4509	-0.0815781	0.279372	0.290245	-0.0701174	0.140373	0.555429	0.0419551	-0.679687	-0.17083	0	0	0	0	0	0	0	0
ENSRNOG00000002517	Pdc	Phosducin (PHD) (33 kDa phototransducing protein) (MEKA protein) (Rod photoreceptor 1) (RPR-1). [Source:UniProtKB/Swiss-Prot;Acc:P20942]	0.0137195	0.0859877	0.0121824	-0.374367	0.401056	-0.111538	-0.0287843	0.0885569	0.112505	-0.032033	0.0970825	-0.0861585	-0.0713912	0	0	1	0	0	0	0	0
ENSRNOG00000002520	Litaf	Lipopolysaccharide-induced tumor necrosis factor-alpha factor homolog (LPS-induced TNF-alpha factor homolog) (Estrogen-enhanced transcript protein 1) (Eet-1). [Source:UniProtKB/Swiss-Prot;Acc:P0C0T0]	2.01153	0.115183	-0.565962	-0.959437	-1.88507	-0.861168	-0.883532	0.853629	0.710081	-0.820399	0.577961	0.317205	-0.55837	1	1	1	1	1	0	0	0
ENSRNOG00000002523	Epn2	Epsin-2 (EPS-15-interacting protein 2). [Source:UniProtKB/Swiss-Prot;Acc:Q9Z1Z3]	-0.0586568	0.629011	0.31122	-0.303293	0.225798	-0.259963	-0.24064	0.0681857	-0.0605778	-0.364675	0.10884	0.43143	0.0518281	1	0	1	1	0	0	0	0
ENSRNOG00000002524	Gpr37	Probable G-protein coupled receptor 37 precursor (G-protein coupled receptor CNS1). [Source:UniProtKB/Swiss-Prot;Acc:Q9QYC6]	-10.3072	-1.3923	0.478178	4.14268	4.52393	0.976634	0.990664	-0.891821	-0.74945	0.830712	-0.772276	-0.329729	0.706782	1	0	0	0	0	1	0	0
ENSRNOG00000002536	C1galt1c1	C1GALT1-specific chaperone 1. [Source:UniProtKB/Swiss-Prot;Acc:Q499P3]	0.08433	1.11201	0.200873	-0.218928	-0.419967	-0.0256367	-0.0495869	0.346548	0.48939	0.140545	0.153279	-0.549737	-0.201276	0	0	0	0	0	0	0	0
ENSRNOG00000002540	Rhoh	ras homolog gene family, member H [Source:RefSeq_peptide;Acc:NP_001013448]	-0.0651805	0.282756	0.435917	0.597431	-0.0333031	0.402435	0.275338	-0.183231	-0.15102	0.218744	-0.380432	-0.112981	0.30778	0	0	0	0	0	1	0	0
ENSRNOG00000002544	NP_001099434.1	kinesin-associated protein 3 [Source:RefSeq_peptide;Acc:NP_001099434]	-0.719485	0.588234	0.174898	0.027722	-0.0851177	0.188207	0.155642	-0.361886	-0.531215	-0.208457	-0.440617	0.608038	0.541749	0	0	0	0	0	0	0	0
ENSRNOG00000002545	NP_001100442.1	similar to CG4768-PA (predicted) (RGD1309748_predicted), mRNA [Source:RefSeq_dna;Acc:NM_001106972]	-0.0788182	-0.053244	0.514208	0.42856	-0.241244	0.480604	0.521732	-0.33329	-0.160441	0.583169	-0.248313	-0.514733	0.186471	1	1	1	0	1	0	0	0
ENSRNOG00000002546	Rchy1	ring finger and CHY zinc finger domain containing 1 [Source:RefSeq_peptide;Acc:NP_001007619]	0.0061025	0.435157	0.0896294	-0.253329	0.213187	0.254062	0.344236	-0.0882434	0.134376	0.548261	0.0501613	-0.705492	-0.0945664	0	0	0	0	0	0	0	0
ENSRNOG00000002548	NP_001100659.1	tenascin N [Source:RefSeq_peptide;Acc:NP_001100659]	0.0971895	-0.215686	-0.348394	-0.0248206	0.272016	-0.204465	-0.209479	0.233443	0.264287	-0.0350933	0.265186	-0.137941	-0.353038	0	0	0	0	0	1	0	0
ENSRNOG00000002549	Htr5b	5-hydroxytryptamine receptor 5B (5-HT-5B) (Serotonin receptor 5B) (MR22). [Source:UniProtKB/Swiss-Prot;Acc:P35365]	0.989508	-1.28327	0.405953	-1.10659	0.940946	-0.547624	-0.406629	0.470275	0.551313	-0.110125	0.694155	-0.300736	-0.643095	1	0	0	0	0	0	0	0
ENSRNOG00000002550	ATRX_RAT	Transcriptional regulator ATRX (EC 3.6.1.-) (ATP-dependent helicase ATRX) (X-linked nuclear protein) (pABP-2) (Fragment). [Source:UniProtKB/Swiss-Prot;Acc:P70486]	0.497279	-1.02498	-0.18214	0.451181	-0.130152	-0.0374015	-0.0269992	-0.220987	-0.376153	-0.252633	-0.14388	0.561078	0.245075	0	0	0	0	0	0	0	0
ENSRNOG00000002553	RGD1311122	Uncharacterized protein C4orf34 homolog. [Source:UniProtKB/Swiss-Prot;Acc:Q498C7]	-0.231178	2.00968	-0.0124424	0.344188	0.870105	0.338882	0.377939	-0.0494155	0.241197	0.72079	0.0855003	-0.94365	-0.214643	1	1	0	0	0	0	0	0
ENSRNOG00000002556	Tsr2	Pre-rRNA-processing protein TSR2 homolog [Source:UniProtKB/Swiss-Prot;Acc:Q8C8T8]	0.698417	-0.456202	-0.0813736	0.479473	-1.07082	-0.0272761	-0.0609444	0.250144	0.367738	0.161571	0.172269	-0.442925	-0.285374	0	0	0	0	0	0	0	0
ENSRNOG00000002559	O70369_RAT	Class A calcium channel variant riA-II (Fragment). [Source:UniProtKB/TrEMBL;Acc:O70369]	1.377	-3.26792	-0.119001	-0.654449	0.758426	-0.559437	-0.559583	0.240939	-0.0214486	-0.766752	0.203378	0.836561	-0.0600616	0	0	0	0	1	0	0	0
ENSRNOG00000002560	Fgf16	Fibroblast growth factor 16 (FGF-16). [Source:UniProtKB/Swiss-Prot;Acc:O54769]	0.319713	-0.183374	0.193941	0.891603	-0.910017	-0.131142	-0.27532	0.205065	0.127928	-0.234169	0.0503628	0.196735	-0.114421	0	1	0	0	0	1	0	0
ENSRNOG00000002564	Prm3	Protamine-3 (Sperm protamine P3). [Source:UniProtKB/Swiss-Prot;Acc:Q64256]	-0.00879415	-0.0230525	-0.52466	-0.983038	-0.254407	-0.393945	-0.36813	0.384311	0.379965	-0.229133	0.384395	-0.0407118	-0.385346	0	0	0	0	0	0	0	0
ENSRNOG00000002566	Tnp2	Nuclear transition protein 2 (TP-2) (TP2). [Source:UniProtKB/Swiss-Prot;Acc:P11101]	0.0174264	-0.696289	-0.203313	-0.493343	0.0126719	-0.0763508	-0.0328697	0.010718	-0.055762	-0.191166	-0.102895	0.205321	0.0892836	0	0	0	0	0	0	0	0
ENSRNOG00000002569	NP_001099433.1	mitochondrial ribosomal protein S14 [Source:RefSeq_peptide;Acc:NP_001099433]	0.332234	-0.222227	-0.215171	-0.104092	-0.975516	-0.357396	-0.372058	0.433687	0.436541	-0.22729	0.336998	-0.086986	-0.370791	0	0	0	0	0	0	0	0
ENSRNOG00000002571	RGD1307081	Putative uncharacterized protein RGD1307081 (Tektin5). [Source:UniProtKB/TrEMBL;Acc:Q6AYH7]	0.0679883	0.448023	0.185014	-0.0718444	-0.189665	0.0468547	0.0197427	0.154937	0.203931	0.0207775	-0.0646192	-0.213587	0.0380602	0	0	0	0	0	0	0	0
ENSRNOG00000002572	Cacybp	Calcyclin-binding protein (CacyBP). [Source:UniProtKB/Swiss-Prot;Acc:Q6AYK6]	0.668825	1.26071	-0.516025	-0.0896825	0.166492	-0.477499	-0.42113	0.558144	0.644859	-0.114776	0.589986	-0.36463	-0.632766	0	0	0	1	0	0	0	0
ENSRNOG00000002574	Nubp1	Nucleotide binding protein 1 (NBP 1). [Source:UniProtKB/Swiss-Prot;Acc:Q5I0L4]	0.0931448	0.535873	0.405235	0.232072	-0.396422	0.343306	0.348768	-0.0296258	0.186625	0.524614	-0.0891982	-0.723462	-0.00864601	0	0	0	0	0	0	0	0
ENSRNOG00000002575	RGD1309585_predicted		-0.194665	-0.344751	0.512048	0.855301	1.11633	0.590153	0.675559	-0.442658	-0.179268	0.856484	-0.186419	-0.777107	0.102601	0	0	0	0	0	0	0	0
ENSRNOG00000002578	RGD1562868_predicted		0.224991	-0.54504	0.382454	0.457193	-0.461151	0.0072234	-0.0592151	-0.0408074	-0.113259	-0.123254	-0.0805986	0.238751	0.0923563	1	0	0	0	1	0	0	0
ENSRNOG00000002580	RGD1307890	similar to C1orf25 (RGD1307890), mRNA [Source:RefSeq_dna;Acc:NM_001037192]	-0.558866	0.580047	0.717902	0.387415	0.99106	0.686959	0.729088	-0.519639	-0.290396	0.824001	-0.332481	-0.660541	0.287639	0	0	0	0	0	0	0	0
ENSRNOG00000002582	Hand1	Heart- and neural crest derivatives-expressed protein 1 (Extraembryonic tissues, heart, autonomic nervous system and neural crest derivatives-expressed protein 1) (eHAND). [Source:UniProtKB/Swiss-Prot;Acc:P97832]	0.218695	0.690377	0.0971879	-0.31072	-0.416671	-0.360973	-0.399114	0.438715	0.322425	-0.53847	0.0618932	0.275239	-0.0364384	0	0	0	0	0	0	0	0
ENSRNOG00000002583	NP_001100637.1	serine (or cysteine) peptidase inhibitor, clade B (ovalbumin), member 11 [Source:RefSeq_peptide;Acc:NP_001100637]	0.115951	-0.242298	0.152755	0.443843	0.00960416	-0.126732	-0.212328	0.127624	0.0538433	-0.208018	0.0476104	0.210716	-0.0719008	0	0	0	0	0	0	0	0
ENSRNOG00000002599	NP_001020920.1	GRB2-related adaptor protein [Source:RefSeq_peptide;Acc:NP_001020920]	0.333003	0.22077	0.410868	0.22882	-0.239651	-0.0816715	-0.138	0.202652	0.300743	0.158912	0.322809	-0.341847	-0.328666	0	0	0	0	0	0	0	0
ENSRNOG00000002610	Carhsp1	Calcium-regulated heat stable protein 1 (Calcium-regulated heat-stable protein of 24 kDa) (CRHSP-24). [Source:UniProtKB/Swiss-Prot;Acc:Q9WU49]	-0.194602	0.0753783	-0.685724	0.721614	-0.103532	0.56985	0.607039	-0.380334	-0.179915	0.687342	-0.325233	-0.609594	0.15548	1	0	1	0	0	1	1	1
ENSRNOG00000002612	Ddx52	Probable ATP-dependent RNA helicase DDX52 (EC 3.6.1.-) (DEAD box protein 52) (ATP-dependent RNA helicase ROK1-like) (rROK1L). [Source:UniProtKB/Swiss-Prot;Acc:Q99PT0]	0.348814	-0.794244	-0.656456	-0.379873	0.232622	-0.520386	-0.448068	0.327387	0.274694	-0.321306	0.502148	0.154355	-0.436725	0	0	0	0	0	1	0	0
ENSRNOG00000002615	NP_001100443.1	phosphomannomutase 2 [Source:RefSeq_peptide;Acc:NP_001100443]	-0.368661	-0.465349	-0.299797	0.397166	-0.493482	0.244614	0.168141	-0.374343	-0.586834	-0.288158	-0.616463	0.725501	0.62861	0	1	0	0	0	0	1	0
ENSRNOG00000002618	Ivns1abp_predicted	influenza virus NS1A binding protein [Source:RefSeq_peptide;Acc:NP_001040550]	0.240707	0.641248	0.352331	-0.650344	-1.25269	-0.595841	-0.652217	0.584211	0.404689	-0.762497	0.266445	0.474972	-0.152801	0	1	0	0	0	0	0	1
ENSRNOG00000002625	Ptpn4	Protein tyrosine phosphatase non-receptor type 4 (Fragment). [Source:UniProtKB/TrEMBL;Acc:Q8K5A1]	0.195251	1.13568	0.354138	0.161761	0.327757	-0.158682	-0.2225	0.386264	0.450387	-0.0454256	0.224302	-0.292003	-0.253552	0	1	0	1	0	0	0	0
ENSRNOG00000002626	Car10	Carbonic anhydrase-related protein 10 (Carbonic anhydrase-related protein X)(CA-RP X)(CARP X) [Source:UniProtKB/Swiss-Prot;Acc:P61215]	-4.01162	-2.18139	-0.471647	-2.47838	-2.0888	0.657234	0.620893	-0.722942	-0.835876	0.11829	-0.896425	0.458655	0.93251	1	1	1	0	0	0	0	0
ENSRNOG00000002627	NP_001100669.1	potassium channel tetramerisation domain containing 3 [Source:RefSeq_peptide;Acc:NP_001100669]	-0.049903	0.0359651	0.269175	-0.175543	0.554079	0.254353	0.395656	-0.197381	0.0211449	0.580617	0.0800461	-0.652974	-0.0553311	0	1	0	0	0	0	0	0
ENSRNOG00000002628	LOC286981	vomeronasal 2 receptor 32 [Source:RefSeq_peptide;Acc:NP_775437]	0.0971653	-0.628634	0.0617602	0.286391	-0.0695399	-0.25494	-0.320239	0.203937	0.0625478	-0.428042	0.0205413	0.41152	-0.0428211	1	1	0	1	1	0	0	0
ENSRNOG00000002630	Cnot8	CCR4-NOT transcription complex, subunit 8 [Source:RefSeq_peptide;Acc:NP_001008383]	-0.115968	-0.048236	-0.0491744	0.677186	-0.156294	0.448909	0.427071	-0.38415	-0.252777	0.560894	-0.172716	-0.359141	0.0857536	1	1	0	0	0	1	0	0
ENSRNOG00000002632	NP_001099409.1	nascent-polypeptide-associated complex alpha polypeptide [Source:RefSeq_peptide;Acc:NP_001099409]	0.0604021	1.07172	0.198957	-0.30025	-0.0703427	0.0981885	0.133468	0.164393	0.396638	0.452731	0.229928	-0.78608	-0.290969	0	0	0	0	0	0	0	0
ENSRNOG00000002635	NP_001102496.1	similar to MYLE protein (Dexamethasone-induced protein) (predicted) (RGD1564938_predicted), mRNA [Source:RefSeq_dna;Acc:NM_001109026]	-0.401932	0.468183	0.0749259	0.407328	0.472184	0.490886	0.554477	-0.308588	-0.0663974	0.736957	-0.142418	-0.739524	0.0387392	1	0	0	0	0	0	1	0
ENSRNOG00000002636	Abat	4-aminobutyrate aminotransferase, mitochondrial precursor (EC 2.6.1.19) ((S)-3-amino-2-methylpropionate transaminase) (EC 2.6.1.22) (Gamma-amino-N-butyrate transaminase) (GABA transaminase) (GABA aminotransferase) (GABA-AT) (GABA-T) (L-AIBAT) [Contains: 4 [Source:UniProtKB/Swiss-Prot;Acc:P50554]	-0.909673	1.4605	0.345025	2.11708	0.682673	0.735432	0.734962	-0.480569	-0.226727	0.886624	-0.358793	-0.763377	0.214336	0	0	0	0	0	0	0	0
ENSRNOG00000002643	Ugdh	UDP-glucose 6-dehydrogenase (EC 1.1.1.22) (UDP-Glc dehydrogenase) (UDP-GlcDH) (UDPGDH). [Source:UniProtKB/Swiss-Prot;Acc:O70199]	-0.359433	0.455462	-1.8011	-0.358128	-1.63348	0.0858383	-0.00482832	0.0547615	-0.0689845	-0.316312	-0.457552	0.32727	0.321659	0	1	0	1	1	0	0	0
ENSRNOG00000002644	Wdr50_predicted		-0.224302	0.0930128	-0.48244	-0.88812	-0.722484	-0.376823	-0.414065	0.345195	0.237522	-0.442563	0.199717	0.288748	-0.165545	0	0	0	0	1	0	0	0
ENSRNOG00000002653	Kcnk2	potassium channel, subfamily K, member 2 isoform 2 [Source:RefSeq_peptide;Acc:NP_742039]	-4.40344	-1.23007	0.591525	-2.78816	-2.73478	0.748098	0.723714	-0.764125	-0.821462	0.266266	-0.899733	0.287096	0.95381	1	1	1	0	1	0	0	1
ENSRNOG00000002654	RGD1564253_predicted		-0.226688	0.128194	0.147593	-0.169839	0.24373	0.339112	0.335898	-0.241353	-0.193978	0.237392	-0.325575	-0.133773	0.291404	1	1	0	0	1	1	0	0
ENSRNOG00000002657	Pla2g4a	Cytosolic phospholipase A2 (cPLA2) (Phospholipase A2 group IVA) [Includes: Phospholipase A2 (EC 3.1.1.4) (Phosphatidylcholine 2- acylhydrolase); Lysophospholipase (EC 3.1.1.5)]. [Source:UniProtKB/Swiss-Prot;Acc:P50393]	0.0632579	0.282785	-0.0052233	0.19621	0.127962	-0.133778	-0.112666	0.17915	0.271158	0.128791	0.317067	-0.314809	-0.348752	0	0	0	1	0	0	0	0
ENSRNOG00000002659	C2ta	class II, major histocompatibility complex, transactivator [Source:RefSeq_peptide;Acc:NP_445981]	0.101433	0.484404	-0.0226411	0.470801	0.194333	-0.459607	-0.521754	0.433119	0.35009	-0.402333	0.371363	0.19959	-0.399649	1	1	0	0	0	0	0	1
ENSRNOG00000002660	Magee1_predicted	melanoma antigen, family E, 1 [Source:RefSeq_peptide;Acc:NP_001073360]	-2.90995	-0.316123	0.631779	-0.659129	0.22926	0.91231	0.922774	-0.878524	-0.819974	0.606529	-0.863908	-0.0626618	0.872924	0	0	0	1	0	0	0	0
ENSRNOG00000002662	NP_001102288.1	similar to RIKEN cDNA 2610029G23 (predicted) (RGD1562502_predicted), mRNA [Source:RefSeq_dna;Acc:NM_001108818]	-0.049626	-0.762861	0.425253	-0.195238	-1.01412	0.151947	0.158839	-0.254565	-0.346589	-0.100968	-0.309847	0.341078	0.407733	0	0	0	0	1	0	0	0
ENSRNOG00000002664	Emp2	epithelial membrane protein 2 [Source:RefSeq_peptide;Acc:NP_001007722]	0.231901	0.328952	0.174825	0.423183	0.392167	-0.225809	-0.228062	0.389552	0.508497	0.0861184	0.397302	-0.456536	-0.51542	1	0	1	0	1	0	0	0
ENSRNOG00000002667	Lamc2	Laminin chain (Fragment). [Source:UniProtKB/TrEMBL;Acc:P70638]	-0.0319594	0.755672	0.0445797	-0.171895	-0.189913	-0.0985791	-0.16545	0.367905	0.473535	0.0747011	0.224846	-0.428564	-0.32049	0	1	0	0	0	1	1	0
ENSRNOG00000002693	Nme1	Nucleoside diphosphate kinase A (EC 2.7.4.6) (NDK A) (NDP kinase A) (Tumor metastatic process-associated protein) (Metastasis inhibition factor NM23). [Source:UniProtKB/Swiss-Prot;Acc:Q05982]	-0.0118395	0.523151	0.0759396	-1.38574	-1.7766	-0.562961	-0.6576	0.508366	0.255758	-0.885428	0.129027	0.720245	0.00943998	0	0	0	0	0	0	0	0
ENSRNOG00000002695	Tfb2m	Mitochondrial dimethyladenosine transferase 2, mitochondrial precursor (EC 2.1.1.-) (S-adenosylmethionine-6-N', N'-adenosyl(rRNA) dimethyltransferase 2) (Mitochondrial 12S rRNA dimethylase 2) (Mitochondrial transcription factor B2) (mtTFB2). [Source:UniProtKB/Swiss-Prot;Acc:Q5U2T7]	0.317991	0.406896	0.113086	0.0587573	0.207262	0.0214951	0.0714418	0.166276	0.379828	0.409437	0.309593	-0.714124	-0.361973	0	1	0	1	0	0	0	0
ENSRNOG00000002711	Cdca1	Kinetochore protein Nuf2 (Cell division cycle-associated protein 1). [Source:UniProtKB/Swiss-Prot;Acc:Q6AYL9]	-0.746986	-0.300322	-0.0470776	-2.72104	-1.78068	-0.156583	-0.177471	0.0208379	-0.212976	-0.608089	-0.277066	0.744522	0.457214	0	0	0	0	0	0	0	0
ENSRNOG00000002713	Zfp672	Zinc finger protein 672. [Source:UniProtKB/Swiss-Prot;Acc:Q642B2]	-0.717449	0.927165	1.15084	-0.655078	0.19423	0.514986	0.563781	-0.320715	-0.131965	0.593283	-0.276908	-0.56877	0.293373	1	1	0	1	0	0	0	0
ENSRNOG00000002714	RGD1311433_predicted		-1.34268	0.823165	0.0637757	-0.439696	-0.501776	0.743329	0.724871	-0.530996	-0.389678	0.627915	-0.594737	-0.402743	0.519429	0	0	0	0	0	0	0	0
ENSRNOG00000002718	Scgb3a1	secretoglobin, family 3A, member 1 [Source:RefSeq_peptide;Acc:NP_001013198]	0.214061	-0.647489	-0.576859	-1.00439	0.616142	-0.259408	-0.165235	0.146835	0.168279	-0.0538386	0.308858	-0.0686379	-0.300776	0	0	0	0	0	0	0	0
ENSRNOG00000002722	NP_001101779.1	similar to SEC14-like 1 (predicted) (RGD1563123_predicted), mRNA [Source:RefSeq_dna;Acc:NM_001108309]	0.0623288	-0.200998	0.0224568	0.00296764	-0.252449	-0.0481585	-0.141307	-0.0898239	-0.298335	-0.427437	-0.242169	0.686371	0.338805	1	1	0	1	0	0	1	1
ENSRNOG00000002723	Sele	E-selectin precursor (Endothelial leukocyte adhesion molecule 1) (ELAM-1) (Leukocyte-endothelial cell adhesion molecule 2) (LECAM2) (CD62E antigen). [Source:UniProtKB/Swiss-Prot;Acc:P98105]	-0.171713	0.194291	0.246505	0.223704	-0.276128	-0.0499745	-0.155338	0.0161302	-0.100525	-0.247193	-0.084327	0.367992	0.100311	0	1	0	0	0	0	0	1
ENSRNOG00000002724	Prpsap2	Phosphoribosyl pyrophosphate synthetase-associated protein 2 (PRPP synthetase-associated protein 2) (41 kDa phosphoribosypyrophosphate synthetase-associated protein) (PAP41). [Source:UniProtKB/Swiss-Prot;Acc:O08618]	-0.0303138	-0.290876	-0.15444	-0.337261	-0.222302	-0.0861998	-0.0044431	0.040995	0.122992	0.150988	0.250796	-0.246207	-0.213644	0	0	1	0	0	0	1	0
ENSRNOG00000002735	NP_001100654.1	DEAH (Asp-Glu-Ala-His) box polypeptide 9 [Source:RefSeq_peptide;Acc:NP_001100654]	-0.874916	-0.395185	0.304458	-1.73303	0.42009	0.307205	0.437323	-0.388473	-0.348253	0.243332	-0.312165	-0.0574759	0.383775	0	0	0	0	0	0	0	0
ENSRNOG00000002748	Ccdc43	Coiled-coil domain-containing protein 43. [Source:UniProtKB/Swiss-Prot;Acc:Q5BK07]	-0.166097	-0.280698	-0.219978	-0.0991493	-2.4345	0.0544692	-0.0310953	0.041296	-0.0705038	-0.281223	-0.339751	0.3112	0.290091	0	0	0	0	0	1	0	1
ENSRNOG00000002749	NP_001101760.1	sperm associated antigen 9 [Source:RefSeq_peptide;Acc:NP_001101760]	-0.356256	-0.332143	0.00439882	-0.00261144	0.0517546	0.332323	0.323342	-0.430011	-0.539837	-0.0409784	-0.543806	0.415166	0.599581	0	1	0	1	0	1	0	0
ENSRNOG00000002754	Areg	Amphiregulin precursor (AR) (Schwannoma-derived growth factor) (SDGF). [Source:UniProtKB/Swiss-Prot;Acc:P24338]	-0.00379025	-0.0776636	0.0651286	0.415788	-0.203713	-0.0918987	-0.151935	0.128583	0.104522	-0.0938575	0.0659547	0.0458306	-0.145648	0	0	0	0	0	0	0	0
ENSRNOG00000002757	Tada2l	Transcriptional adapter 2-like (ADA2-like protein). [Source:UniProtKB/Swiss-Prot;Acc:Q6AYE3]	0.489033	-0.280377	0.440534	-0.114255	0.311389	-0.521307	-0.452798	0.455472	0.530364	-0.0792681	0.7425	-0.272402	-0.67391	1	1	1	0	0	0	1	1
ENSRNOG00000002759	Lias	lipoic acid synthetase [Source:RefSeq_peptide;Acc:NP_001012037]	-0.606557	-0.0303306	0.39722	0.797895	0.519443	0.671397	0.722257	-0.469728	-0.212277	0.868041	-0.297808	-0.76717	0.179913	0	0	0	0	0	0	0	0
ENSRNOG00000002763	Ulk2	Serine/threonine-protein kinase ULK2 (EC 2.7.11.1)(Unc-51-like kinase 2)(Serine/threonine-protein kinase Unc51.2) [Source:UniProtKB/Swiss-Prot;Acc:Q9QY01]	0.249073	-0.841362	-0.43134	0.266266	0.114694	0.201213	0.27049	-0.289352	-0.22926	0.300422	-0.0875779	-0.134385	0.0104798	1	1	0	1	0	1	0	1
ENSRNOG00000002771	Ereg	epiregulin precursor [Source:RefSeq_peptide;Acc:NP_067721]	0.128795	-0.442648	-0.0957429	0.737759	0.786679	0.208725	0.276145	-0.164599	0.00189221	0.497051	0.0593873	-0.507057	-0.222443	0	0	1	0	0	0	0	0
ENSRNOG00000002773	Rgs4	Regulator of G-protein signaling 4 (RGS4) (RGP4). [Source:UniProtKB/Swiss-Prot;Acc:P49799]	0.109711	-0.626791	-0.299124	0.322318	-0.572186	-0.254885	-0.326884	0.174887	0.0585032	-0.334987	0.121749	0.348096	-0.150272	1	1	0	0	0	0	0	1
ENSRNOG00000002775	LOC304860	N-acetylneuraminate lyase (EC 4.1.3.3) (NALase) (N-acetylneuraminic acid aldolase) (N-acetylneuraminate pyruvate-lyase) (Sialic acid lyase) (Sialate lyase) (Sialate-pyruvate lyase) (Sialic acid aldolase). [Source:UniProtKB/Swiss-Prot;Acc:Q66H59]	-0.027654	0.320489	0.0600298	0.351087	-0.632148	-0.111305	-0.249458	0.118615	0.018242	-0.244624	0.0282429	0.297409	-0.0400096	1	1	0	0	1	0	0	0
ENSRNOG00000002778	Aatf	Protein AATF (Apoptosis-antagonizing transcription factor). [Source:UniProtKB/Swiss-Prot;Acc:Q9QYW0]	-0.0352019	0.354506	0.389032	0.524849	-0.625145	0.420436	0.429557	-0.246633	-0.0366444	0.647675	-0.0606123	-0.638701	0.00692838	0	0	0	0	0	0	1	0
ENSRNOG00000002781	Fvt1_predicted	follicular lymphoma variant translocation 1 [Source:RefSeq_peptide;Acc:NP_001101812]	-0.445336	-0.125505	0.183023	0.0591891	0.144361	0.547422	0.549562	-0.504366	-0.462857	0.36813	-0.519325	-0.0660891	0.507673	0	0	0	0	0	0	0	1
ENSRNOG00000002783	Serpinc1	serine (or cysteine) peptidase inhibitor, clade C (antithrombin), member 1 [Source:RefSeq_peptide;Acc:NP_001012027]	0.121489	0.0786441	-0.131422	0.554715	0.852848	0.362579	0.397513	-0.151876	0.00384598	0.443581	-0.238149	-0.511911	0.0737081	0	0	0	0	0	0	0	0
ENSRNOG00000002784	Pou3f4	POU domain, class 3, transcription factor 4 (Brain-specific homeobox/POU domain protein 4) (Brain-4) (Brn-4) (RHS2 class III POU protein). [Source:UniProtKB/Swiss-Prot;Acc:P62516]	-0.0339054	-0.667849	0.320021	0.208113	0.364651	0.461756	0.519413	-0.454452	-0.400964	0.346524	-0.437367	-0.106342	0.435136	0	0	0	0	0	0	0	0
ENSRNOG00000002791	Bcl2	Apoptosis regulator Bcl-2. [Source:UniProtKB/Swiss-Prot;Acc:P49950]	-0.070122	-0.261344	0.165447	0.549956	0.517193	0.424101	0.41237	-0.303312	-0.301049	0.156843	-0.558247	0.000526497	0.477155	0	0	0	0	1	0	0	0
ENSRNOG00000002792	Cxcl2	Macrophage inflammatory protein 2 precursor (MIP2) (C-X-C motif chemokine 2) (CINC-3). [Source:UniProtKB/Swiss-Prot;Acc:P30348]	-5.89249	-0.83139	-24.7929	4.98758	0.22482	0.339284	0.300545	-0.333828	-0.371956	0.125539	-0.466419	0.143743	0.254432	0	1	1	1	0	0	0	1
ENSRNOG00000002793	Sstr2	Somatostatin receptor type 2 (SS2R) (SRIF-1). [Source:UniProtKB/Swiss-Prot;Acc:P30680]	1.86948	-1.22576	0.715183	1.12822	0.751874	-0.773083	-0.700882	0.720438	0.766049	-0.291423	0.896926	-0.233161	-0.918883	0	0	0	0	0	0	0	0
ENSRNOG00000002794	Selp	P-selectin precursor (Granule membrane protein 140) (GMP-140) (PADGEM) (Leukocyte-endothelial cell adhesion molecule 3) (LECAM3) (CD62P antigen). [Source:UniProtKB/Swiss-Prot;Acc:P98106]	0.0682999	-0.462791	0.146574	0.137053	-0.919456	-0.24156	-0.333614	0.135007	-0.0466883	-0.475642	-0.00548906	0.562249	0.0362864	0	0	0	1	1	0	0	0
ENSRNOG00000002802	Cxcl1	Growth-regulated alpha protein precursor (C-X-C motif chemokine 1) (Cytokine-induced neutrophil chemoattractant) (CINC-1) (Platelet- derived growth factor-inducible protein KC). [Source:UniProtKB/Swiss-Prot;Acc:P14095]	-1.54275	4.98964	-32.8019	1.26945	0.771359	-0.192555	-0.224331	0.211767	0.140872	-0.259477	-0.00370984	0.163311	-0.200317	0	1	0	1	0	0	0	1
ENSRNOG00000002807	Sept9	Septin-9 (Eseptin) (Eighth septin) (Septin-like protein) (SLP). [Source:UniProtKB/Swiss-Prot;Acc:Q9QZR6]	1.80285	-0.664385	-0.587256	-1.15391	1.15093	-0.92652	-0.871309	0.681743	0.511252	-0.804004	0.697586	0.474842	-0.591105	1	0	1	0	1	0	1	0
ENSRNOG00000002812	Lhx1	LIM/homeobox protein Lhx1 (LIM homeobox protein 1) (Homeobox protein Lim-1) (Rlim). [Source:UniProtKB/Swiss-Prot;Acc:P63007]	-0.0817691	0.104438	0.0613113	-0.403558	-0.184428	-0.261744	-0.330573	0.220021	0.0954404	-0.405166	0.0930253	0.366876	-0.0114254	0	0	0	0	0	0	0	0
ENSRNOG00000002813	Dars2	Aspartyl-tRNA synthetase, mitochondrial precursor (EC 6.1.1.12) (Aspartate--tRNA ligase) (AspRS). [Source:UniProtKB/Swiss-Prot;Acc:Q3KRD0]	0.094023	-0.20011	0.0597428	-0.638942	1.44458	-0.0353085	0.0823366	0.150607	0.373013	0.418334	0.362688	-0.731079	-0.428784	0	0	0	0	0	0	0	0
ENSRNOG00000002814	NP_001099314.1	HIG1 domain family, member 1B [Source:RefSeq_peptide;Acc:NP_001099314]	0.00878555	0.619839	0.214132	-0.348693	-0.165617	-0.0247224	-0.00460395	0.260305	0.37038	0.0925582	0.0782762	-0.425843	-0.126734	0	0	0	0	0	0	0	0
ENSRNOG00000002816	LOC288913	Leydig cell tumor 10 kDa protein. [Source:UniProtKB/Swiss-Prot;Acc:Q05310]	0.117469	-0.957078	-0.282332	0.0747537	-1.04758	-0.00992966	-0.0207328	-0.0754512	-0.22485	-0.327514	-0.306239	0.47594	0.296178	1	0	0	0	0	0	0	0
ENSRNOG00000002818	Eftud2	Eftud2 protein (Fragment). [Source:UniProtKB/TrEMBL;Acc:Q5EB83]	-1.00168	0.148922	0.493352	0.00619039	-1.49846	0.715485	0.603377	-0.637362	-0.712572	0.184993	-0.87868	0.310764	0.920102	0	0	0	0	0	1	1	0
ENSRNOG00000002820	LOC24906	RoBo-1 [Source:RefSeq_peptide;Acc:NP_113725]	0.270576	0.467705	0.519815	0.710926	-0.614798	0.0711893	-0.0767505	0.15191	0.224934	0.158283	0.114922	-0.277275	-0.171514	1	0	0	0	0	0	1	0
ENSRNOG00000002821	Phlpp	PH domain leucine-rich repeat protein phosphatase (EC 3.1.3.16) (Pleckstrin homology domain-containing family E protein 1) (Suprachiasmatic nucleus circadian oscillatory protein) (Phlpp1). [Source:UniProtKB/Swiss-Prot;Acc:Q9WTR8]	-1.75718	-0.764771	-0.841754	0.390262	-0.548919	0.817535	0.79478	-0.779503	-0.77248	0.446318	-0.876475	0.0737012	0.810354	0	1	0	1	0	1	0	0
ENSRNOG00000002823	Mapk9	Mitogen-activated protein kinase 9 (EC 2.7.11.24) (Stress-activated protein kinase JNK2) (c-Jun N-terminal kinase 2) (SAPK-alpha) (p54- alpha). [Source:UniProtKB/Swiss-Prot;Acc:P49186]	-0.0694572	0.225416	-0.0950191	-1.2399	0.160012	-0.450897	-0.477672	0.23171	-0.0230885	-0.746505	0.0528315	0.7939	0.0758614	0	1	0	0	1	0	1	0
ENSRNOG00000002824	Rnf12	ring finger protein 12 [Source:RefSeq_peptide;Acc:NP_001020063]	0.119243	-0.212607	-0.430242	-0.0718915	-0.131502	-0.202551	-0.226845	0.160107	0.0122683	-0.446255	-0.121448	0.427807	0.0797467	0	0	0	0	0	0	0	0
ENSRNOG00000002826	Hsd17b7	3-keto-steroid reductase (EC 1.1.1.270) (Estradiol 17-beta- dehydrogenase 7) (EC 1.1.1.62) (17-beta-HSD 7) (17-beta-hydroxysteroid dehydrogenase 7) (PRL receptor-associated protein) (PRAP). [Source:UniProtKB/Swiss-Prot;Acc:Q62904]	0.360493	-1.7642	-0.0123875	0.627372	-0.660855	0.0275875	0.00931297	-0.297382	-0.44449	-0.171393	-0.141105	0.554335	0.248061	0	0	0	0	0	1	0	0
ENSRNOG00000002828	Tob1	Protein Tob1 (Transducer of erbB-2 1). [Source:UniProtKB/Swiss-Prot;Acc:Q8R5K6]	1.80332	0.0660281	2.27934	-0.00118931	0.532785	-0.614583	-0.553513	0.518226	0.566026	-0.180862	0.820812	-0.186327	-0.687485	0	0	0	0	0	0	0	0
ENSRNOG00000002829	Cxcl7	pro-platelet basic protein [Source:RefSeq_peptide;Acc:NP_714943]	0.369264	-0.315148	0.306363	0.197908	0.296265	-0.00784333	0.0390398	0.226131	0.391291	0.251464	0.174957	-0.589906	-0.282455	0	0	0	0	0	0	0	0
ENSRNOG00000002833	Gsk3b	Glycogen synthase kinase-3 beta (EC 2.7.11.26) (GSK-3 beta) (Factor A) (FA). [Source:UniProtKB/Swiss-Prot;Acc:P18266]	-1.10367	0.193621	-0.157545	-1.28896	0.914416	0.488679	0.539312	-0.575708	-0.604055	0.210675	-0.577819	0.184166	0.653712	0	0	0	0	0	0	0	0
ENSRNOG00000002835	NP_001101761.1	similar to cisplatin resistance-associated overexpressed protein (predicted) (RGD1307981_predicted), mRNA [Source:RefSeq_dna;Acc:NM_001108291]	-0.127175	-0.650982	0.310386	0.58254	-0.130144	0.540446	0.562694	-0.596556	-0.535152	0.475118	-0.388816	-0.0882927	0.417852	1	1	0	1	0	0	0	0
ENSRNOG00000002837	Ier2	Immediate early response gene 2 protein. [Source:UniProtKB/Swiss-Prot;Acc:Q6P7D3]	-0.132981	-0.215512	0.327019	0.319917	-0.0984233	0.409906	0.449407	-0.305353	-0.133026	0.577232	-0.132833	-0.506389	0.074912	1	0	0	0	1	1	0	0
ENSRNOG00000002838	NP_001100415.1	PDZ domain containing 11 [Source:RefSeq_peptide;Acc:NP_001100415]	0.0892189	0.378953	0.194519	0.528756	-0.346576	0.416754	0.414553	-0.109854	0.104276	0.571718	-0.164137	-0.706377	0.0355794	0	1	0	0	1	0	0	0
ENSRNOG00000002840	Atp5b	ATP synthase subunit beta, mitochondrial precursor (EC 3.6.3.14). [Source:UniProtKB/Swiss-Prot;Acc:P10719]	-0.494087	-0.0676026	0.150064	-0.00428431	-0.536278	0.659716	0.623099	-0.661264	-0.713586	0.232576	-0.793502	0.253626	0.818873	0	0	0	0	0	0	0	0
ENSRNOG00000002841	Cdc42bpa	Serine/threonine-protein kinase MRCK alpha (EC 2.7.11.1) (CDC42- binding protein kinase alpha) (Myotonic dystrophy kinase-related CDC42-binding kinase alpha) (Myotonic dystrophy protein kinase-like alpha) (MRCK alpha). [Source:UniProtKB/Swiss-Prot;Acc:O54874]	0.614317	-1.78624	0.194946	-0.0887869	-1.47031	-0.342293	-0.394997	0.0986119	-0.18246	-0.724813	-0.0761128	0.900102	0.212497	0	0	1	0	0	0	0	0
ENSRNOG00000002851	LOC619573	Putative uncharacterized protein LOC619573. [Source:UniProtKB/TrEMBL;Acc:Q3KR65]	0.0375219	0.525687	0.370858	-0.390445	0.507025	0.245012	0.326218	-0.0474967	0.197777	0.584177	0.106502	-0.784511	-0.146797	1	1	0	0	1	1	0	1
ENSRNOG00000002860	RGD1309708	Uncharacterized protein C1orf114 homolog. [Source:UniProtKB/Swiss-Prot;Acc:Q6AYN9]	-0.258759	-0.299314	0.697237	1.49953	-0.385238	0.671778	0.694327	-0.453886	-0.198671	0.867161	-0.279645	-0.762893	0.162122	1	0	0	0	0	0	0	0
ENSRNOG00000002862	Clcn5	Chloride channel protein 5 (ClC-5). [Source:UniProtKB/Swiss-Prot;Acc:P51796]	0.400012	0.0540598	-0.0969423	0.404293	0.580659	-0.496212	-0.524275	0.324543	0.138481	-0.615179	0.231721	0.558916	-0.174996	0	0	0	0	0	0	0	0
ENSRNOG00000002863	Cacna1e	Voltage-dependent R-type calcium channel subunit alpha-1E (Voltage- gated calcium channel subunit alpha Cav2.3) (Calcium channel, L type, alpha-1 polypeptide, isoform 6) (RBE-II) (RBE2) (Brain calcium channel II) (BII). [Source:UniProtKB/Swiss-Prot;Acc:Q07652]	-0.055844	0.662743	0.263815	-0.276086	0.0882773	0.123471	0.05227	0.170838	0.216291	0.00945983	-0.179346	-0.222048	0.145787	0	0	0	0	1	0	0	0
ENSRNOG00000002866	MGC114410	Ras association domain-containing protein 6. [Source:UniProtKB/Swiss-Prot;Acc:Q4QR82]	0.0269162	-1.03365	-0.950647	-0.0725399	0.78539	0.242251	0.36905	-0.241782	-0.189156	0.205643	-0.319053	-0.150691	0.197963	0	0	0	0	0	0	0	1
ENSRNOG00000002871	NP_001102454.1	RNA binding motif protein 25 [Source:RefSeq_peptide;Acc:NP_001102454]	0.0831383	-0.760166	0.14658	0.415671	-0.514031	0.228981	0.215431	-0.436296	-0.57158	-0.0825076	-0.388938	0.522136	0.488133	0	0	0	0	1	1	1	0
ENSRNOG00000002873	RGD1561932_predicted		-3.26627	-0.509319	0.257125	1.14518	1.6437	0.94144	0.972222	-0.82144	-0.648553	0.857252	-0.708519	-0.44174	0.630993	0	0	0	0	0	0	0	0
ENSRNOG00000002874	RGD1565486_predicted		0.281073	-1.23492	-0.154469	-0.0288203	0.43307	-0.133488	-0.0285564	-0.0935111	-0.135817	-0.0822603	0.0999648	0.184961	-0.0338125	0	1	0	0	1	0	0	0
ENSRNOG00000002878	Afm	Afamin precursor (Alpha-albumin) (Alpha-Alb). [Source:UniProtKB/Swiss-Prot;Acc:P36953]	-0.175557	-0.454586	0.421101	0.345343	-1.82029	-0.0255632	-0.186211	-0.0719423	-0.303269	-0.466126	-0.270245	0.75133	0.371924	0	0	0	0	1	0	0	0
ENSRNOG00000002879	Cabc1	Presenilin-2 (EC 3.4.23.-) (PS-2) [Contains: Presenilin-2 NTF subunit; Presenilin-2 CTF subunit]. [Source:UniProtKB/Swiss-Prot;Acc:O88777]	0.101369	0.409773	0.521758	0.810322	2.19388	0.39986	0.518694	-0.252205	0.0412277	0.815239	0.0518301	-0.897575	-0.142966	0	0	1	1	0	0	0	0
ENSRNOG00000002881	NP_113952.2	discoidin domain receptor family, member 2 [Source:RefSeq_peptide;Acc:NP_113952]	0.045328	0.238255	0.128093	0.637729	-0.378382	0.1581	0.111402	-0.00725964	0.0994462	0.290375	0.0315817	-0.35407	-0.115609	0	0	0	0	0	0	0	0
ENSRNOG00000002883	NP_001101734.1	asparagine-linked glycosylation 1 homolog (yeast, beta-1,4-mannosyltransferase) [Source:RefSeq_peptide;Acc:NP_001101734]	0.685874	-1.91455	-0.718921	0.959398	0.040175	0.0160759	0.0712432	-0.0530627	0.00178627	0.16271	0.0627061	-0.164857	-0.178699	0	1	0	0	0	0	0	0
ENSRNOG00000002884	LOC498266	similar to Golgin 45 (Basic leucine zipper nuclear factor 1) (LOC498266), mRNA [Source:RefSeq_dna;Acc:NM_001017494]	0.234718	-1.00805	0.77388	0.981302	0.362284	0.526893	0.596281	-0.454472	-0.279383	0.649883	-0.258245	-0.488193	0.225029	0	0	0	0	1	0	0	0
ENSRNOG00000002886	Myh10	Myosin-10 (Myosin heavy chain 10) (Myosin heavy chain, non-muscle IIb) (Non-muscle myosin heavy chain IIb) (NMMHC II-b) (NMMHC-IIB) (Cellular myosin heavy chain, type B) (Non-muscle myosin heavy chain-B) (NMMHC- B). [Source:UniProtKB/Swiss-Prot;Acc:Q9JLT0]	-2.65799	0.252185	0.417881	-0.767542	-1.02794	0.886073	0.846299	-0.828828	-0.812545	0.49223	-0.899721	0.0582058	0.919152	1	1	0	1	0	1	0	0
ENSRNOG00000002889	Afp	Alpha-fetoprotein precursor (Alpha-fetoglobulin) (Alpha-1- fetoprotein). [Source:UniProtKB/Swiss-Prot;Acc:P02773]	-3.45581	-0.955838	0.598699	-2.03601	-1.70818	0.796531	0.794529	-0.782872	-0.781466	0.413223	-0.8532	0.103357	0.89065	1	0	0	0	0	0	0	0
ENSRNOG00000002894	NM_001105807.1	max binding protein (predicted) (Mnt_predicted), mRNA [Source:RefSeq_dna;Acc:NM_001105807]	0.00739112	0.30849	0.714388	0.626844	2.15853	0.464971	0.578575	-0.325792	-0.0447465	0.824003	-0.0322456	-0.845996	-0.0372068	1	1	0	0	1	0	0	1
ENSRNOG00000002896	Prdx6	Peroxiredoxin-6 (EC 1.11.1.15) (Antioxidant protein 2) (1-Cys peroxiredoxin) (1-Cys PRX) (Acidic calcium-independent phospholipase A2) (EC 3.1.1.-) (aiPLA2) (Non-selenium glutathione peroxidase) (EC 1.11.1.7) (NSGPx) (Thiol-specific antioxidant protein). [Source:UniProtKB/Swiss-Prot;Acc:O35244]	-0.157493	-0.749825	0.0239781	-1.0197	-1.21973	-0.383755	-0.438094	0.135811	-0.162201	-0.788017	-0.0703945	0.94713	0.211649	1	0	0	1	0	0	0	0
ENSRNOG00000002906	Q5BKB3_RAT	Nr1i2 protein. [Source:UniProtKB/TrEMBL;Acc:Q5BKB3]	0.229355	0.0819468	0.160458	-0.0197018	-0.592009	-0.0310965	-0.13747	0.155475	0.110751	-0.164029	-0.0528695	0.0956339	0.0475234	0	0	1	0	0	0	0	0
ENSRNOG00000002908	Slc35a4	solute carrier family 35, member A4 [Source:RefSeq_peptide;Acc:NP_671481]	-0.0847195	-0.475114	-0.388918	-0.262515	-0.599609	-0.240085	-0.231624	0.0503091	-0.14252	-0.505399	-0.0959844	0.616283	0.152935	1	1	1	1	0	0	1	1
ENSRNOG00000002911	Alb	Serum albumin precursor. [Source:UniProtKB/Swiss-Prot;Acc:P02770]	0.0929962	0.10727	0.0888922	-0.31975	1.00919	-0.0606339	-0.0104032	0.172619	0.284316	0.158816	0.17978	-0.397261	-0.270912	0	0	0	0	0	0	0	0
ENSRNOG00000002914	Trmt1	TRM1 tRNA methyltransferase 1 homolog [Source:RefSeq_peptide;Acc:NP_001013892]	0.353219	1.24186	0.0821772	1.12731	0.452532	0.300365	0.319865	0.0046781	0.287596	0.684105	0.111927	-0.932267	-0.27364	0	0	0	0	0	0	0	0
ENSRNOG00000002916	Ca4	Carbonic anhydrase 4 precursor (EC 4.2.1.1) (Carbonic anhydrase IV) (Carbonate dehydratase IV) (CA-IV). [Source:UniProtKB/Swiss-Prot;Acc:P48284]	0.0796115	-0.121171	-0.209688	-0.277136	-0.252597	-0.408271	-0.418551	0.424636	0.350987	-0.412244	0.228692	0.154669	-0.274001	0	0	0	0	0	0	0	0
ENSRNOG00000002919	Gfap	Glial fibrillary acidic protein (GFAP). [Source:UniProtKB/Swiss-Prot;Acc:P47819]	0.0945834	-0.315378	-0.196349	-0.161566	0.224801	-0.0584391	-0.0432435	0.0426114	0.0443951	-0.0218024	0.0576821	-0.0105905	-0.0715851	1	0	0	0	0	0	0	0
ENSRNOG00000002921	Akap4	A-kinase anchor protein 4 precursor (Protein kinase A-anchoring protein 4) (PRKA4) (Major sperm fibrous sheath protein) (75 kDa fibrous sheath protein). [Source:UniProtKB/Swiss-Prot;Acc:O35774]	-0.81766	-0.759252	-0.832412	-2.91096	-0.431006	0.055062	0.050652	-0.0924672	-0.271696	-0.422919	-0.489325	0.562746	0.564538	0	0	0	0	0	0	0	0
ENSRNOG00000002922	Adora2b	Adenosine receptor A2b. [Source:UniProtKB/Swiss-Prot;Acc:P29276]	-1.89472	-0.560189	3.89011	4.46659	2.40024	0.76516	0.804927	-0.626311	-0.376081	0.94593	-0.334327	-0.702759	0.275286	0	1	0	0	0	0	0	0
ENSRNOG00000002925	Tsx	Testis-specific protein TSX. [Source:UniProtKB/Swiss-Prot;Acc:P70537]	-0.227975	0.0149852	0.0627935	-0.0533916	0.125504	0.173345	0.137875	-0.149458	-0.211323	-0.0663394	-0.329376	0.202392	0.315886	0	0	1	0	0	0	0	0
ENSRNOG00000002926	RGD1561967_predicted		-0.476146	-1.30791	-1.11293	-0.563031	1.20432	0.10274	0.259671	-0.364483	-0.332466	0.241918	-0.00595867	-0.00300667	0.0139489	0	1	0	0	0	0	0	0
ENSRNOG00000002932	Wdr19_predicted		-0.134514	-0.538044	0.835216	1.79929	0.769163	0.7214	0.764144	-0.546185	-0.306303	0.873584	-0.365258	-0.697384	0.244493	0	0	0	0	0	0	0	0
ENSRNOG00000002934	Atp1b1	Sodium/potassium-transporting ATPase subunit beta-1 (Sodium/potassium- dependent ATPase subunit beta-1). [Source:UniProtKB/Swiss-Prot;Acc:P07340]	-0.709823	1.23368	-0.0496634	0.646652	-0.100881	0.823171	0.765128	-0.569638	-0.395904	0.752524	-0.581264	-0.501414	0.476248	0	0	0	0	0	1	0	0
ENSRNOG00000002936	Kiss1	Metastasis-suppressor KiSS-1 precursor (Kisspeptin-1) [Contains: Metastin; Kisspeptin-10 (Metastin45-54)]. [Source:UniProtKB/Swiss-Prot;Acc:Q7TSB7]	0.271615	1.51459	0.446909	0.189004	-1.17093	-0.427768	-0.574197	0.625723	0.644087	-0.243728	0.541543	-0.166008	-0.514577	0	0	0	0	0	0	0	1
ENSRNOG00000002937	Ren1	Renin precursor (EC 3.4.23.15) (Angiotensinogenase). [Source:UniProtKB/Swiss-Prot;Acc:P08424]	0.119994	-0.00258452	0.0926325	-0.402251	0.408652	-0.34319	-0.308291	0.321888	0.377413	-0.0481286	0.503434	-0.203459	-0.443653	0	0	0	0	0	0	0	1
ENSRNOG00000002940	Q99MD2_RAT	Serologically defined breast cancer antigen NY-BR-16-like protein (Fragment). [Source:UniProtKB/TrEMBL;Acc:Q99MD2]	0.255327	0.359658	-0.0112698	0.271723	0.832213	0.0377196	0.160825	0.0259017	0.243258	0.47724	0.31321	-0.685679	-0.359022	0	1	0	0	0	0	0	1
ENSRNOG00000002941	Uhmk1	Serine/threonine-protein kinase Kist (EC 2.7.11.1) (Kinase interacting with stathmin) (U2AF homology motif kinase 1) (PAM COOH-terminal interactor protein 2) (P-CIP2). [Source:UniProtKB/Swiss-Prot;Acc:Q63285]	-0.0370372	-2.03318	-0.60465	-0.467902	-1.30181	-0.327308	-0.379408	0.0931381	-0.183622	-0.707622	-0.0993272	0.881793	0.192465	0	1	0	1	1	1	1	0
ENSRNOG00000002943	NP_001099252.1	mitochondrial ribosomal protein L55 [Source:RefSeq_peptide;Acc:NP_001099252]	-0.139757	0.738003	-0.323784	0.1108	-1.40326	0.256409	0.145862	0.0775314	0.146317	0.150344	-0.265912	-0.29376	0.114812	0	0	0	0	0	0	0	0
ENSRNOG00000002944	RGD1304587	Multiple myeloma tumor-associated protein 2 homolog. [Source:UniProtKB/Swiss-Prot;Acc:Q5M9I6]	-0.367583	-0.335102	0.0640832	0.0903981	-0.311056	0.735444	0.742223	-0.5831	-0.447184	0.638244	-0.579917	-0.367529	0.516413	0	0	0	1	0	0	0	0
ENSRNOG00000002947	Dpt	Dermatopontin Precursor (Tyrosine-rich acidic matrix protein)(TRAMP)(Early quiescence protein 1)(EQ-1) [Source:UniProtKB/Swiss-Prot;Acc:Q9QZZ6]	0.0588744	0.259436	-0.0797169	0.027162	0.530254	0.111801	0.153185	0.0217986	0.159309	0.308639	0.0557741	-0.458199	-0.154725	0	1	0	0	1	1	0	1
ENSRNOG00000002949	RGD1305052_predicted		-0.119492	-0.779913	0.166022	-0.0679916	-1.06402	0.339911	0.35345	-0.266984	-0.2125	0.261882	-0.302172	-0.14525	0.295343	0	1	0	0	1	0	1	1
ENSRNOG00000002950	NP_001007678.1	lymphoblastic leukemia derived sequence 1 [Source:RefSeq_peptide;Acc:NP_001007678]	-0.0943081	0.598172	0.375442	0.100854	-0.742351	0.0551123	-0.00593558	0.0652531	0.0200018	-0.143671	-0.206439	0.104474	0.197608	0	0	0	0	0	0	0	0
ENSRNOG00000002953	P2ry4	P2Y purinoceptor 4 (P2Y4). [Source:UniProtKB/Swiss-Prot;Acc:O35811]	0.503898	-0.0871332	0.775083	0.986348	-0.610607	-0.0691873	-0.142863	0.252926	0.371162	0.190247	0.317152	-0.427511	-0.391715	0	0	0	0	1	0	0	0
ENSRNOG00000002956	NP_001099220.1	stromal interaction molecule 2 (predicted) [Source:RefSeq_peptide;Acc:NP_001099220]	0.708953	0.913136	-1.21587	-1.89635	-0.417018	-0.803144	-0.756628	0.756035	0.678701	-0.62717	0.637057	0.13457	-0.610334	0	1	0	0	0	0	0	1
ENSRNOG00000002960	NP_001102284.1	Norrie disease homolog [Source:RefSeq_peptide;Acc:NP_001102284]	-0.0479064	0.265914	0.145298	-0.0794625	0.434054	-0.00293789	0.022045	0.201848	0.321953	0.162796	0.0951291	-0.444894	-0.200978	0	0	0	0	0	0	0	0
ENSRNOG00000002968	Tnfsf4	Tumor necrosis factor ligand superfamily member 4 (OX40 ligand) (OX40L) (CD252 antigen). [Source:UniProtKB/Swiss-Prot;Acc:Q9Z2P3]	0.163714	-0.765776	-0.127005	0.631937	-0.221341	-0.214309	-0.295912	0.132306	0.0128768	-0.314565	0.0856634	0.365004	-0.110545	0	1	1	1	0	0	1	0
ENSRNOG00000002969	Itpkb	Inositol-trisphosphate 3-kinase B (EC 2.7.1.127) (Inositol 1,4,5- trisphosphate 3-kinase B) (IP3K B) (IP3 3-kinase B) (IP3K-B). [Source:UniProtKB/Swiss-Prot;Acc:P42335]	0.200629	-0.330229	0.424673	0.216734	-0.944997	0.0885487	-0.0115512	-0.0442409	-0.142487	-0.190145	-0.255032	0.30425	0.291826	0	0	0	0	0	0	0	0
ENSRNOG00000002970	RGD1310324_predicted		-2.29267	0.389721	1.40993	1.84594	-0.633235	0.955602	0.909139	-0.816562	-0.682754	0.790771	-0.734798	-0.318458	0.682565	0	0	0	0	0	0	0	0
ENSRNOG00000002972	NP_001102544.1	similar to novel protein (predicted) (RGD1565283_predicted), mRNA [Source:RefSeq_dna;Acc:NM_001109074]	0.07518	0.478313	0.170779	0.143934	0.359053	0.119478	0.0767543	0.174614	0.271594	0.136393	-0.0918566	-0.386773	-0.0211574	0	0	0	0	0	0	0	0
ENSRNOG00000002978	Faslg	Tumor necrosis factor ligand superfamily member 6 (Fas antigen ligand) (Fas ligand) (CD178 antigen) (CD95L protein) [Contains: Tumor necrosis factor ligand superfamily member 6, membrane form; Tumor necrosis factor ligand superfamily member 6, soluble for [Source:UniProtKB/Swiss-Prot;Acc:P36940]	0.13645	0.0677739	0.364168	-0.318774	0.394837	-0.0792001	0.00181713	0.258975	0.433077	0.237833	0.276926	-0.610616	-0.32161	0	0	1	1	0	0	0	0
ENSRNOG00000002980	Tsr1	Pre-rRNA-processing protein TSR1 homolog [Source:UniProtKB/Swiss-Prot;Acc:Q5SWD9]	-0.0820606	0.206064	-0.226272	-0.620678	-2.00636	-0.326979	-0.454688	0.323648	0.093567	-0.708822	-0.0818693	0.662975	0.136713	0	0	0	1	1	0	0	0
ENSRNOG00000002981	Cacna1g	Voltage-dependent T-type calcium channel subunit alpha-1G (Voltage- gated calcium channel subunit alpha Cav3.1). [Source:UniProtKB/Swiss-Prot;Acc:O54898]	1.14193	0.0135645	-0.486275	-1.39019	0.00121658	-0.86326	-0.886335	0.682513	0.490282	-0.829055	0.621772	0.534374	-0.514522	1	0	0	0	0	0	0	0
ENSRNOG00000002983	Nfix	NF1-X1 protein [Source:RefSeq_peptide;Acc:NP_110493]	-0.50679	0.0821796	-0.0773039	-1.14266	0.556985	0.396712	0.534334	-0.263192	-0.0639472	0.558888	-0.204702	-0.610934	0.153195	0	0	0	0	0	0	0	0
ENSRNOG00000002984	Bmp15	bone morphogenetic protein 15 [Source:RefSeq_peptide;Acc:NP_067702]	-0.0541693	0.114215	0.0168893	-0.250081	-0.0678797	-0.356047	-0.371573	0.188953	0.0767223	-0.362002	0.269565	0.35876	-0.169554	0	0	0	0	0	0	0	0
ENSRNOG00000002994	Popdc2	popeye domain containing 2 [Source:RefSeq_peptide;Acc:NP_954544]	0.331619	-0.222984	-0.188907	-0.22136	-0.295328	-0.632684	-0.625722	0.638518	0.596892	-0.453567	0.549748	0.0333483	-0.56132	0	1	0	0	0	0	0	0
ENSRNOG00000002997	Slc9a3r2	Na(+)/H(+) exchange regulatory cofactor NHE-RF2 (NHERF-2) (Tyrosine kinase activator protein 1) (TKA-1) (SRY-interacting protein 1) (SIP- 1) (Solute carrier family 9 isoform A3 regulatory factor 2) (NHE3 kinase A regulatory protein E3KARP) (Sodium-hydroge [Source:UniProtKB/Swiss-Prot;Acc:Q920G2]	0.379365	0.39633	-0.0847612	0.186196	0.116311	-0.537093	-0.636101	0.469483	0.313536	-0.594167	0.364282	0.434457	-0.300595	0	0	0	0	0	0	0	0
ENSRNOG00000002999	RGD1359380	Uncharacterized protein C3orf1 homolog. [Source:UniProtKB/Swiss-Prot;Acc:Q6AY94]	-0.168275	-0.000523744	0.314288	0.0646538	-0.125339	0.496152	0.555098	-0.307594	-0.0793431	0.696331	-0.176867	-0.695689	0.110094	0	0	0	0	0	0	0	1
ENSRNOG00000003003	NP_001099478.1	TBC1 domain family, member 19 [Source:RefSeq_peptide;Acc:NP_001099478]	-0.424699	-0.153967	-0.119873	-0.347933	0.0251803	0.0358105	0.017381	-0.114808	-0.253326	-0.27816	-0.314884	0.450891	0.332768	0	0	0	0	0	0	0	0
ENSRNOG00000003005	NP_001101743.1	RasGEF domain family, member 1C [Source:RefSeq_peptide;Acc:NP_001101743]	-1.23683	-1.11449	-0.0477463	-1.09064	-0.0168627	0.718898	0.787387	-0.722977	-0.692602	0.423158	-0.779406	0.00129618	0.785176	1	0	0	1	0	0	0	0
ENSRNOG00000003011	Gadd45gip1	Growth arrest and DNA-damage-inducible proteins-interacting protein 1. [Source:UniProtKB/Swiss-Prot;Acc:Q5XJW2]	-1.51134	0.189278	0.582587	0.248862	-1.32016	0.808181	0.799635	-0.624317	-0.465514	0.722309	-0.60205	-0.43523	0.542169	0	0	0	0	0	0	0	1
ENSRNOG00000003014	RGD1306248	RGD1306248 protein (Fragment). [Source:UniProtKB/TrEMBL;Acc:Q5BJN4]	0.322467	0.876913	0.166463	0.433032	-0.560887	0.0966545	0.0927272	0.152826	0.367451	0.441458	0.245166	-0.725659	-0.324746	1	1	0	0	0	1	1	1
ENSRNOG00000003018	NP_001100665.1	olfactomedin-like 2B [Source:RefSeq_peptide;Acc:NP_001100665]	-0.163106	0.263357	0.38281	-0.370037	0.15371	0.0498292	0.0255684	0.0351166	0.00156526	-0.114521	-0.182014	0.0799872	0.201447	0	0	0	0	1	0	0	0
ENSRNOG00000003019	LOC687555	ubinuclein 1 [Source:RefSeq_peptide;Acc:NP_001100447]	0.0638841	-0.184954	0.377246	-0.377337	0.863457	0.233753	0.357139	-0.177638	0.0290733	0.552615	0.0908843	-0.619916	-0.0871884	1	0	0	0	0	0	0	1
ENSRNOG00000003026	Rad23a	RAD23a homolog [Source:RefSeq_peptide;Acc:NP_001013208]	-0.508703	0.175522	0.0408114	0.14745	0.522747	0.714973	0.764194	-0.517898	-0.331326	0.708535	-0.530909	-0.548305	0.411084	0	0	0	0	0	0	0	0
ENSRNOG00000003029	Calr	Calreticulin precursor (CRP55) (Calregulin) (HACBP) (ERp60) (CALBP) (Calcium-binding protein 3) (CABP3). [Source:UniProtKB/Swiss-Prot;Acc:P18418]	0.437128	1.79075	0.131043	0.517684	-0.0463984	-0.536307	-0.651868	0.631428	0.564147	-0.465804	0.469918	0.106778	-0.463779	0	0	0	0	0	0	0	0
ENSRNOG00000003038	RGD1310623	Vesicle transport protein SFT2B (SFT2 domain-containing protein 2). [Source:UniProtKB/Swiss-Prot;Acc:Q4FZV2]	-0.387499	-0.156083	-0.127152	0.489684	-0.455428	0.0785256	-0.022823	-0.256985	-0.492203	-0.389348	-0.413492	0.795339	0.465567	1	1	1	0	1	0	1	1
ENSRNOG00000003041	RGD1309609	Est1p-like protein A [Source:RefSeq_peptide;Acc:NP_001041341]	-0.049546	-0.326863	0.0646967	0.518626	1.41597	0.552362	0.616299	-0.519049	-0.340694	0.710095	-0.243443	-0.482784	0.170566	1	0	0	0	1	0	1	1
ENSRNOG00000003049	Hadh2	3-hydroxyacyl-CoA dehydrogenase type-2 (EC 1.1.1.35) (3-hydroxyacyl- CoA dehydrogenase type II) (Type II HADH) (3-hydroxy-2-methylbutyryl- CoA dehydrogenase) (EC 1.1.1.178) (Endoplasmic reticulum-associated amyloid beta-peptide-binding protein). [Source:UniProtKB/Swiss-Prot;Acc:O70351]	0.705099	1.53064	0.583518	-0.295146	-0.917361	-0.639459	-0.695573	0.798488	0.800371	-0.42627	0.636685	-0.141948	-0.600643	0	0	0	0	0	0	0	1
ENSRNOG00000003050	NP_001101744.1	similar to TBC1 domain family, member 8; BUB2-like protein 1; vascular Rab-GAP/TBC-containing (predicted) (RGD1310147_predicted), mRNA [Source:RefSeq_dna;Acc:NM_001108274]	-0.631144	0.498062	0.274209	0.455914	0.972959	0.705985	0.763222	-0.485624	-0.227504	0.86839	-0.355443	-0.770956	0.251183	1	1	1	0	0	0	1	1
ENSRNOG00000003054	Cask	Peripheral plasma membrane protein CASK (EC 2.7.11.1) (Calcium/calmodulin-dependent serine protein kinase). [Source:UniProtKB/Swiss-Prot;Acc:Q62915]	-0.769698	-0.790932	-0.600119	-0.955142	-1.07089	0.112707	0.0841415	-0.247805	-0.471464	-0.420794	-0.552069	0.742402	0.627561	0	1	0	1	0	0	0	0
ENSRNOG00000003065	RGD1309459	Nuclear protein NP60. [Source:UniProtKB/Swiss-Prot;Acc:Q5RKH0]	-0.00234095	-0.372981	-0.0337955	-0.0238073	-0.107398	-0.113612	-0.0435333	-0.0439268	-0.081696	-0.0886081	0.072548	0.150754	-0.0281598	0	1	0	0	0	0	1	1
ENSRNOG00000003068	NP_001102500.1		-0.216665	0.462243	0.623741	0.365968	0.588915	0.443065	0.53145	-0.252982	1.16773e-05	0.716207	-0.0975975	-0.782186	0.0169863	0	0	0	1	0	1	0	0
ENSRNOG00000003069	Cd38	ADP-ribosyl cyclase 1 (EC 3.2.2.5) (Cyclic ADP-ribose hydrolase 1) (cADPr hydrolase 1) (CD38 antigen) (CD38H). [Source:UniProtKB/Swiss-Prot;Acc:Q64244]	-0.0506733	0.294925	-0.177772	-0.219319	0.113862	-0.232514	-0.313298	0.33775	0.25764	-0.359502	0.0385916	0.172975	-0.0928882	1	0	1	0	0	0	0	0
ENSRNOG00000003070	Pigl	N-acetylglucosaminyl-phosphatidylinositol de-N-acetylase (EC 3.5.1.89) (Phosphatidylinositol-glycan biosynthesis class L protein) (PIG-L). [Source:UniProtKB/Swiss-Prot;Acc:O35790]	1.02354	0.77096	0.290195	0.418589	0.289307	-0.762209	-0.76529	0.8213	0.862644	-0.338163	0.881846	-0.249587	-0.887676	1	1	1	0	0	0	1	1
ENSRNOG00000003075	Tmem39a	Transmembrane protein 39A. [Source:UniProtKB/Swiss-Prot;Acc:Q5U2V9]	1.11774	0.820255	0.478561	-0.174757	-0.027798	-0.730814	-0.702072	0.857952	0.912481	-0.357196	0.779019	-0.314264	-0.789032	0	0	0	0	1	0	0	0
ENSRNOG00000003076	Rbms2	RNA binding motif, single stranded interacting protein 2 [Source:RefSeq_peptide;Acc:NP_001020574]	-0.319094	0.306608	0.354374	-0.345477	-0.0480819	-0.149871	-0.242464	0.0966737	-0.0444476	-0.36332	-0.0344161	0.436609	0.0925902	0	0	0	0	0	0	0	0
ENSRNOG00000003078	RGD1561961_predicted		0.484409	-0.0866804	0.340848	0.952801	0.175328	0.202628	0.24703	-0.260229	-0.206117	0.264917	-0.076401	-0.115729	0.0976689	0	0	0	0	0	0	0	0
ENSRNOG00000003084	Parp1	Poly [ADP-ribose] polymerase 1 (EC 2.4.2.30) (PARP-1) (ADPRT) (NAD(+) ADP-ribosyltransferase 1) (Poly[ADP-ribose] synthetase 1). [Source:UniProtKB/Swiss-Prot;Acc:P27008]	-0.362888	0.39973	0.197987	0.295358	-0.196875	0.626023	0.617185	-0.342112	-0.111754	0.747195	-0.315252	-0.71657	0.188141	1	0	0	0	0	0	0	0
ENSRNOG00000003095	Fgfbp1	Fibroblast growth factor-binding protein 1 precursor (FGF-binding protein 1) (FGF-BP1) (FGFBP-1) (FGF-BP) (Growth factor-binding protein 1). [Source:UniProtKB/Swiss-Prot;Acc:Q9QY10]	0.252526	0.142958	0.199867	0.380011	0.236278	-0.223053	-0.25736	0.237263	0.257201	-0.055763	0.328275	-0.0909082	-0.328487	0	0	0	0	0	1	0	0
ENSRNOG00000003098	Prom1	prominin 1 isoform 1 [Source:RefSeq_peptide;Acc:NP_068519]	-0.0399978	0.615964	0.159428	-0.0281473	-0.292836	-0.217421	-0.3032	0.345598	0.247093	-0.415588	-0.0390685	0.222702	-0.00680549	0	0	0	0	1	1	0	1
ENSRNOG00000003100	Dusp12	Dual specificity protein phosphatase 12 (EC 3.1.3.48) (EC 3.1.3.16) (Glucokinase-associated dual specificity phosphatase) (GKAP). [Source:UniProtKB/Swiss-Prot;Acc:Q9JIM4]	-0.643366	0.12236	0.215703	-0.0451067	0.833117	0.654873	0.747034	-0.566075	-0.378259	0.725792	-0.407993	-0.517941	0.370489	0	0	0	0	0	0	0	0
ENSRNOG00000003104	Trpv2	Transient receptor potential cation channel subfamily V member 2 (TrpV2) (osm-9-like TRP channel 2) (OTRPC2) (Vanilloid receptor-like protein 1) (VRL-1) (Stretch-activated channel 2B). [Source:UniProtKB/Swiss-Prot;Acc:Q9WUD2]	0.345648	0.0612986	0.0872915	-0.000808306	-0.155669	-0.361422	-0.388938	0.47068	0.463032	-0.273178	0.299109	-0.0678128	-0.343072	0	0	0	0	0	0	0	0
ENSRNOG00000003108	Acbd4	Acyl-CoA-binding domain-containing protein 4. [Source:UniProtKB/Swiss-Prot;Acc:Q6DGF9]	0.0646697	0.256185	0.435215	0.634491	0.681659	0.485593	0.523002	-0.225521	0.050307	0.781695	-0.0816048	-0.867422	-0.0368101	0	0	0	0	0	0	1	0
ENSRNOG00000003111	NP_001102506.1	similar to candidate tumor suppressor OVCA2 (predicted) (RGD1564623_predicted), mRNA [Source:RefSeq_dna;Acc:NM_001109036]	0.161961	-0.106053	0.0044507	-0.118371	-1.34787	-0.400681	-0.528972	0.396287	0.173138	-0.727286	0.0157202	0.631829	0.0294124	0	0	0	0	0	0	0	0
ENSRNOG00000003114	B4galt4	Beta-1,4-galactosyltransferase 4 (EC 2.4.1.-) (Beta-1,4-GalTase 4) (Beta4Gal-T4) (b4Gal-T4) (UDP-galactose:beta-N-acetylglucosamine beta- 1,4-galactosyltransferase 4) (UDP-Gal:beta-GlcNAc beta-1,4- galactosyltransferase 4) [Includes: N-acetyllactosamine s [Source:UniProtKB/Swiss-Prot;Acc:Q66HH1]	-1.24124	-0.168398	0.0907938	0.440921	0.974875	0.849358	0.874997	-0.646768	-0.426887	0.878094	-0.557346	-0.628173	0.438177	0	1	0	1	0	0	0	0
ENSRNOG00000003117	Psmd12	proteasome 26S non-ATPase subunit 12 [Source:RefSeq_peptide;Acc:NP_001005875]	0.301281	-0.406431	-0.0471779	0.0832379	-0.805078	-0.246726	-0.209116	0.212596	0.208111	-0.141569	0.234409	-0.0112476	-0.221178	0	0	1	0	0	0	0	0
ENSRNOG00000003119	Gc	Vitamin D-binding protein precursor (DBP) (Group-specific component) (Gc-globulin) (VDB). [Source:UniProtKB/Swiss-Prot;Acc:P04276]	-0.169999	1.21548	0.303396	0.713184	0.69322	0.37994	0.432632	-0.134588	0.153209	0.758127	0.0580915	-0.913296	-0.168858	1	0	0	0	0	0	0	0
ENSRNOG00000003120	Prelp	Prolargin precursor (Proline-arginine-rich end leucine-rich repeat protein). [Source:UniProtKB/Swiss-Prot;Acc:Q9EQP5]	0.0319584	-0.232422	0.321897	0.34885	-0.710314	0.134894	-0.0239474	-0.0697765	-0.182098	-0.178853	-0.287705	0.349317	0.292755	1	0	0	0	0	0	0	0
ENSRNOG00000003125	MGC116147	leucine zipper domain protein [Source:RefSeq_peptide;Acc:NP_001020035]	0.549007	-1.04646	-0.17642	-0.101327	0.613481	-0.402917	-0.250789	0.258986	0.265995	-0.176629	0.366679	-0.0430892	-0.382858	1	0	0	0	0	0	0	1
ENSRNOG00000003131	Rab26	Ras-related protein Rab-26. [Source:UniProtKB/Swiss-Prot;Acc:P51156]	-1.00972	-0.467805	-0.28628	-0.940094	-0.0311737	0.750232	0.807027	-0.622291	-0.505473	0.583263	-0.693864	-0.305472	0.634277	0	0	1	0	0	0	0	0
ENSRNOG00000003132	MIP_RAT	Lens fiber major intrinsic protein (Aquaporin-0) (MIP26) (MP26) (Fragment). [Source:UniProtKB/Swiss-Prot;Acc:P09011]	0.177503	1.04146	0.682112	0.468215	0.499541	0.117445	0.0874706	0.0698193	0.191451	0.262465	0.0744401	-0.414081	-0.0955827	1	1	0	0	0	0	0	0
ENSRNOG00000003134	Slc4a4	Electrogenic sodium bicarbonate cotransporter 1 (Sodium bicarbonate cotransporter) (Na(+)/HCO3(-) cotransporter) (Solute carrier family 4 member 4) (NBC-like protein). [Source:UniProtKB/Swiss-Prot;Acc:Q9JI66]	-1.24724	0.527735	0.151932	0.551326	0.876634	0.554788	0.553308	-0.632341	-0.643928	0.319412	-0.548649	0.142863	0.586286	0	0	0	0	1	1	0	0
ENSRNOG00000003138	Fcgr2b	Low affinity immunoglobulin gamma Fc region receptor II precursor (Fc- gamma RII) (FcRII) (IgG Fc receptor II beta) (CD32 antigen). [Source:UniProtKB/Swiss-Prot;Acc:Q63203]	-0.131626	-0.312221	-0.42521	-0.710224	0.771489	-0.235594	-0.146038	0.115675	0.0975523	-0.136759	0.187709	0.0553509	-0.184728	0	0	0	0	1	1	0	0
ENSRNOG00000003143	RGD1310166_predicted		0.0229439	-0.471308	-0.112279	0.13707	0.399544	-0.14506	-0.14631	0.0246682	-0.073196	-0.245848	0.00285055	0.318314	0.0156675	0	0	0	0	0	0	0	0
ENSRNOG00000003146	NP_001101731.1	similar to RIKEN cDNA 0610037P05 (RGD1305823), mRNA [Source:RefSeq_dna;Acc:NM_001108261]	-0.306729	-0.84252	-0.163592	-0.742483	-1.07654	-0.11221	-0.154174	-0.0676242	-0.327811	-0.597386	-0.346783	0.840669	0.443286	0	1	0	0	0	0	0	0
ENSRNOG00000003148	Timp2	Metalloproteinase inhibitor 2 precursor (TIMP-2) (Tissue inhibitor of metalloproteinases 2). [Source:UniProtKB/Swiss-Prot;Acc:P30121]	-1.36323	-0.60588	-0.347902	-0.97235	2.6583	0.64977	0.780914	-0.544901	-0.301352	0.840067	-0.328967	-0.699558	0.247197	0	0	0	0	0	0	0	0
ENSRNOG00000003149	Farsla	Phenylalanyl-tRNA synthetase alpha chain (EC 6.1.1.20) (Phenylalanine--tRNA ligase alpha chain) (PheRS). [Source:UniProtKB/Swiss-Prot;Acc:Q505J8]	0.230613	0.199801	0.397794	0.984795	0.211842	0.324207	0.385876	-0.155954	0.0557934	0.578935	-0.0293973	-0.665603	-0.0680264	1	0	0	0	0	0	0	0
ENSRNOG00000003153	Adcy10	soluble adenylyl cyclase [Source:RefSeq_peptide;Acc:NP_067716]	0.0869094	0.89039	0.472638	0.471689	-0.560226	0.0658893	-0.109574	0.114126	0.0887643	-0.0619795	-0.0581797	0.0395022	0.0559551	0	0	0	0	0	1	0	0
ENSRNOG00000003160	RragB	Ras-related GTP-binding protein B (Rag B) (RagB). [Source:UniProtKB/Swiss-Prot;Acc:Q63487]	0.0871668	-1.17992	0.720158	-0.19212	0.0483487	0.0504951	0.14264	-0.360094	-0.47323	-0.115538	-0.173802	0.463833	0.354654	0	0	0	0	0	0	1	0
ENSRNOG00000003163	Sdhc	succinate dehydrogenase complex, subunit C [Source:RefSeq_peptide;Acc:NP_001005534]	-0.347435	0.937075	0.296384	-0.209952	-1.42909	0.0851848	-0.0649093	-0.0284537	-0.205689	-0.387931	-0.393603	0.54661	0.494936	0	0	0	0	0	0	0	0
ENSRNOG00000003164	Pla2g10	Group 10 secretory phospholipase A2 precursor (EC 3.1.1.4) (Group X secretory phospholipase A2) (Phosphatidylcholine 2-acylhydrolase GX) (GX sPLA2) (sPLA2-X). [Source:UniProtKB/Swiss-Prot;Acc:Q9QZT3]	-0.430324	1.03751	1.01373	0.453449	0.590403	0.501774	0.435948	-0.270921	-0.172889	0.391908	-0.389922	-0.3021	0.377445	0	1	0	0	0	1	0	0
ENSRNOG00000003171	Mpz	Myelin P0 protein precursor (Myelin protein zero) (Myelin peripheral protein) (MPP). [Source:UniProtKB/Swiss-Prot;Acc:P06907]	0.0855467	-0.279558	0.103281	0.635489	0.519527	0.384667	0.395584	-0.196617	-0.00550071	0.579308	-0.110363	-0.60186	-0.0426663	0	0	1	0	0	0	0	1
ENSRNOG00000003172	Serpinf1	serine (or cysteine) proteinase inhibitor, clade F, member 1 [Source:RefSeq_peptide;Acc:NP_808788]	0.0159856	0.166736	0.215531	0.188114	-0.352233	-0.205666	-0.302939	0.16314	0.0123883	-0.422261	-0.0061297	0.453244	0.0527524	0	0	0	0	0	0	0	0
ENSRNOG00000003183	Fmod	Fibromodulin precursor (FM) (Collagen-binding 59 kDa protein) (Keratan sulfate proteoglycan fibromodulin) (KSPG fibromodulin). [Source:UniProtKB/Swiss-Prot;Acc:P50609]	0.878472	-0.390789	-0.146493	-0.0404435	-0.601399	-0.769539	-0.840853	0.753055	0.609632	-0.733546	0.552807	0.33796	-0.543173	1	1	0	1	0	0	0	1
ENSRNOG00000003185	Acbd3	Golgi resident protein GCP60 (Acyl-CoA-binding domain-containing protein 3) (Golgi phosphoprotein 1) (GOLPH1) (Golgi complex-associated protein 1) (GOCAP1) (DMT1-associated protein) (DAP). [Source:UniProtKB/Swiss-Prot;Acc:Q7TNY6]	0.868241	0.0624038	0.824631	0.199685	-0.0107961	-0.425517	-0.451276	0.202619	0.0207761	-0.541554	0.231653	0.583891	-0.0739592	0	0	0	1	0	0	0	0
ENSRNOG00000003186	RGD1305833	Ankyrin repeat and SAM domain-containing protein 3. [Source:UniProtKB/Swiss-Prot;Acc:Q5M9H0]	0.195484	0.307445	-0.0719393	0.697274	1.34128	0.307187	0.416159	-0.153889	0.12891	0.742771	0.125517	-0.881735	-0.242138	0	0	0	0	0	0	0	0
ENSRNOG00000003187	Armcx5	Armadillo repeat-containing X-linked protein 5 [Source:UniProtKB/Swiss-Prot;Acc:Q3UZB0]	-0.680862	-0.617306	-0.529945	1.56748	-0.142529	0.718422	0.751769	-0.570316	-0.35645	0.833665	-0.402942	-0.611979	0.249403	1	0	0	0	0	0	0	0
ENSRNOG00000003189	Cited1	Cbp/p300-interacting transactivator with Glu/Asp-rich carboxy-terminal domain 1 [Source:RefSeq_peptide;Acc:NP_742052]	3.93217	1.35403	1.10789	-0.0532421	1.4127	-0.854629	-0.796739	0.85181	0.886394	-0.399394	0.941302	-0.223688	-0.913264	0	0	0	0	0	0	0	0
ENSRNOG00000003195	Caskin1	Caskin-1 (CASK-interacting protein 1). [Source:UniProtKB/Swiss-Prot;Acc:Q8VHK2]	-0.828549	0.204735	0.665017	-0.215459	1.98184	0.707402	0.800272	-0.645573	-0.465908	0.747836	-0.4559	-0.47336	0.453511	1	0	0	0	1	0	1	0
ENSRNOG00000003203	Clp1	Protein HEXIM1 (Cardiac lineage protein 1). [Source:UniProtKB/Swiss-Prot;Acc:Q5M9G1]	0.295814	-0.527711	0.285459	1.07641	0.803762	0.179552	0.268205	-0.142309	0.0912524	0.638961	0.27104	-0.70218	-0.336577	0	0	0	0	0	0	0	0
ENSRNOG00000003205	NP_001099479.1	LIM domain binding 2 [Source:RefSeq_peptide;Acc:NP_001099479]	-0.030176	-0.254344	-0.134028	-0.47916	0.400354	-0.00692633	0.0323629	0.0728409	0.0566558	-0.114315	-0.159616	0.0133647	0.110333	0	1	0	0	0	0	0	1
ENSRNOG00000003206	Actr3	ARP3 actin-related protein 3 homolog [Source:RefSeq_peptide;Acc:NP_112330]	-0.271843	-0.514718	-0.383274	0.328158	-1.087	0.0230434	-0.0169717	-0.191615	-0.407127	-0.41049	-0.395334	0.716878	0.438952	0	0	0	0	0	0	0	0
ENSRNOG00000003209	LOC685448		-1.66731	-0.326495	-0.149047	-2.82633	2.81085	0.508873	0.694397	-0.592702	-0.472854	0.529809	-0.387721	-0.273484	0.455422	1	1	1	0	0	0	1	0
ENSRNOG00000003213	NP_001099318.2	helicase with zinc finger domain [Source:RefSeq_peptide;Acc:NP_001099318]	0.0682972	-0.739204	0.196234	0.674991	0.821115	0.579228	0.701332	-0.645008	-0.492801	0.691153	-0.328291	-0.368734	0.287972	0	1	0	1	0	0	0	0
ENSRNOG00000003217	Lgals3bp	lectin, galactoside-binding, soluble, 3 binding protein [Source:RefSeq_peptide;Acc:NP_620796]	1.19643	6.59096	-2.20383	2.73112	-0.673693	-0.207561	-0.286031	0.547009	0.709103	0.133393	0.424991	-0.646099	-0.629083	0	0	0	0	0	0	1	0
ENSRNOG00000003221	Myoc	Myocilin precursor (Trabecular meshwork-induced glucocorticoid response protein). [Source:UniProtKB/Swiss-Prot;Acc:Q9R1J4]	-0.232063	-1.22413	-0.149133	-0.282941	-0.213953	-0.024525	-0.0274091	-0.0832282	-0.198025	-0.230709	-0.189374	0.377552	0.172347	0	0	1	0	0	0	0	1
ENSRNOG00000003223	Degs1	Sphingolipid delta(4)-desaturase DES1 (EC 1.14.-.-) (Degenerative spermatocyte homolog 1) (Degenerative spermatocyte-like protein RDES). [Source:UniProtKB/Swiss-Prot;Acc:Q5XIF5]	0.217663	-0.39916	0.190588	-0.000498211	-0.714742	-0.224805	-0.237969	0.133137	-0.0257105	-0.472218	-0.0714907	0.485751	0.154877	0	0	1	1	0	0	0	1
ENSRNOG00000003224	LOC497867	LOC497867 protein (Fragment). [Source:UniProtKB/TrEMBL;Acc:Q3B8R8]	0.199903	-0.388482	-0.00577304	-0.169038	0.548123	-0.49582	-0.397456	0.22296	0.172331	-0.264376	0.527614	0.182657	-0.410504	1	1	0	0	1	0	0	0
ENSRNOG00000003226	MRIP_RAT	Myosin phosphatase Rho-interacting protein (Rho-interacting protein 3) (p116Rip) (RIP3). [Source:UniProtKB/Swiss-Prot;Acc:Q9ERE6]	-0.383531	-0.0103753	-0.155123	-0.75549	0.385675	0.181652	0.284532	-0.346767	-0.421394	-0.0521597	-0.367445	0.30602	0.482409	0	1	0	0	0	0	0	0
ENSRNOG00000003228	Mig12	Mid1-interacting protein 1 (Gastrulation-specific G12-like protein) (Mid1-interacting G12-like protein) (Protein STRAIT11499 homolog). [Source:UniProtKB/Swiss-Prot;Acc:Q6P7D5]	1.04658	-0.216324	0.0699868	-1.55505	1.12354	-0.832999	-0.703061	0.665347	0.618809	-0.531806	0.764256	0.0810869	-0.648702	1	0	0	1	0	0	0	0
ENSRNOG00000003229	Tspan7	Tetraspanin-7 (Tspan-7)(Transmembrane 4 superfamily member 2)(Cell surface glycoprotein A15)(PE31)(TALLA homolog)(CD231 antigen) [Source:UniProtKB/Swiss-Prot;Acc:Q62283]	0.167768	-0.00025545	-0.0159138	-0.737151	-1.48657	-0.587877	-0.667893	0.452161	0.175102	-0.909285	0.139007	0.817131	-0.0103149	1	0	1	1	1	0	0	1
ENSRNOG00000003232	Slc9a3r1	Ezrin-radixin-moesin-binding phosphoprotein 50 (EBP50) (Na(+)/H(+) exchange regulatory cofactor NHE-RF) (NHERF-1) (Regulatory cofactor of Na(+)/H(+) exchanger) (Sodium-hydrogen exchanger regulatory factor 1) (Solute carrier family 9 isoform A3 regulatory [Source:UniProtKB/Swiss-Prot;Acc:Q9JJ19]	1.40074	-1.37323	0.126404	-1.60004	0.49495	-0.633846	-0.642887	0.356442	0.0988786	-0.820337	0.27395	0.798519	-0.123134	0	0	0	0	0	0	0	0
ENSRNOG00000003233	Serpinf2	serine (or cysteine) peptidase inhibitor, clade F, member 2 [Source:RefSeq_peptide;Acc:NP_001011892]	-0.262115	0.287608	0.126776	-0.685805	-0.768251	-0.160458	-0.214487	0.0564659	-0.144108	-0.515243	-0.184735	0.629403	0.277083	1	0	0	0	0	0	0	0
ENSRNOG00000003235	Mgat4b	Alpha-1,3-mannosyl-glycoprotein 4-beta-N-acetylglucosaminyltransferase B (EC 2.4.1.145)(UDP-N-acetylglucosamine: alpha-1,3-D-mannoside beta-1,4-N-acetylglucosaminyltransferase IVb)(N-glycosyl-oligosaccharide-glycoprotein N-acetylglucosaminyltransferase IVb)(N-acetylglucosaminyltransferase IVb)(GlcNAc-T IVb)(GnT-IVb) [Source:UniProtKB/Swiss-Prot;Acc:Q812F8]	-0.778653	0.640249	-0.400975	-0.0268638	1.61869	0.62947	0.707421	-0.403308	-0.127315	0.861048	-0.263781	-0.841652	0.134973	0	1	0	0	0	0	0	1
ENSRNOG00000003241	Gabrg2	Gamma-aminobutyric acid receptor subunit gamma-2 precursor (GABA(A) receptor subunit gamma-2). [Source:UniProtKB/Swiss-Prot;Acc:P18508]	-5.9561	-3.31327	-0.828719	4.39346	1.59837	0.962511	0.976418	-0.869389	-0.727599	0.818948	-0.772061	-0.335538	0.678487	1	1	1	0	0	1	0	1
ENSRNOG00000003242	Gulp1	PTB domain-containing engulfment adapter protein 1 (GULP) (PTB domain adapter protein CED-6) (Cell death protein 6 homolog). [Source:UniProtKB/Swiss-Prot;Acc:Q5PQS4]	-0.845558	0.603672	-0.310622	0.235985	-0.827909	0.703836	0.672684	-0.478415	-0.297413	0.715593	-0.449369	-0.533943	0.326416	1	1	0	1	0	0	0	0
ENSRNOG00000003244	Ltc4s	leukotriene C4 synthase [Source:RefSeq_peptide;Acc:NP_446091]	-0.161349	0.0557232	0.172177	-0.18276	0.127181	0.0239028	-0.00351324	-0.126279	-0.282125	-0.315648	-0.300906	0.516885	0.387258	0	0	0	0	0	0	0	0
ENSRNOG00000003245	Cacng1	Voltage-dependent calcium channel gamma-1 subunit (Dihydropyridine- sensitive L-type, skeletal muscle calcium channel subunit gamma). [Source:UniProtKB/Swiss-Prot;Acc:P97707]	0.318733	-0.490836	0.115267	0.616075	-0.263185	-0.274457	-0.340492	0.20275	0.107687	-0.301218	0.18905	0.279693	-0.199507	0	0	1	0	0	0	0	1
ENSRNOG00000003248	Mpzl1	Myelin protein zero-like protein 1 precursor. [Source:UniProtKB/Swiss-Prot;Acc:Q6AYT8]	0.377655	0.225692	0.41963	0.284978	-0.350969	-0.0496311	-0.00492371	0.142046	0.300917	0.296187	0.340908	-0.520094	-0.340835	1	0	1	1	0	0	1	0
ENSRNOG00000003253	Qdpr	Dihydropteridine reductase (EC 1.5.1.34) (HDHPR) (Quinoid dihydropteridine reductase). [Source:UniProtKB/Swiss-Prot;Acc:P11348]	-0.115155	-0.0824036	0.136243	-1.34357	0.0747601	-0.52879	-0.449772	0.337004	0.148427	-0.707175	0.162648	0.569049	0.0392279	0	0	0	0	0	0	0	1
ENSRNOG00000003254	Il23a	Interleukin-23 subunit alpha precursor (IL-23 subunit alpha) (Interleukin-23 subunit p19) (IL-23p19). [Source:UniProtKB/Swiss-Prot;Acc:Q91Z84]	-0.29002	-0.0101213	-1.04842	-0.486815	0.126698	-0.191873	-0.147444	0.172407	0.0954547	-0.306596	-0.0657521	0.196699	-0.0223808	0	1	0	0	1	0	0	0
ENSRNOG00000003258	Cdc73	Parafibromin (Cell division cycle protein 73 homolog) (Hyperparathyroidism 2 protein homolog). [Source:UniProtKB/Swiss-Prot;Acc:Q4V8C8]	0.269757	-0.795222	-0.148985	-0.387938	1.12772	-0.468916	-0.35351	0.117064	0.0218263	-0.321944	0.430628	0.34909	-0.284487	0	0	0	0	0	0	0	0
ENSRNOG00000003259	C1qtnf1	C1q and tumor necrosis factor related protein 1 [Source:RefSeq_peptide;Acc:NP_001007676]	-0.659139	0.910856	-0.0781276	1.17874	0.896893	0.702481	0.707257	-0.67724	-0.583156	0.605145	-0.537691	-0.197826	0.497023	0	1	0	0	0	0	0	0
ENSRNOG00000003260	Nr1i3	Nuclear receptor subfamily 1 group I member 3 (Constitutive androstane receptor) (CAR). [Source:UniProtKB/Swiss-Prot;Acc:Q9QUS1]	0.0693027	-0.0966956	0.083312	-0.0884193	0.449239	-0.0383731	-0.0709732	-0.0150419	-0.0474331	-0.0509002	0.054813	0.119038	-0.0124799	0	0	0	0	1	0	0	0
ENSRNOG00000003264	Nat9_predicted		0.401735	0.899713	0.312077	0.429307	0.372036	0.12667	0.178572	0.125439	0.372923	0.513502	0.213885	-0.831158	-0.334542	0	0	0	0	0	0	0	0
ENSRNOG00000003267	Pycr2	Pyrroline-5-carboxylate reductase 2 (EC 1.5.1.2) (P5CR 2) (P5C reductase 2). [Source:UniProtKB/Swiss-Prot;Acc:Q6AY23]	0.333421	0.275934	0.0848811	-0.363564	-0.382866	-0.215186	-0.159664	0.376833	0.535118	0.152304	0.432509	-0.571634	-0.471453	0	0	0	0	0	0	0	0
ENSRNOG00000003269	Atp6v0e1	Vacuolar ATP synthase subunit e 1 (EC 3.6.3.14) (V-ATPase subunit e 1) (Vacuolar proton pump subunit e 1) (V-ATPase M9.2 subunit) (V-ATPase 9.2 kDa membrane accessory protein) (D-serine-regulated transcript 1 protein) (DSR-1). [Source:UniProtKB/Swiss-Prot;Acc:Q794C0]	0.383699	-0.522608	0.0220111	0.895061	0.410976	0.0246178	0.148874	-0.0794052	0.0784702	0.404326	0.265729	-0.467775	-0.327125	1	0	1	1	0	0	0	0
ENSRNOG00000003273	Spata20	Spermatogenesis-associated protein 20 (Sperm-specific protein 411) (Ssp411). [Source:UniProtKB/Swiss-Prot;Acc:Q6T393]	0.0903808	0.0436518	0.0208661	0.277177	0.0776038	0.140133	0.160649	-0.138268	-0.108672	0.139245	-0.1009	-0.0725624	0.0976808	0	0	0	0	0	0	0	0
ENSRNOG00000003276	Myo1d	Myosin-Id (Myosin heavy chain myr 4). [Source:UniProtKB/Swiss-Prot;Acc:Q63357]	1.13273	-0.802589	-0.246802	-0.828151	0.341898	-0.909154	-0.830358	0.700878	0.553926	-0.773426	0.675912	0.389673	-0.579114	1	0	0	0	1	0	0	1
ENSRNOG00000003280	Grin2c	Glutamate [NMDA] receptor subunit epsilon-3 precursor (N-methyl D- aspartate receptor subtype 2C) (NR2C) (NMDAR2C). [Source:UniProtKB/Swiss-Prot;Acc:Q00961]	0.162106	0.0454614	0.519783	0.0426788	-0.0599817	-0.00196103	-0.022705	0.0707761	0.0860567	-0.00308148	0.0159519	-0.066826	0.00566937	0	0	0	0	0	0	0	1
ENSRNOG00000003281			0.0721114	0.44034	0.364402	0.204289	0.570714	-0.335109	-0.375253	0.174269	0.0697387	-0.320952	0.297377	0.339925	-0.192194	1	0	0	0	0	0	0	1
ENSRNOG00000003283	NP_001101819.1	RCSD domain containing 1 [Source:RefSeq_peptide;Acc:NP_001101819]	0.185209	-0.610204	-0.060442	0.708565	0.439151	0.106786	0.138491	-0.233129	-0.250346	0.0932713	-0.102429	0.105158	0.0608852	0	0	0	1	1	1	1	0
ENSRNOG00000003284	Epn3	Epsin-3 (EPS-15-interacting protein 3). [Source:UniProtKB/Swiss-Prot;Acc:Q4V882]	0.246358	-0.208271	0.0575768	-0.0343609	-0.37134	-0.437585	-0.481504	0.415309	0.297069	-0.504119	0.234219	0.308032	-0.21384	1	0	0	0	0	0	0	0
ENSRNOG00000003285	Mpv17l	Mpv17-like protein (M-LP) [Source:UniProtKB/Swiss-Prot;Acc:Q99MS3]	-1.35918	-0.586799	0.389336	1.81395	1.60795	0.856369	0.896151	-0.808148	-0.635728	0.856627	-0.56144	-0.424058	0.510184	0	0	0	0	0	0	0	0
ENSRNOG00000003289	Lap3	Cytosol aminopeptidase (EC 3.4.11.1) (Leucine aminopeptidase) (LAP) (Leucyl aminopeptidase) (Leucine aminopeptidase 3) (Proline aminopeptidase) (EC 3.4.11.5) (Prolyl aminopeptidase). [Source:UniProtKB/Swiss-Prot;Acc:Q68FS4]	-0.233923	0.289521	-0.100952	0.502207	-0.0386496	0.450027	0.52452	-0.280962	-0.0411513	0.711454	-0.106606	-0.733808	0.0103183	0	0	0	1	1	0	0	0
ENSRNOG00000003290	LOC691387		0.0173847	-0.709114	-0.836645	-0.76006	1.9811	-0.0594621	0.0905995	-0.210511	-0.248386	-0.0272142	0.0106449	0.193099	0.0655427	1	1	0	0	1	1	1	0
ENSRNOG00000003296	Dck	Deoxycytidine kinase (EC 2.7.1.74) (dCK). [Source:UniProtKB/Swiss-Prot;Acc:P48769]	0.139537	-0.601737	-0.267985	-0.452645	0.119614	-0.350316	-0.398065	0.144696	-0.0583173	-0.549943	0.0953685	0.648286	0.00347366	0	0	0	0	0	0	0	0
ENSRNOG00000003298	Cd3z	CD3 antigen, zeta polypeptide [Source:RefSeq_peptide;Acc:NP_740770]	0.147668	0.0582683	0.554561	0.220905	0.42665	-0.154217	-0.223911	0.24983	0.214546	-0.202803	0.0763179	0.0552117	-0.0986581	0	0	1	0	1	0	0	1
ENSRNOG00000003300	Btg2	Protein BTG2 (NGF-inducible anti-proliferative protein PC3). [Source:UniProtKB/Swiss-Prot;Acc:P27049]	0.515129	-0.627036	0.282692	0.0647698	1.14672	-0.270489	-0.115377	0.136693	0.107251	-0.218129	0.123031	0.0837863	-0.0914741	1	1	0	0	1	0	1	0
ENSRNOG00000003302	Flcn	Folliculin (Birt-Hogg-Dube syndrome protein homolog). [Source:UniProtKB/Swiss-Prot;Acc:Q76JQ2]	0.510789	2.26482	1.47433	1.50955	1.55332	0.189088	0.219193	0.0819625	0.37061	0.651907	0.275926	-0.947788	-0.377043	0	1	1	0	0	0	0	0
ENSRNOG00000003304	Chad	Chondroadherin precursor (Cartilage leucine-rich protein). [Source:UniProtKB/Swiss-Prot;Acc:O70210]	-0.0676063	0.287114	-0.17179	-0.581214	0.00261476	-0.158146	-0.159351	0.253357	0.20744	-0.276072	-0.0389969	0.0791227	0.0304206	0	1	0	0	0	0	1	1
ENSRNOG00000003305	Cxcr3	C-X-C chemokine receptor type 3 (CXC-R3) (CXCR-3) (Interferon- inducible protein 10 receptor) (IP-10 receptor) (CD183 antigen). [Source:UniProtKB/Swiss-Prot;Acc:Q9JII9]	0.0564308	0.172604	-0.128458	0.124205	0.0947953	-0.124104	-0.198404	0.202173	0.177489	-0.137898	0.0862246	0.0314594	-0.146217	0	0	0	0	0	0	0	0
ENSRNOG00000003307	NP_001102366.1	glutaryl-Coenzyme A dehydrogenase [Source:RefSeq_peptide;Acc:NP_001102366]	-0.899404	0.610856	0.638605	0.738036	1.30346	0.813775	0.855409	-0.674151	-0.453447	0.892007	-0.469927	-0.608686	0.410643	1	1	0	0	0	0	0	0
ENSRNOG00000003310	Tmem63a_predicted		-0.0663081	0.792434	0.237584	-0.243955	0.604373	0.110382	0.213778	0.0447748	0.287022	0.522497	0.25144	-0.78035	-0.28499	1	0	1	0	0	0	0	1
ENSRNOG00000003312	Chi3l1	Chitinase-3-like protein 1 precursor (Cartilage glycoprotein 39) (GP- 39). [Source:UniProtKB/Swiss-Prot;Acc:Q9WTV1]	0.242148	-0.393012	0.168342	7.839	-1.52937	0.710328	0.600923	-0.454316	-0.283977	0.727511	-0.426527	-0.51169	0.205216	0	0	1	0	0	0	0	0
ENSRNOG00000003313	Glra2	Glycine receptor subunit alpha-2 precursor (Glycine receptor strychnine-binding subunit). [Source:UniProtKB/Swiss-Prot;Acc:P22771]	0.0659172	-0.0340748	0.313187	0.574723	-0.147663	-0.0843978	-0.17962	0.0259788	-0.104718	-0.287388	-0.0823642	0.411036	0.0768133	1	1	1	0	1	0	0	0
ENSRNOG00000003315	Cops3	COP9 signalosome complex subunit 3 (Signalosome subunit 3) (SGN3). [Source:UniProtKB/Swiss-Prot;Acc:Q68FW9]	-0.157109	-0.190263	0.0640842	-0.535683	-0.211508	-0.428536	-0.440414	0.161608	-0.111202	-0.760459	0.0113634	0.870434	0.160925	0	0	0	0	0	0	0	0
ENSRNOG00000003326	RGD1305001_predicted		-0.204678	0.124912	0.236991	-1.41014	0.312285	-0.343307	-0.236528	0.222947	0.185117	-0.272178	0.254781	0.108765	-0.124963	0	1	1	0	0	1	0	1
ENSRNOG00000003328	RGD1310686	LITAF-like protein. [Source:UniProtKB/Swiss-Prot;Acc:Q5U2U6]	-0.176667	0.780298	0.32542	0.213066	0.504272	0.279364	0.267936	-0.208216	-0.117326	0.336956	-0.0927814	-0.254213	0.130045	0	1	1	0	0	0	0	1
ENSRNOG00000003329	NP_001099295.1	protein phosphatase 1D magnesium-dependent, delta isoform [Source:RefSeq_peptide;Acc:NP_001099295]	0.269641	-1.36621	-2.71283	-0.882859	1.1711	-0.320875	-0.208573	0.201669	0.112416	-0.371917	0.0324018	0.243401	-0.129939	0	0	1	0	0	0	0	0
ENSRNOG00000003330	LOC619561	Acyl-CoA synthetase family member 2, mitochondrial precursor (EC 6.2.1.-). [Source:UniProtKB/Swiss-Prot;Acc:Q499N5]	-0.490678	0.389837	0.403498	-0.383293	-0.00785833	0.468519	0.413817	-0.245122	-0.161603	0.342135	-0.415208	-0.267335	0.343996	1	0	0	0	1	0	1	1
ENSRNOG00000003338	Pmp22	Peripheral myelin protein 22 (PMP-22) (Protein CD25) (SR13 myelin protein) (Schwann cell membrane glycoprotein) (SAG). [Source:UniProtKB/Swiss-Prot;Acc:P25094]	-1.75974	0.683615	0.31233	-1.51599	-2.36051	0.502135	0.407433	-0.438745	-0.575197	-0.0902469	-0.825384	0.467698	0.8711	0	1	0	0	0	0	1	0
ENSRNOG00000003346	RGD1561555_predicted		0.243232	0.241989	0.436814	-1.16443	-0.267404	-0.611047	-0.579691	0.573069	0.529129	-0.443802	0.550298	0.0665676	-0.449461	0	0	0	0	0	0	0	0
ENSRNOG00000003348	Rasd1	Dexamethasone-induced Ras-related protein 1 precursor. [Source:UniProtKB/Swiss-Prot;Acc:Q9JKF8]	1.56244	0.637787	1.72917	0.350812	-0.465356	-0.571383	-0.577478	0.66382	0.74341	-0.162921	0.761775	-0.346725	-0.737498	0	1	0	0	1	1	0	0
ENSRNOG00000003350	RGD1563952_predicted		-0.673265	0.000716791	0.898016	0.60379	-0.493027	0.628242	0.629588	-0.466882	-0.28471	0.69621	-0.333125	-0.519943	0.299899	1	0	0	1	0	1	0	0
ENSRNOG00000003357	Col3a1	Collagen alpha-1(III) chain precursor. [Source:UniProtKB/Swiss-Prot;Acc:P13941]	0.106273	0.0488252	-0.0148503	-0.0645521	-0.394402	-0.295527	-0.411328	0.355545	0.259942	-0.386121	0.16623	0.237376	-0.158	0	0	0	0	0	0	0	0
ENSRNOG00000003359	Ogt	UDP-N-acetylglucosamine--peptide N-acetylglucosaminyltransferase 110 kDa subunit (EC 2.4.1.-) (O-GlcNAc transferase subunit p110) (O-linked N-acetylglucosamine transferase 110 kDa subunit). [Source:UniProtKB/Swiss-Prot;Acc:P56558]	-0.181061	-0.407087	0.130757	0.923024	0.42427	-0.176065	-0.238756	-0.0579829	-0.292904	-0.510935	-0.132795	0.779612	0.231281	0	1	0	0	1	0	0	0
ENSRNOG00000003365	Igsf4b_predicted	Cell adhesion molecule 3 precursor (Immunoglobulin superfamily member 4B) (Nectin-like protein 1). [Source:UniProtKB/Swiss-Prot;Acc:Q1WIM3]	0.0587118	0.121225	-0.0603455	-0.338491	0.526347	-0.603043	-0.562136	0.547531	0.492526	-0.451366	0.496637	0.0988251	-0.474739	0	0	0	0	1	0	0	1
ENSRNOG00000003370	Otc	Ornithine carbamoyltransferase, mitochondrial precursor (EC 2.1.3.3) (OTCase) (Ornithine transcarbamylase). [Source:UniProtKB/Swiss-Prot;Acc:P00481]	-1.18602	0.7535	0.347454	-0.00618299	-1.62992	0.511984	0.36496	-0.390372	-0.477832	0.040983	-0.698464	0.3016	0.673049	0	0	0	0	0	0	0	0
ENSRNOG00000003386	D11Bwg0517e	Fox-1 homolog C [Source:UniProtKB/Swiss-Prot;Acc:Q8BIF2]	3.05096	-2.84862	0.222625	0.712265	1.01533	-0.825047	-0.740256	0.580793	0.491555	-0.550583	0.762378	0.240557	-0.680104	0	0	0	0	0	0	0	0
ENSRNOG00000003387	Fdxr	NADPH:adrenodoxin oxidoreductase, mitochondrial precursor (EC 1.18.1.2) (Adrenodoxin reductase) (AR) (Ferredoxin reductase) (Ferredoxin--NADP(+) reductase). [Source:UniProtKB/Swiss-Prot;Acc:P56522]	0.682258	0.383735	-0.0684204	-1.40839	0.203334	-0.671214	-0.623584	0.686937	0.723807	-0.307834	0.755334	-0.208052	-0.694554	0	0	0	0	0	0	1	0
ENSRNOG00000003392	Q3SYP9_RAT	Grsf1 protein (Fragment). [Source:UniProtKB/TrEMBL;Acc:Q3SYP9]	-0.0445064	0.332847	-0.27035	-0.0517374	-0.0896712	0.178139	0.203262	0.056673	0.240146	0.401327	0.036641	-0.623805	-0.159482	1	0	0	0	0	1	0	1
ENSRNOG00000003397	RGD1309906	Uncharacterized protein C17orf48 homolog. [Source:UniProtKB/Swiss-Prot;Acc:Q5M886]	-0.597759	-0.251206	-0.981501	-0.406749	-1.40247	0.113825	0.0913453	-0.152722	-0.283902	-0.24156	-0.415364	0.422591	0.40322	0	0	0	0	0	0	0	0
ENSRNOG00000003399	Hnrph1	Heterogeneous nuclear ribonucleoprotein H (hnRNP H) (Ratsg1). [Source:UniProtKB/Swiss-Prot;Acc:Q8VHV7]	-0.265517	-1.18281	-0.59655	-1.0733	0.285024	-0.246175	-0.171184	-0.0727713	-0.294324	-0.536067	-0.128141	0.747361	0.259022	0	1	0	0	0	0	0	0
ENSRNOG00000003400	Fmo4	Dimethylaniline monooxygenase [N-oxide-forming] 4 (EC 1.14.13.8) (Hepatic flavin-containing monooxygenase 4) (FMO 4) (Dimethylaniline oxidase 4). [Source:UniProtKB/Swiss-Prot;Acc:Q8K4B7]	-0.038232	-0.127274	0.328294	-0.188342	0.130774	-0.291183	-0.327021	0.171127	0.104759	-0.225682	0.303445	0.213182	-0.23539	0	1	0	0	0	1	1	0
ENSRNOG00000003402	Stx6	Syntaxin-6. [Source:UniProtKB/Swiss-Prot;Acc:Q63635]	-0.534371	-3.14334	-6.6459	-0.579929	-0.180539	0.0289355	0.0379804	-0.0953262	-0.233503	-0.28861	-0.388218	0.42742	0.257937	1	0	0	0	0	0	0	1
ENSRNOG00000003403	NP_001099420.1	solute carrier family 35, member F5 [Source:RefSeq_peptide;Acc:NP_001099420]	-0.448102	0.897813	0.728947	0.870004	0.791051	0.547128	0.599069	-0.3364	-0.0685757	0.817327	-0.137641	-0.81532	0.0559359	1	0	0	0	1	0	0	0
ENSRNOG00000003407	NP_001100670.1	protein tyrosine phosphatase, non-receptor type 14 [Source:RefSeq_peptide;Acc:NP_001100670]	0.00386126	-0.294107	0.158021	-0.187236	-0.858687	-0.076167	-0.163097	-0.0245975	-0.233817	-0.475353	-0.257099	0.669351	0.346296	0	0	0	0	0	0	0	0
ENSRNOG00000003419	RGD1560788_predicted		-0.98112	0.0795886	0.272967	-0.420227	-1.15282	0.360077	0.268344	-0.402162	-0.583497	-0.209389	-0.699237	0.623262	0.771932	0	0	0	0	0	1	0	0
ENSRNOG00000003424	Elac2	Zinc phosphodiesterase ELAC protein 2 (EC 3.1.26.11) (Ribonuclease Z 2) (RNase Z 2) (tRNase Z 2) (tRNA 3 endonuclease 2) (ElaC homolog protein 2). [Source:UniProtKB/Swiss-Prot;Acc:Q8CGS5]	0.238946	-0.255749	0.188389	0.535017	0.161268	0.384281	0.394203	-0.173868	0.0409535	0.620186	-0.0549573	-0.676998	-0.0567389	0	0	0	1	0	0	0	0
ENSRNOG00000003428	RUFY3_RAT	Protein RUFY3 (Rap2-interacting protein x) (RIPx) (Single axon- regulated protein) (Singar). [Source:UniProtKB/Swiss-Prot;Acc:Q5FVJ0]	0.0333336	-0.118123	-0.78886	0.716462	0.179453	0.301735	0.370983	-0.282855	-0.169521	0.414714	-0.148455	-0.320107	0.0596426	0	0	0	0	0	0	0	0
ENSRNOG00000003439	Il15	Interleukin-15 precursor (IL-15). [Source:UniProtKB/Swiss-Prot;Acc:P97604]	-0.182171	-0.443992	-3.88625	1.28875	-0.159085	0.339949	0.334425	-0.134491	-0.0456126	0.295487	-0.356094	-0.317504	0.0954218	0	0	0	0	0	0	1	0
ENSRNOG00000003441	Asb9_predicted		-2.19552	0.136715	0.39006	-0.363694	-0.816154	0.912424	0.890067	-0.767333	-0.686181	0.608522	-0.8682	-0.172191	0.822462	0	0	0	0	0	0	0	0
ENSRNOG00000003442	Adora1	Adenosine receptor A1. [Source:UniProtKB/Swiss-Prot;Acc:P25099]	1.16323	-0.357269	0.0694846	-0.0825604	0.0524505	-0.887506	-0.874475	0.834013	0.743263	-0.681914	0.742378	0.169331	-0.718455	1	0	1	1	1	0	0	1
ENSRNOG00000003452	NP_001100432.1	ankyrin repeat and SOCS box-containing protein 11 [Source:RefSeq_peptide;Acc:NP_001100432]	-0.0562091	0.0754163	-0.300781	-0.685131	-0.217522	-0.436364	-0.421803	0.499067	0.48186	-0.328078	0.33641	-0.0378447	-0.383434	0	0	0	0	0	1	0	0
ENSRNOG00000003461	NP_001101913.1	zinc finger protein 330 [Source:RefSeq_peptide;Acc:NP_001101913]	-0.119332	0.982781	0.557832	0.202746	0.211925	0.388966	0.436128	-0.142953	0.124216	0.706603	0.00765037	-0.846819	-0.0814451	0	0	0	1	0	0	0	1
ENSRNOG00000003463	Srebf1	Sterol regulatory element-binding protein 1 (SREBP-1) (Sterol regulatory element-binding transcription factor 1) (Adipocyte determination- and differentiation-dependent factor 1) (ADD1) [Contains: Processed sterol regulatory element-binding protein 1] (Fr [Source:UniProtKB/Swiss-Prot;Acc:P56720]	0.468155	2.41977	0.829163	-1.38026	-0.701843	-0.791876	-0.843678	0.78527	0.62566	-0.82323	0.524903	0.388235	-0.39071	1	0	0	0	0	0	0	1
ENSRNOG00000003464	RGD1311422_predicted		1.51318	-0.0574193	0.072307	-1.1189	1.51653	-0.845281	-0.80493	0.613678	0.435166	-0.786321	0.60313	0.509201	-0.470304	1	0	1	0	1	0	0	1
ENSRNOG00000003468	Capn8	calpain 8 [Source:RefSeq_peptide;Acc:NP_579843]	-0.045701	0.618546	0.361759	-0.0200296	-0.380181	-0.0652797	-0.0726885	0.0930607	0.0570342	-0.154266	-0.0283761	0.0945239	0.0896405	1	0	0	0	0	0	0	0
ENSRNOG00000003470	Fundc1	FUN14 domain-containing protein 1. [Source:UniProtKB/Swiss-Prot;Acc:Q5BJS4]	-1.08209	0.79064	-0.45108	-0.479694	-0.262671	0.780818	0.768098	-0.652218	-0.572703	0.539921	-0.728106	-0.17968	0.690355	0	1	1	0	0	0	0	0
ENSRNOG00000003475	MGC112682	similar to RIKEN cDNA 0610039K22 (MGC112682), mRNA [Source:RefSeq_dna;Acc:NM_001017473]	-0.0005094	-0.707341	0.575541	1.46803	-1.15378	0.606768	0.603535	-0.384712	-0.171118	0.73567	-0.291935	-0.646526	0.169653	1	1	0	0	0	0	0	0
ENSRNOG00000003476	Slc6a4	Sodium-dependent serotonin transporter (5HT transporter) (5HTT). [Source:UniProtKB/Swiss-Prot;Acc:P31652]	-0.514771	0.655567	-0.35546	2.08575	-1.1123	0.643459	0.518367	-0.47908	-0.455868	0.370939	-0.631126	-0.0383659	0.499541	0	0	0	0	0	0	0	0
ENSRNOG00000003486	Mnda	myeloid cell nuclear differentiation antigen [Source:RefSeq_peptide;Acc:NP_001012029]	0.051276	-0.015098	-0.104689	0.337888	0.150891	-0.285757	-0.314697	0.190116	0.147312	-0.173701	0.313593	0.126904	-0.321702	0	1	0	0	0	1	0	0
ENSRNOG00000003491	KPCA_RAT	Protein kinase C alpha type (EC 2.7.11.13) (PKC-alpha) (PKC-A). [Source:UniProtKB/Swiss-Prot;Acc:P05696]	-1.6554	1.55235	0.81456	0.929414	-2.18352	0.846609	0.710889	-0.5617	-0.4686	0.573606	-0.743351	-0.258761	0.650688	0	0	0	1	1	0	0	0
ENSRNOG00000003493	Q63461_RAT	Proline-rich protein precursor (Fragment). [Source:UniProtKB/TrEMBL;Acc:Q63461]	0.75842	-0.390787	-0.131313	-2.50941	1.01317	-0.701906	-0.641558	0.523384	0.385453	-0.657157	0.48783	0.38696	-0.340624	0	0	0	0	0	0	0	0
ENSRNOG00000003494	Ppfia4	Liprin-alpha-4 (Protein tyrosine phosphatase receptor type f polypeptide-interacting protein alpha-4) (PTPRF-interacting protein alpha-4) (Fragment). [Source:UniProtKB/Swiss-Prot;Acc:Q91Z80]	0.0335914	0.574185	0.601748	0.371314	-0.477651	-0.183231	-0.288204	0.184588	0.136855	-0.165809	0.219346	0.133442	-0.179435	0	1	0	0	1	0	0	1
ENSRNOG00000003495	Prpf8	Prpf8 protein (Fragment). [Source:UniProtKB/TrEMBL;Acc:Q4FZS3]	-0.156725	-0.157095	0.183713	0.155251	-0.563002	-0.0549092	-0.128429	-0.134631	-0.352823	-0.434201	-0.233976	0.734486	0.369321	0	0	0	0	0	1	0	0
ENSRNOG00000003497	Pdrp	THO complex subunit 6 homolog (WD repeat-containing protein 58). [Source:UniProtKB/Swiss-Prot;Acc:Q6AY87]	0.261251	-0.350925	-0.258356	-0.198589	-0.0909389	-0.429261	-0.383141	0.297329	0.151914	-0.546796	0.131741	0.422391	-0.0802572	0	0	0	0	0	0	0	0
ENSRNOG00000003500	Apoa2	Apolipoprotein A-II precursor (Apo-AII) (ApoA-II). [Source:UniProtKB/Swiss-Prot;Acc:P04638]	0.00213763	-0.137223	0.155574	0.219954	0.0370384	-0.0676224	-0.101163	-0.00775157	-0.0307044	-0.0210511	0.126972	0.092926	-0.109872	0	0	0	0	0	0	0	0
ENSRNOG00000003501	Lyzl6_predicted		0.586629	-1.7824	-0.171956	0.880745	0.903635	-0.182917	-0.168902	0.141368	0.143085	-0.0581195	0.198481	-0.0247112	-0.290009	1	0	0	1	0	0	0	0
ENSRNOG00000003506	Gosr2	Golgi SNAP receptor complex member 2 (27 kDa Golgi SNARE protein) (Membrin). [Source:UniProtKB/Swiss-Prot;Acc:O35165]	0.275854	-0.0363336	-0.365349	-0.629347	-0.729608	-0.622451	-0.67715	0.456309	0.193113	-0.878168	0.196902	0.775569	-0.108784	1	1	1	0	0	0	0	1
ENSRNOG00000003510	Fmo2	Dimethylaniline monooxygenase [N-oxide-forming] 2 (EC 1.14.13.8) (Pulmonary flavin-containing monooxygenase 2) (FMO 2) (Dimethylaniline oxidase 2). [Source:UniProtKB/Swiss-Prot;Acc:Q6IRI9]	0.464771	-0.341671	0.635339	0.165388	-1.33714	-0.328981	-0.436939	0.347151	0.227161	-0.443495	0.166121	0.321593	-0.14059	0	0	1	0	1	1	0	0
ENSRNOG00000003512	Gabra1	Gamma-aminobutyric acid receptor subunit alpha-1 precursor (GABA(A) receptor subunit alpha-1). [Source:UniProtKB/Swiss-Prot;Acc:P62813]	-1.56433	-1.46604	-0.572485	2.35303	2.71753	0.800599	0.848337	-0.711082	-0.493355	0.921044	-0.44466	-0.590588	0.30958	0	0	0	0	0	1	0	0
ENSRNOG00000003515	Ephx1	Epoxide hydrolase 1 (EC 3.3.2.9) (Microsomal epoxide hydrolase) (Epoxide hydratase). [Source:UniProtKB/Swiss-Prot;Acc:P07687]	3.5918	-0.577092	-0.44243	-0.267727	-0.711158	-0.955042	-0.940537	0.859257	0.757941	-0.715814	0.824048	0.208073	-0.789455	0	1	0	1	0	0	0	0
ENSRNOG00000003520	Prdx2	Peroxiredoxin-2 (EC 1.11.1.15) (Thioredoxin peroxidase 1) (Thioredoxin-dependent peroxide reductase 1) (Thiol-specific antioxidant protein) (TSA). [Source:UniProtKB/Swiss-Prot;Acc:P35704]	0.0128486	0.439759	0.0174713	-0.330774	-0.128857	-0.0777991	-0.03147	0.256254	0.370245	0.0972661	0.169154	-0.423267	-0.178195	0	0	0	0	0	0	0	0
ENSRNOG00000003522	Hlals	MHC class I-related protein (Fragment). [Source:UniProtKB/TrEMBL;Acc:O19477]	0.311948	-0.0495627	0.493116	0.369527	-0.170944	-0.328669	-0.398307	0.256814	0.215698	-0.193832	0.414036	0.118344	-0.354875	0	0	0	0	0	0	0	0
ENSRNOG00000003524	Lrrc59	Leucine-rich repeat-containing protein 59 (Protein p34). [Source:UniProtKB/Swiss-Prot;Acc:Q5RJR8]	0.8255	0.262653	0.383967	-0.159232	-0.979228	-0.684121	-0.730172	0.469553	0.221182	-0.846738	0.345873	0.744603	-0.205466	0	1	1	1	1	0	0	1
ENSRNOG00000003533	Clcn4-2	Chloride channel protein 4 (ClC-4). [Source:UniProtKB/Swiss-Prot;Acc:P51794]	0.474679	-0.229143	-1.2526	1.13651	-0.176235	-0.248508	-0.299339	0.316419	0.292352	-0.194067	0.172137	0.00273488	-0.350595	0	1	0	1	1	0	1	1
ENSRNOG00000003536	Rufy1	Rufy1 protein (Fragment). [Source:UniProtKB/TrEMBL;Acc:Q4FZR3]	0.15615	0.923412	-0.00936493	0.363993	0.0344308	0.0818113	0.115819	0.13659	0.380991	0.514425	0.314468	-0.810734	-0.406453	1	0	0	0	0	0	0	1
ENSRNOG00000003541	Pggt1b	Geranylgeranyl transferase type-1 subunit beta (EC 2.5.1.59) (Geranylgeranyl transferase type I subunit beta) (Type I protein geranyl-geranyltransferase subunit beta) (GGTase-I-beta). [Source:UniProtKB/Swiss-Prot;Acc:P53610]	0.524141	-0.262998	-0.950057	0.6726	-0.6042	-0.382645	-0.452238	0.215183	-0.0275807	-0.680529	0.00550748	0.745498	0.0340773	0	1	0	0	0	0	0	0
ENSRNOG00000003542	Hcfc1r1	Inhibitor of four 2 (Fragment). [Source:UniProtKB/TrEMBL;Acc:Q80V38]	0.277908	-0.642325	0.241544	0.639796	0.394577	0.330997	0.41095	-0.258867	-0.086781	0.538005	-0.0813833	-0.511866	-0.00273021	0	0	0	0	1	0	0	0
ENSRNOG00000003545	Uchl5	ubiquitin carboxyl-terminal hydrolase L5 [Source:RefSeq_peptide;Acc:NP_001012149]	0.529142	-1.53746	-0.0341726	-0.529323	-0.675175	-0.482886	-0.39901	0.285702	0.18643	-0.430743	0.327551	0.300061	-0.24327	0	1	0	0	0	1	0	0
ENSRNOG00000003546	Tnfrsf12a	tumor necrosis factor receptor superfamily, member 12a [Source:RefSeq_peptide;Acc:NP_851600]	1.67889	-0.462054	-0.29181	-1.95721	0.436084	-0.957158	-0.894382	0.819095	0.674638	-0.834524	0.691566	0.350506	-0.606569	0	0	1	0	1	0	0	0
ENSRNOG00000003550	Acbd6	Acyl-CoA-binding domain-containing protein 6. [Source:UniProtKB/Swiss-Prot;Acc:Q5RJK8]	-0.179186	-0.696351	-0.155014	-0.0634148	-1.07678	0.407602	0.431992	-0.302381	-0.194671	0.414834	-0.287122	-0.313257	0.221291	0	0	0	0	0	0	0	0
ENSRNOG00000003551	B4galt3	Beta-1,4-galactosyltransferase 3 (EC 2.4.1.-) (Beta-1,4-GalTase 3) (Beta4Gal-T3) (b4Gal-T3) (UDP-galactose:beta-N-acetylglucosamine beta- 1,4-galactosyltransferase 3) (UDP-Gal:beta-GlcNAc beta-1,4- galactosyltransferase 3) [Includes: N-acetyllactosamine s [Source:UniProtKB/Swiss-Prot;Acc:Q6P768]	-0.863246	0.144136	0.306595	-0.778921	-1.32382	0.383175	0.339849	-0.395556	-0.522574	-0.107291	-0.666478	0.448729	0.753225	0	1	0	0	0	0	0	1
ENSRNOG00000003553	Efemp1	EGF-containing fibulin-like extracellular matrix protein 1 precursor (Fibulin-3) (FIBL-3) (T16 protein). [Source:UniProtKB/Swiss-Prot;Acc:O35568]	0.168515	0.397384	-0.160011	0.266161	-0.392263	-0.282477	-0.446308	0.401753	0.289356	-0.430243	0.104033	0.26658	-0.169208	0	1	0	0	0	0	0	0
ENSRNOG00000003566	Apoh	Beta-2-glycoprotein 1 precursor (Beta-2-glycoprotein I) (Apolipoprotein H) (Apo-H) (B2GPI) (Beta(2)GPI). [Source:UniProtKB/Swiss-Prot;Acc:P26644]	0.362606	-0.345416	-0.382749	0.883716	0.367874	-0.284173	-0.350329	0.10777	-0.0130625	-0.295374	0.223387	0.394497	-0.229354	0	0	0	0	0	0	0	0
ENSRNOG00000003567	NP_001099438.1	protoporphyrinogen oxidase [Source:RefSeq_peptide;Acc:NP_001099438]	-0.458855	-0.198173	0.161352	-0.174754	-0.62515	0.555687	0.517838	-0.463475	-0.482828	0.19823	-0.681209	0.10333	0.671978	0	0	0	0	0	0	0	0
ENSRNOG00000003578	NP_001100402.1	fem-1 homolog c [Source:RefSeq_peptide;Acc:NP_001100402]	0.52533	-0.282412	0.140269	-0.00660821	0.422934	-0.584225	-0.585265	0.410717	0.209451	-0.719607	0.253829	0.591186	-0.177859	1	0	1	0	0	0	1	0
ENSRNOG00000003580	Ucp1	Mitochondrial brown fat uncoupling protein 1 (UCP 1) (Thermogenin). [Source:UniProtKB/Swiss-Prot;Acc:P04633]	-0.0116654	-0.0738399	0.411839	0.108569	0.276556	0.134349	0.202946	-0.058343	0.0315014	0.213485	-0.0694026	-0.289095	0.0371318	0	0	0	0	1	0	0	1
ENSRNOG00000003581	Pou2f1	POU domain, class 2, transcription factor 1 (Octamer-binding transcription factor 1) (Oct-1) (OTF-1) (NF-A1) (Fragment). [Source:UniProtKB/Swiss-Prot;Acc:P31503]	-0.669063	-1.30782	-0.264806	0.213241	0.911803	0.746338	0.824861	-0.774429	-0.696519	0.58127	-0.682577	-0.132983	0.643057	0	0	0	0	0	0	0	0
ENSRNOG00000003583	Smyd2	SET and MYND domain-containing protein 2. [Source:UniProtKB/Swiss-Prot;Acc:Q7M6Z3]	0.420033	0.144266	0.311228	0.0877622	-0.181778	-0.230591	-0.177707	0.375633	0.527643	0.140423	0.452718	-0.547579	-0.48101	0	0	0	0	0	0	1	0
ENSRNOG00000003592	MED28_RAT	Mediator of RNA polymerase II transcription subunit 28 (Mediator complex subunit 28). [Source:UniProtKB/Swiss-Prot;Acc:P68943]	-0.266494	-0.330175	0.266452	-0.0603923	-0.407634	0.350094	0.390476	-0.233552	-0.0995182	0.429727	-0.175711	-0.401602	0.156156	0	0	0	0	0	0	0	1
ENSRNOG00000003594	RGD1309892	Transmembrane protein 183. [Source:UniProtKB/Swiss-Prot;Acc:Q68FS7]	0.0309668	0.711255	0.00769607	-0.293742	-1.58177	-0.365797	-0.546034	0.472322	0.29513	-0.640944	0.0777392	0.465639	-0.0251959	0	0	0	0	0	0	1	1
ENSRNOG00000003596	NP_001101715.1	integrin beta 1 binding protein 2 [Source:RefSeq_peptide;Acc:NP_001101715]	0.149404	-0.582877	-0.0607417	0.24952	0.864917	-0.349268	-0.302678	0.123351	0.0214301	-0.315679	0.241955	0.336931	-0.209601	1	0	0	0	0	0	0	0
ENSRNOG00000003600	Pnpt1	Pnpt1 protein (Fragment). [Source:UniProtKB/TrEMBL;Acc:Q562B9]	0.202294	-0.236168	0.33666	-0.197835	-0.68404	0.0861471	0.109439	0.0215941	0.126454	0.225057	0.0677156	-0.342272	-0.0528098	1	0	0	0	0	0	0	0
ENSRNOG00000003611	Tcte1l	T-complex associated-testis-expressed 1-like (Protein 91/23) [Source:RefSeq_peptide;Acc:NP_001013246]	-0.533147	0.0388288	0.39564	0.550283	-0.383604	0.675813	0.710234	-0.517443	-0.326348	0.731589	-0.410499	-0.546187	0.342694	1	0	1	1	0	1	0	0
ENSRNOG00000003612	Axin2	Axin-2 (Axis inhibition protein 2) (Conductin) (Axin-like protein) (Axil). [Source:UniProtKB/Swiss-Prot;Acc:O70240]	0.0837408	0.00385744	0.222318	1.78125	-0.0981345	0.401389	0.364797	-0.41661	-0.300715	0.559653	-0.0640425	-0.284432	0.015812	0	1	0	0	0	0	0	0
ENSRNOG00000003613	Mid1	Midline-1 (Tripartite motif-containing protein 18). [Source:UniProtKB/Swiss-Prot;Acc:P82458]	0.0290861	0.205278	-0.20341	-0.139008	-0.398954	-0.10633	-0.123351	0.0882992	-0.0670072	-0.443091	-0.267449	0.456996	0.267523	0	0	0	0	0	0	0	0
ENSRNOG00000003614	Mgat5	Alpha-1,6-mannosylglycoprotein 6-beta-N-acetylglucosaminyltransferase A (EC 2.4.1.155) (Mannoside acetylglucosaminyltransferase 5) (Alpha- mannoside beta-1,6-N-acetylglucosaminyltransferase) (N- acetylglucosaminyl-transferase V) (GNT-V) (GlcNAc-T V). [Source:UniProtKB/Swiss-Prot;Acc:Q08834]	0.287877	-0.191956	-0.119662	0.251124	-0.0463171	-0.26576	-0.337767	0.174997	-0.0248831	-0.557476	-0.0761273	0.602339	0.0805514	0	0	0	0	0	0	0	0
ENSRNOG00000003620	Fmo3	Dimethylaniline monooxygenase [N-oxide-forming] 3 (EC 1.14.13.8) (Hepatic flavin-containing monooxygenase 3) (FMO 3) (Dimethylaniline oxidase 3). [Source:UniProtKB/Swiss-Prot;Acc:Q9EQ76]	0.173746	0.312592	0.805971	0.375404	-0.0116085	-0.121453	-0.188149	0.201644	0.234803	0.000546404	0.24489	-0.135306	-0.227887	0	0	0	0	0	0	0	0
ENSRNOG00000003625	Ubxd2	UBX domain containing 2 [Source:RefSeq_peptide;Acc:NP_001012025]	-0.0493251	0.866479	0.408562	-0.211901	-0.569718	-0.0196156	-0.0848333	0.0858521	-0.0212318	-0.318919	-0.212435	0.310437	0.329094	0	0	0	0	0	0	0	0
ENSRNOG00000003629	NP_001099450.1	nuclear VCP-like [Source:RefSeq_peptide;Acc:NP_001099450]	0.79576	-0.847434	-0.193271	0.269432	0.62307	-0.0774822	0.0142812	0.145794	0.327553	0.337888	0.378512	-0.593557	-0.428392	0	0	0	0	0	0	0	0
ENSRNOG00000003633	Rcvrn	recoverin [Source:RefSeq_peptide;Acc:NP_543177]	-0.0522448	0.351846	0.0722721	0.297667	-0.0604678	-0.0271528	-0.144071	0.102222	0.060658	-0.10732	0.00544714	0.104743	-0.029427	0	0	0	0	0	0	1	0
ENSRNOG00000003635	NP_001099453.1	dispatched homolog 1 [Source:RefSeq_peptide;Acc:NP_001099453]	0.232135	-0.0464802	0.275949	-0.288509	-0.0256081	-0.06897	-0.0687868	0.199128	0.27115	0.0560787	0.1515	-0.273462	-0.162839	0	0	0	0	0	0	0	0
ENSRNOG00000003645	Hnrpab	heterogeneous nuclear ribonucleoprotein A/B [Source:RefSeq_peptide;Acc:NP_112620]	0.331394	-0.608731	-0.234752	-1.17663	-0.114749	-0.719392	-0.666094	0.455854	0.240419	-0.801946	0.380539	0.647634	-0.237118	0	0	1	0	0	0	0	0
ENSRNOG00000003649	Qscn6	Sulfhydryl oxidase 1 precursor (EC 1.8.3.2) (Quiescin Q6) (rQSOX) (FAD-dependent sulfhydryl oxidase-2) (SOx-2) (rSOx). [Source:UniProtKB/Swiss-Prot;Acc:Q6IUU3]	0.211648	-1.1279	-0.37219	2.20828	-0.724702	-0.111724	-0.178113	-0.105684	-0.328388	-0.450734	-0.185685	0.743343	0.251438	0	0	0	0	0	0	0	0
ENSRNOG00000003653	Fh1	Fumarate hydratase, mitochondrial precursor (EC 4.2.1.2) (Fumarase). [Source:UniProtKB/Swiss-Prot;Acc:P14408]	-0.129969	-0.705281	0.0659962	-0.0728127	-1.39395	0.31656	0.250604	-0.306323	-0.449404	-0.181318	-0.640196	0.476662	0.668828	0	0	0	0	0	0	0	0
ENSRNOG00000003657	NP_001099236.1	protein kinase, membrane associated tyrosine/threonine 1 [Source:RefSeq_peptide;Acc:NP_001099236]	-0.502598	-0.324327	-0.312242	-2.72017	-0.239382	-0.40069	-0.334396	0.180285	-0.0376818	-0.684285	-0.0171794	0.684225	0.19514	0	0	0	0	0	0	1	0
ENSRNOG00000003661	Hn1	Hematological and neurological expressed 1 protein. [Source:UniProtKB/Swiss-Prot;Acc:Q6AXU6]	0.940645	-0.732065	-0.577135	-1.33516	-0.84287	-0.837187	-0.825505	0.610152	0.3872	-0.884249	0.506984	0.643672	-0.384619	0	1	0	0	1	0	0	0
ENSRNOG00000003664	RGD1307161	BRO1 domain-containing protein BROX. [Source:UniProtKB/Swiss-Prot;Acc:Q4V8K5]	-0.570246	-0.168738	0.242091	0.0894558	0.728905	0.760728	0.818218	-0.635164	-0.427278	0.829252	-0.453999	-0.573287	0.408415	1	1	0	1	0	0	1	0
ENSRNOG00000003666	Igj	Immunoglobulin joining chain. [Source:UniProtKB/TrEMBL;Acc:Q4QQV9]	-0.108408	0.292651	0.0737959	0.208471	-0.79284	0.146878	0.0144107	0.0386718	0.0503025	0.0601598	-0.129391	-0.0754584	0.0344213	0	1	0	0	0	1	0	0
ENSRNOG00000003667	Dmd	Dystrophin (Fragment). [Source:UniProtKB/Swiss-Prot;Acc:P11530]	0.0405419	0.37002	-0.9993	-0.387475	0.107196	-0.24568	-0.315321	0.195242	0.0587278	-0.408396	0.0299309	0.39887	-0.049231	0	0	0	0	0	0	0	0
ENSRNOG00000003669	Myocd	Myocardin. [Source:UniProtKB/Swiss-Prot;Acc:Q8R5I7]	-0.156832	0.867569	0.174486	-0.122485	-0.339949	-0.111718	-0.245555	0.26183	0.161979	-0.353478	-0.104291	0.241261	0.0827637	1	1	1	1	1	1	1	0
ENSRNOG00000003673	Pcnt1	pericentrin 1 [Source:RefSeq_peptide;Acc:NP_001020572]	1.35425	-0.0633121	0.0830167	-1.69682	-0.934914	-0.870506	-0.837506	0.73889	0.603952	-0.753748	0.66589	0.337979	-0.55182	0	0	0	0	0	0	0	0
ENSRNOG00000003674	Pir	Pirin. [Source:UniProtKB/Swiss-Prot;Acc:Q5M827]	0.82543	3.72271	0.0115244	-0.853679	-1.67353	-0.503755	-0.52891	0.722149	0.798091	-0.213262	0.580663	-0.376493	-0.61671	0	0	0	0	0	0	0	0
ENSRNOG00000003679	NP_001100505.1	thyroid hormone receptor associated protein 1 [Source:RefSeq_peptide;Acc:NP_001100505]	-0.578866	-0.698935	-0.92071	-0.163218	0.133016	0.443754	0.46135	-0.56614	-0.646739	0.112562	-0.624362	0.338823	0.565313	1	1	0	1	1	1	1	0
ENSRNOG00000003680	Gabrb2	Gamma-aminobutyric acid receptor subunit beta-2 precursor (GABA(A) receptor subunit beta-2). [Source:UniProtKB/Swiss-Prot;Acc:P63138]	-0.440974	0.54279	0.0394518	-0.341047	0.37238	0.0182315	0.0297198	-0.00905749	0.0210211	0.0765178	0.0358324	-0.0928817	-0.0458984	0	1	0	0	0	0	0	0
ENSRNOG00000003687	Rgs2	Regulator of G-protein signaling 2 (RGS2). [Source:UniProtKB/Swiss-Prot;Acc:Q9JHX0]	-1.37032	-3.30914	1.8159	3.78678	-2.7652	0.912796	0.851861	-0.892557	-0.872005	0.565017	-0.866111	0.0610564	0.835514	0	1	0	1	0	0	0	0
ENSRNOG00000003689	Nono	Non-POU domain-containing octamer-binding protein (NonO protein). [Source:UniProtKB/Swiss-Prot;Acc:Q5FVM4]	0.244862	-0.0763789	0.23289	0.114772	-0.209301	-0.430917	-0.451301	0.238436	0.0792953	-0.51065	0.264447	0.503417	-0.107974	0	0	1	0	1	0	0	0
ENSRNOG00000003694	NP_001100671.1	prospero-related homeobox 1 [Source:RefSeq_peptide;Acc:NP_001100671]	0.133004	-0.0935807	0.178835	0.113963	0.369577	0.0394026	0.178831	-0.0637678	0.0713085	0.313932	0.150146	-0.407023	-0.16687	0	0	0	0	1	0	0	0
ENSRNOG00000003696	Prkx	protein kinase, X-linked [Source:RefSeq_peptide;Acc:NP_001029135]	-3.29261	0.613876	0.772281	0.813841	-2.12259	0.745745	0.644967	-0.739649	-0.827578	0.216951	-0.900359	0.377004	0.929006	1	1	0	1	1	0	1	1
ENSRNOG00000003699	Q5M841_RAT	LOC498029 protein. [Source:UniProtKB/TrEMBL;Acc:Q5M841]	-0.343646	-0.442807	0.159977	-0.291836	0.0969773	0.60772	0.700956	-0.489746	-0.34376	0.569623	-0.50213	-0.412439	0.446	0	0	0	0	0	0	0	0
ENSRNOG00000003703	Mcm6	DNA replication licensing factor MCM6 (Intestinal DNA replication protein) (Fragment). [Source:UniProtKB/Swiss-Prot;Acc:Q62724]	-0.0324656	0.378725	0.332527	-2.72567	-1.42478	-0.521604	-0.481855	0.47155	0.349434	-0.605046	0.252241	0.319579	-0.102257	0	0	0	0	0	0	0	0
ENSRNOG00000003706	Ufc1	Ufm1-conjugating enzyme 1 (Ubiquitin-fold modifier-conjugating enzyme 1). [Source:UniProtKB/Swiss-Prot;Acc:Q6BBI8]	-0.209667	0.0956194	-0.166581	-0.275171	-0.913899	0.204532	0.190591	-0.0337892	0.074542	0.279747	-0.0685097	-0.360814	0.0207303	0	0	1	0	0	0	0	0
ENSRNOG00000003709	Kmo	Kynurenine 3-monooxygenase (EC 1.14.13.9) (Kynurenine 3-hydroxylase). [Source:UniProtKB/Swiss-Prot;Acc:O88867]	0.277885	-0.34011	-0.135356	0.532188	-0.279946	-0.35969	-0.433764	0.366046	0.326673	-0.245088	0.358352	0.067859	-0.437938	0	0	0	0	1	0	0	0
ENSRNOG00000003713	Pbsn	Probasin precursor (PB) (M-40). [Source:UniProtKB/Swiss-Prot;Acc:P15399]	0.198565	0.311599	-0.0852247	0.279282	0.547435	-0.395722	-0.457568	0.392953	0.303291	-0.404126	0.263311	0.219225	-0.291702	0	0	0	0	0	0	0	0
ENSRNOG00000003714	Clk4	CDC like kinase 4 [Source:RefSeq_peptide;Acc:NP_001013059]	-0.089584	-0.107313	0.607953	0.81523	1.64861	0.415409	0.510984	-0.379961	-0.176532	0.676553	-0.0627681	-0.57656	0.0391416	0	0	0	0	0	0	0	0
ENSRNOG00000003715	NP_001101713.1	sushi-repeat-containing protein, X-linked 2 [Source:RefSeq_peptide;Acc:NP_001101713]	-0.196619	-0.0227673	0.0328021	-0.580957	-0.669123	0.248294	0.279088	-0.242294	-0.299293	-0.0480382	-0.458376	0.202007	0.506331	0	0	0	0	0	0	0	0
ENSRNOG00000003716	Jdp1	Jun dimerization protein 1 [Source:RefSeq_peptide;Acc:NP_068637]	1.23104	0.00643798	0.55526	1.17925	-0.15708	-0.177805	-0.159066	0.379197	0.566085	0.250097	0.46738	-0.669189	-0.587291	0	0	0	0	0	0	0	0
ENSRNOG00000003717	NP_001099451.1	similar to Protein HSPC163 (predicted) (RGD1559740_predicted), mRNA [Source:RefSeq_dna;Acc:NM_001105981]	0.435929	0.50687	-0.487124	-0.880829	-0.556357	-0.254508	-0.198432	0.448812	0.585675	0.0537657	0.379678	-0.528412	-0.451926	0	0	0	0	0	1	0	0
ENSRNOG00000003718	Ambn	Ameloblastin precursor (Amelin). [Source:UniProtKB/Swiss-Prot;Acc:Q62840]	0.197267	-0.270856	-0.266425	0.319318	-0.481221	-0.397045	-0.486023	0.238684	0.0407646	-0.563679	0.159268	0.608212	-0.128203	0	0	0	0	0	0	0	0
ENSRNOG00000003719	NP_001100476.1	ATP synthase mitochondrial F1 complex assembly factor 2 [Source:RefSeq_peptide;Acc:NP_001100476]	-0.311194	0.14817	0.32637	0.00474045	-0.323019	0.491755	0.538573	-0.260476	-0.0576528	0.604904	-0.267948	-0.637242	0.175188	0	0	1	0	1	0	0	0
ENSRNOG00000003720	Prrx1	Paired mesoderm homeobox protein 1 (PRX-1) (Paired-related homeobox protein 1) (rHox). [Source:UniProtKB/Swiss-Prot;Acc:P63014]	0.165165	-0.626389	-0.129416	0.281082	-0.114467	-0.103335	-0.0270679	-0.145992	-0.203196	-0.0654018	0.0760761	0.241209	-0.0562077	0	0	0	0	0	1	0	0
ENSRNOG00000003721	Paqr4	progestin and adipoQ receptor family member IV [Source:RefSeq_peptide;Acc:NP_001017377]	0.868151	1.61956	-0.201034	1.38722	-0.414782	-0.244013	-0.278691	0.51591	0.693215	0.174519	0.512849	-0.673581	-0.681333	0	0	0	0	1	0	1	0
ENSRNOG00000003723	NP_001102551.1	similar to myocardial ischemic preconditioning upregulated protein 2 (predicted) (RGD1565589_predicted), mRNA [Source:RefSeq_dna;Acc:NM_001109081]	-0.515627	-0.17182	0.617774	0.0305924	-0.978563	0.128252	0.0563182	-0.307037	-0.530781	-0.3619	-0.455373	0.772774	0.600542	1	1	0	0	0	0	0	0
ENSRNOG00000003724	NP_001099301.1	mitochondrial ribosomal protein L27 [Source:RefSeq_peptide;Acc:NP_001099301]	-0.133547	-0.190886	0.195949	-0.629563	-1.17006	-0.152789	-0.233459	-0.0058633	-0.248096	-0.573215	-0.203928	0.785202	0.37338	0	0	1	0	0	0	1	0
ENSRNOG00000003728	Xylt2	Xylosyltransferase 2 (EC 2.4.2.26) (Xylosyltransferase II) (Peptide O- xylosyltransferase 2). [Source:UniProtKB/Swiss-Prot;Acc:Q9EPI0]	0.143217	0.237034	0.608551	0.280667	0.875381	0.274466	0.384291	-0.153318	0.104451	0.672425	0.138937	-0.792094	-0.170238	0	1	0	0	0	0	0	1
ENSRNOG00000003736	Col5a2	Collagen alpha 2 type V (Fragment). [Source:UniProtKB/TrEMBL;Acc:O70598]	-0.287765	0.656977	-1.3234	-1.69849	0.0105692	-0.514294	-0.493374	0.448006	0.308506	-0.608017	0.210534	0.369773	-0.18251	0	0	0	0	0	0	0	0
ENSRNOG00000003737	NP_001102365.1	vitelliform macular dystrophy 2-like protein 1 [Source:RefSeq_peptide;Acc:NP_001102365]	0.00336848	-0.0358913	0.199803	-0.139554	-0.983056	-0.085916	-0.214829	0.134589	0.0126389	-0.327849	-0.102258	0.350481	0.111139	1	0	0	0	0	0	0	0
ENSRNOG00000003741	Nptx1	Neuronal pentraxin-1 precursor (NP1) (Neuronal pentraxin I) (NP-I) (47 kDa taipoxin-binding protein). [Source:UniProtKB/Swiss-Prot;Acc:P47971]	0.393508	-5.06809	-0.629253	-1.04987	3.15204	0.0798959	0.303636	-0.360604	-0.327829	0.201768	-0.0476723	-0.0070067	0.0860216	0	1	1	1	1	1	1	1
ENSRNOG00000003743	Dars	Aspartyl-tRNA synthetase, cytoplasmic (EC 6.1.1.12) (Aspartate--tRNA ligase) (AspRS). [Source:UniProtKB/Swiss-Prot;Acc:P15178]	-0.378448	-0.137178	0.048296	-0.401795	-0.135569	0.299136	0.323122	-0.347178	-0.368779	0.115756	-0.356246	0.125948	0.420669	0	0	0	0	0	0	0	0
ENSRNOG00000003745	Atf3	Cyclic AMP-dependent transcription factor ATF-3 (Activating transcription factor 3) (Liver regeneration factor 1) (LRF-1). [Source:UniProtKB/Swiss-Prot;Acc:P29596]	-0.979442	0.274117	-0.69714	1.24609	0.647664	0.711435	0.748241	-0.452584	-0.236753	0.751622	-0.497765	-0.662435	0.321815	0	1	0	1	0	0	0	0
ENSRNOG00000003746	Gjb1	Gap junction beta-1 protein (Connexin-32) (Cx32) (GAP junction 28 kDa liver protein). [Source:UniProtKB/Swiss-Prot;Acc:P08033]	0.0801294	0.305117	0.356742	-0.00847509	0.770185	-0.170607	-0.126587	0.196785	0.210752	-0.0962703	0.130231	-0.083224	-0.1634	1	1	0	1	1	0	0	0
ENSRNOG00000003747	Asna1	Asna1 protein (Fragment). [Source:UniProtKB/TrEMBL;Acc:Q4G022]	-0.127931	0.438427	0.131231	0.0189938	-0.744861	-0.276912	-0.354795	0.092602	-0.160395	-0.645476	-0.0885304	0.806348	0.223293	0	0	0	0	0	0	0	0
ENSRNOG00000003753	MGC105830	Ras-related protein Rab-1B. [Source:UniProtKB/Swiss-Prot;Acc:P10536]	0.218587	-0.446025	-0.204975	-0.0682393	-0.0327845	-0.470009	-0.487078	0.207493	-0.0471165	-0.727991	0.0969054	0.804812	0.0228899	1	0	0	0	0	0	0	1
ENSRNOG00000003762	Smarca1	Probable global transcription activator SNF2L1 (EC 3.6.1.-)(Nucleosome-remodeling factor subunit SNF2L)(ATP-dependent helicase SMARCA1)(SWI/SNF-related matrix-associated actin-dependent regulator of chromatin subfamily A member 1)(DNA-dependent ATPase SNF2L) [Source:UniProtKB/Swiss-Prot;Acc:Q6PGB8]	2.06139	0.14542	0.0762347	0.132276	1.11266	-0.657831	-0.574747	0.619229	0.696621	-0.167994	0.83989	-0.315388	-0.825527	0	1	1	0	0	0	0	0
ENSRNOG00000003763	Prdx4	peroxiredoxin 4 [Source:RefSeq_peptide;Acc:NP_445964]	0.0279905	0.24021	0.167822	-1.90906	-2.24349	-0.506724	-0.562242	0.382682	0.110174	-0.880308	0.0244011	0.808988	0.123529	0	0	1	0	0	0	0	0
ENSRNOG00000003765	Nr0b1	Nuclear receptor subfamily 0 group B member 1 (Nuclear receptor DAX- 1). [Source:UniProtKB/Swiss-Prot;Acc:P70503]	0.109261	-0.631052	0.0843231	0.118826	-0.344012	-0.164467	-0.217662	-0.070227	-0.2862	-0.458858	-0.108292	0.723005	0.198045	0	0	0	0	0	0	0	0
ENSRNOG00000003767	Rps6kc1	Ribosomal protein S6 kinase delta-1 (EC 2.7.11.1)(52 kDa ribosomal protein S6 kinase) [Source:UniProtKB/Swiss-Prot;Acc:Q8BLK9]	-0.153801	0.237572	0.0493542	0.482687	0.347981	0.539072	0.572781	-0.396148	-0.231333	0.606615	-0.328988	-0.484371	0.221263	0	0	0	0	1	0	1	1
ENSRNOG00000003772	Csrp2	Cysteine and glycine-rich protein 2 (Cysteine-rich protein 2) (CRP2) (Smooth muscle cell LIM protein) (SmLIM). [Source:UniProtKB/Swiss-Prot;Acc:Q62908]	-0.347607	-1.093	0.616768	-4.56216	0.55244	-0.421942	-0.317372	0.180125	0.0109058	-0.580732	0.116586	0.544301	0.117558	0	1	0	0	1	0	1	0
ENSRNOG00000003773	Hmox2	Heme oxygenase 2 (EC 1.14.99.3) (HO-2). [Source:UniProtKB/Swiss-Prot;Acc:P23711]	-0.0358166	0.107035	0.76462	-0.464312	0.0122311	0.179273	0.24179	-0.121436	-0.00627906	0.303994	0.00673666	-0.338034	0.102907	0	0	0	0	0	0	0	0
ENSRNOG00000003777	Chrne	Acetylcholine receptor subunit epsilon precursor. [Source:UniProtKB/Swiss-Prot;Acc:P09660]	-0.211166	-0.0642678	-0.53772	-0.77366	-0.078064	-0.187263	-0.147118	0.0732375	-0.0222435	-0.291246	-0.00916264	0.297324	0.0217308	0	0	0	0	0	0	0	0
ENSRNOG00000003778	LOC498289		-6.30201	-1.84985	1.39535	-1.56664	1.31403	0.900269	0.940759	-0.818253	-0.693234	0.724706	-0.761325	-0.286765	0.740253	0	0	0	0	0	0	0	0
ENSRNOG00000003779	Dedd	Death effector domain-containing protein (Death effector domain- containing testicular molecule). [Source:UniProtKB/Swiss-Prot;Acc:Q9Z2K0]	0.650012	-0.539588	0.382433	1.46343	-1.15873	-0.0690065	-0.134651	-0.0975368	-0.271098	-0.339188	-0.140927	0.585173	0.222239	0	0	0	0	0	0	0	0
ENSRNOG00000003782	LOC302640	acyl-Coenzyme A thioesterase 2, mitochondrial [Source:RefSeq_peptide;Acc:NP_001013982]	0.590928	0.124923	-0.407988	0.231967	-1.8197	-0.257592	-0.318601	0.40738	0.405605	-0.210211	0.208856	-0.0839091	-0.274417	0	0	0	0	0	1	0	0
ENSRNOG00000003786	Tspan6	Tspan6 protein (Fragment). [Source:UniProtKB/TrEMBL;Acc:Q5RJZ3]	-0.204674	0.77521	0.108864	-1.43205	-0.0606634	-0.132434	-0.0338232	0.228416	0.326187	0.0479592	0.199653	-0.352347	-0.142391	0	1	0	0	0	0	1	0
ENSRNOG00000003795	Angel2_predicted		-0.117653	0.354835	-0.13579	-0.384673	1.22336	-0.414199	-0.414494	0.235278	0.0270696	-0.644187	0.0565152	0.637243	0.021525	1	1	1	0	0	0	0	1
ENSRNOG00000003797	Mrps7	28S ribosomal protein S7, mitochondrial precursor (S7mt) (MRP-S7). [Source:UniProtKB/Swiss-Prot;Acc:Q5I0K8]	0.473613	0.260981	0.353574	0.122762	-0.873978	-0.192745	-0.206069	0.453627	0.611362	0.133615	0.405883	-0.598369	-0.48032	0	0	0	0	0	0	0	0
ENSRNOG00000003800	Rgs9	Regulator of G-protein signaling 9 (RGS9). [Source:UniProtKB/Swiss-Prot;Acc:P49805]	-0.322271	1.76324	-2.17463	1.16129	2.16661	0.42553	0.461549	-0.186606	0.0603315	0.703186	-0.0974433	-0.790781	-0.123541	1	0	0	0	0	0	0	0
ENSRNOG00000003802	Pttg1	Securin (Pituitary tumor-transforming protein 1). [Source:UniProtKB/Swiss-Prot;Acc:P97613]	-0.763959	-1.07932	-0.150517	-2.1421	-2.24638	-0.185204	-0.247032	-0.0164612	-0.313173	-0.710361	-0.30969	0.954636	0.456306	0	0	0	0	0	0	0	0
ENSRNOG00000003816	Tada1l	Transcriptional adapter 1-like protein. [Source:UniProtKB/Swiss-Prot;Acc:Q5BJQ7]	0.745613	-1.69351	-0.752991	-0.908882	0.691423	-0.604673	-0.459528	0.341744	0.278751	-0.385795	0.528967	0.191328	-0.452739	0	1	0	1	0	0	0	0
ENSRNOG00000003821	RGD1311784_predicted		-0.154048	-0.0497065	0.189474	-0.416066	0.295588	0.365566	0.451433	-0.208346	0.00883352	0.60266	-0.071505	-0.670542	0.0242904	0	1	0	0	1	0	0	1
ENSRNOG00000003831	Tdp1	tyrosyl-DNA phosphodiesterase 1 [Source:RefSeq_peptide;Acc:NP_001026827]	0.00097417	-0.358532	0.428259	0.387811	-0.643099	0.235768	0.150949	-0.100624	-0.0659895	0.172827	-0.175042	-0.115651	0.118049	0	0	0	0	0	0	0	0
ENSRNOG00000003837	Mif4gd	MIF4G domain containing [Source:RefSeq_peptide;Acc:NP_001014144]	-0.0613164	-0.0371131	-0.238385	-0.227596	0.256609	-0.205967	-0.207572	0.198095	0.247234	0.0310587	0.357306	-0.174073	-0.386366	1	1	0	0	0	0	0	0
ENSRNOG00000003840	Slit2	Slit homolog 2 protein precursor (Slit-2) (Fragment). [Source:UniProtKB/Swiss-Prot;Acc:Q9WVC1]	-0.0962838	-0.979796	-0.707364	-1.24537	0.211729	-0.0334816	0.101454	-0.140545	-0.196809	-0.123889	-0.134581	0.21628	0.195508	0	0	0	0	0	0	0	0
ENSRNOG00000003841	Kcnh1	Potassium voltage-gated channel subfamily H member 1 (Voltage-gated potassium channel subunit Kv10.1)(Ether-a-go-go potassium channel 1)(EAG1)(m-eag) [Source:UniProtKB/Swiss-Prot;Acc:Q60603]	3.42257	-3.16561	0.745347	1.61386	-0.901724	-0.859482	-0.885613	0.666703	0.493011	-0.762062	0.674081	0.480956	-0.606345	0	0	0	0	0	0	0	1
ENSRNOG00000003844	Dhx15_predicted		0.228739	-0.222847	0.169254	0.0828161	-0.79766	-0.272979	-0.269974	0.23821	0.1665	-0.316353	0.136598	0.193348	-0.0866055	0	0	0	1	0	0	0	1
ENSRNOG00000003849	Stx8	Syntaxin-8. [Source:UniProtKB/Swiss-Prot;Acc:Q9Z2Q7]	-0.00279038	1.1366	0.17478	0.81113	-0.0302049	0.390218	0.386722	-0.0930803	0.162363	0.675868	-0.0146313	-0.829877	-0.120394	0	0	0	0	0	0	0	0
ENSRNOG00000003853	Scoc	short coiled-coil protein [Source:RefSeq_peptide;Acc:NP_001013253]	-0.158352	-0.490939	0.228715	-0.88571	-0.321017	-0.199263	-0.138631	-0.0418136	-0.209549	-0.423985	-0.0736022	0.569634	0.241527	0	0	0	1	0	0	0	0
ENSRNOG00000003858	Atp6ap2	Renin receptor precursor (Renin/prorenin receptor) (ATPase, H(+)- transporting, lysosomal accessory protein 2) (ATPase, H(+)- transporting, lysosomal-interacting protein 2). [Source:UniProtKB/Swiss-Prot;Acc:Q6AXS4]	-0.310573	1.62476	-0.0357026	-0.149957	-1.1216	-0.23354	-0.365372	0.294871	0.106797	-0.594394	-0.120577	0.526814	0.172447	0	0	0	0	0	0	0	0
ENSRNOG00000003861	LOC304923	LOC304923 protein (Fragment). [Source:UniProtKB/TrEMBL;Acc:Q5RK15]	-0.0634187	0.241228	0.391835	0.739192	-0.0587583	0.431876	0.472847	-0.228668	-0.00978587	0.640491	-0.127289	-0.682137	0.0341323	1	1	0	0	0	0	0	0
ENSRNOG00000003864	Gipc1	PDZ domain-containing protein GIPC1 (RGS19-interacting protein 1) (GAIP C-terminus-interacting protein) (RGS-GAIP-interacting protein) (GLUT1 C-terminal-binding protein) (GLUT1CBP). [Source:UniProtKB/Swiss-Prot;Acc:Q9Z254]	0.559219	-0.681066	0.392558	0.360217	-0.655288	-0.607053	-0.640033	0.413007	0.233736	-0.642996	0.407892	0.537394	-0.29643	0	0	0	0	0	0	0	0
ENSRNOG00000003866	Cxcr4	C-X-C chemokine receptor type 4 (CXC-R4) (CXCR-4) (Stromal cell- derived factor 1 receptor) (SDF-1 receptor) (Fusin) (Leukocyte-derived seven transmembrane domain receptor) (LESTR) (CD184 antigen). [Source:UniProtKB/Swiss-Prot;Acc:O08565]	-0.386372	0.072395	0.816978	0.696011	0.035033	0.67008	0.645456	-0.509391	-0.362933	0.64522	-0.447264	-0.407821	0.375002	0	0	0	1	0	0	0	0
ENSRNOG00000003869	Sod3	Extracellular superoxide dismutase [Cu-Zn] precursor (EC 1.15.1.1) (EC-SOD) (Superoxide dismutase B). [Source:UniProtKB/Swiss-Prot;Acc:Q08420]	-0.0301652	-0.190299	0.223496	-0.477805	-2.08672	-0.297378	-0.408442	0.248413	0.102139	-0.444587	0.126921	0.430551	-0.0906489	1	0	0	0	0	0	1	1
ENSRNOG00000003872	Slc40a1	Solute carrier family 40 member 1 (Ferroportin-1) (Cell adhesion regulator) (CAR1). [Source:UniProtKB/Swiss-Prot;Acc:Q923U9]	-0.44846	0.88469	1.68048	0.622681	0.0427628	0.232716	0.15523	-0.236326	-0.223263	0.194053	-0.0802694	0.014115	0.192162	0	0	0	1	0	0	0	0
ENSRNOG00000003873	Cpd	Carboxypeptidase D precursor (EC 3.4.17.22) (Metallocarboxypeptidase D) (gp180). [Source:UniProtKB/Swiss-Prot;Acc:Q9JHW1]	-0.511334	1.72747	0.13064	0.958253	-0.422501	0.637941	0.585972	-0.504791	-0.436847	0.453761	-0.555979	-0.161491	0.518466	0	0	0	0	0	0	0	1
ENSRNOG00000003875	NP_001101726.1	oculocerebrorenal syndrome of Lowe [Source:RefSeq_peptide;Acc:NP_001101726]	0.63829	1.42309	1.00433	-2.24549	-0.161432	-0.697863	-0.655691	0.75201	0.749987	-0.457984	0.664796	-0.104224	-0.546292	0	1	0	1	1	1	0	0
ENSRNOG00000003879	Rnf167	E3 ubiquitin-protein ligase RNF167 precursor (EC 6.3.2.-) (RING finger protein 167). [Source:UniProtKB/Swiss-Prot;Acc:Q5XIL0]	-0.0836623	0.237083	0.0208151	-0.628334	-0.246605	-0.292286	-0.24054	0.356741	0.350805	-0.259609	0.184094	-0.0469992	-0.119821	0	0	0	0	0	0	0	0
ENSRNOG00000003881	Nit1	Nitrilase homolog 1 (EC 3.5.-.-). [Source:UniProtKB/Swiss-Prot;Acc:Q7TQ94]	-0.360898	0.773601	0.120431	-0.497677	0.540762	0.352336	0.440117	-0.157616	0.0426523	0.517902	-0.133086	-0.633769	0.112353	0	1	0	0	0	0	0	0
ENSRNOG00000003882	Cap350	Centrosome-associated protein 350 (Fragment). [Source:UniProtKB/TrEMBL;Acc:Q8VI43]	-0.199905	0.245181	0.181641	-0.252997	-0.0865963	-0.10319	-0.181562	-0.018161	-0.250481	-0.542802	-0.2799	0.742825	0.388729	1	0	1	0	1	0	0	0
ENSRNOG00000003889	Tbc1d15	Tbc1d15 protein (Fragment). [Source:UniProtKB/TrEMBL;Acc:Q4FZT5]	0.125341	-0.655434	-0.0752556	-0.227972	0.325805	-0.395757	-0.282253	0.0971739	-0.0259947	-0.393812	0.227456	0.420975	-0.100885	0	1	0	1	0	0	1	0
ENSRNOG00000003890	Nap1l1	Nucleosome assembly protein 1-like 1 (NAP-1-related protein). [Source:UniProtKB/Swiss-Prot;Acc:Q9Z2G8]	-0.069163	0.552187	0.0214884	0.00790275	-0.51974	-0.283508	-0.367478	0.171	-0.0748889	-0.675468	-0.127235	0.754282	0.217117	0	0	0	0	1	1	1	0
ENSRNOG00000003893	LOC303059	similar to novel protein (LOC303059), mRNA [Source:RefSeq_dna;Acc:NM_001037773]	0.242408	-0.349459	0.000946515	-0.0234185	0.851591	-0.0315765	0.0319667	0.115939	0.252553	0.252956	0.222423	-0.458847	-0.312764	0	0	0	0	1	1	1	1
ENSRNOG00000003895	Rgs1	Regulator of G-protein signaling 1 (RGS1). [Source:UniProtKB/Swiss-Prot;Acc:P97844]	0.107065	-0.581445	-0.341595	0.0982117	-0.104349	-0.265737	-0.297278	0.129879	-0.0349767	-0.452187	-0.00215004	0.507535	-0.0171411	0	1	1	0	0	0	0	0
ENSRNOG00000003896	Tnmd	Tenomodulin (TeM) (rTeM) (Chondromodulin-I-like protein) (ChM1L) (rChM1L) (Myodulin). [Source:UniProtKB/Swiss-Prot;Acc:Q9ESC2]	0.110931	-0.406998	-0.633271	-0.293075	-0.417969	-0.278512	-0.350259	0.161188	-0.0066616	-0.460921	0.0500239	0.51602	-0.034429	0	0	0	0	0	0	0	0
ENSRNOG00000003897	Col1a1	Collagen alpha-1(I) chain precursor (Alpha-1 type I collagen). [Source:UniProtKB/Swiss-Prot;Acc:P02454]	0.0760535	0.0819717	-0.0813681	0.200564	-0.0962786	-0.36688	-0.425913	0.332158	0.200002	-0.477656	0.139915	0.360652	-0.175492	1	1	0	0	1	0	0	1
ENSRNOG00000003899	Krt1-14	Keratin, type I cytoskeletal 14 (Cytokeratin-14) (CK-14) (Keratin-14) (K14) (Type I keratin Ka14). [Source:UniProtKB/Swiss-Prot;Acc:Q6IFV1]	0.174442	-0.10593	0.248825	0.61263	0.0913413	0.248126	0.238974	-0.138612	-0.153072	0.0263298	-0.408459	0.0299715	0.325529	0	0	0	0	0	0	0	1
ENSRNOG00000003901	RGD1311732	Coiled-coil domain-containing protein 104. [Source:UniProtKB/Swiss-Prot;Acc:Q4V8E4]	-0.275877	-0.502138	0.731291	0.91279	-0.791793	0.752889	0.708348	-0.622578	-0.550208	0.523211	-0.673455	-0.158112	0.643842	0	1	0	0	0	0	0	0
ENSRNOG00000003902	Fabp6	Gastrotropin (GT) (Ileal lipid-binding protein) (ILBP) (Intestinal 15 kDa protein) (I-15P) (14 kDa bile acid-binding protein) (I-BABP). [Source:UniProtKB/Swiss-Prot;Acc:P80020]	0.064938	0.576466	-0.120572	-0.361547	-0.359705	-0.242439	-0.31629	0.490997	0.462601	-0.341105	0.0528659	-0.0367493	-0.108527	0	0	0	0	0	0	0	0
ENSRNOG00000003908	LOC500700		-0.42536	-0.938697	0.118437	-1.43428	-1.95409	-0.163915	-0.234778	-0.0152715	-0.307495	-0.697469	-0.330178	0.936011	0.46633	1	0	0	1	0	1	1	1
ENSRNOG00000003909	Mbc2	Extended-synaptotagmin-1 (E-Syt1) (Membrane-bound C2 domain-containing protein) (vp115) (Protein FAM62A). [Source:UniProtKB/Swiss-Prot;Acc:Q9Z1X1]	0.234254	0.163484	0.049656	0.252818	0.639915	-0.388172	-0.369841	0.216918	0.130431	-0.322355	0.320324	0.270585	-0.268785	1	1	0	0	0	0	0	1
ENSRNOG00000003915	RGD1359339	Transmembrane protein C1orf75 homolog. [Source:UniProtKB/Swiss-Prot;Acc:Q66H28]	1.61329	0.877815	-1.19991	-0.871772	1.7162	-0.75161	-0.651157	0.783409	0.862676	-0.269283	0.846044	-0.367717	-0.893091	1	0	0	0	1	0	0	0
ENSRNOG00000003918	Slc25a19	solute carrier family 25, member 19 [Source:RefSeq_peptide;Acc:NP_001007675]	0.74688	0.654633	-0.0460092	0.465962	-0.0658718	-0.417492	-0.370506	0.512875	0.648848	0.0443758	0.654467	-0.509284	-0.717343	0	0	0	0	1	1	0	0
ENSRNOG00000003919	Rps6kb1	Ribosomal protein S6 kinase beta-1 (EC 2.7.11.1) (Ribosomal protein S6 kinase I) (S6K) (S6K1) (70 kDa ribosomal protein S6 kinase 1) (p70 S6 kinase alpha) (p70(S6K)-alpha) (p70-S6K) (P70S6K). [Source:UniProtKB/Swiss-Prot;Acc:P67999]	0.0982473	0.0452529	-0.0471874	-0.986153	0.439703	-0.467232	-0.442078	0.196709	-0.0196005	-0.652739	0.16074	0.694434	0.0220233	0	0	0	0	0	0	0	0
ENSRNOG00000003923	Rab21	Ras-related protein Rab-21. [Source:UniProtKB/Swiss-Prot;Acc:Q6AXT5]	-0.6587	-0.0784633	-1.0902	-0.061207	-0.230149	0.425069	0.416419	-0.450604	-0.498512	0.132056	-0.566473	0.205653	0.501884	0	1	0	0	0	0	0	0
ENSRNOG00000003924	Pi4k2b	Phosphatidylinositol 4-kinase type 2-beta (EC 2.7.1.67) (Phosphatidylinositol 4-kinase type II-beta). [Source:UniProtKB/Swiss-Prot;Acc:Q5XIL2]	1.11616	-0.93845	0.334871	2.23219	-1.22714	-0.382017	-0.451146	0.178542	-0.0739835	-0.684069	0.0186935	0.79172	0.0621127	0	1	0	1	1	0	1	0
ENSRNOG00000003927	Daf1	decay accelarating factor 1 [Source:RefSeq_peptide;Acc:NP_071605]	1.60747	-0.88314	0.156719	-2.00577	-0.640278	-0.886538	-0.861504	0.652872	0.456222	-0.847407	0.62482	0.561785	-0.475423	1	0	1	0	0	0	0	1
ENSRNOG00000003928	Tmco1	Transmembrane and coiled-coil domains protein 1 (Meg-2-like protein). [Source:UniProtKB/Swiss-Prot;Acc:Q5I0H4]	0.136643	-0.0487557	0.108634	0.161352	0.0541502	-0.0251299	0.0478703	0.0638206	0.228411	0.348983	0.336985	-0.518073	-0.344804	0	0	0	0	0	1	0	0
ENSRNOG00000003929	Pcdh19_predicted		-6.57512	-1.79899	-0.340272	2.387	2.77933	0.974912	0.988579	-0.896461	-0.76232	0.81362	-0.787535	-0.303409	0.71787	0	0	0	0	0	0	0	0
ENSRNOG00000003942	NP_001100233.1	similar to HCV NS3-transactivated protein 1 (predicted) (RGD1306332_predicted), mRNA [Source:RefSeq_dna;Acc:NM_001106763]	-0.458869	0.0964199	0.326674	-0.13145	-0.696897	0.526175	0.532533	-0.392937	-0.288104	0.451693	-0.407878	-0.290709	0.407499	0	0	0	0	0	0	1	0
ENSRNOG00000003946	Tor1aip1	Torsin-1A-interacting protein 1 (Lamina-associated polypeptide 1B) (Lamina-associated polypeptide 1C). [Source:UniProtKB/Swiss-Prot;Acc:Q5PQX1]	-1.50579	-0.638329	-0.269461	0.40154	-0.920398	0.830896	0.794642	-0.813289	-0.838669	0.38637	-0.933048	0.185041	0.907742	0	0	1	1	1	0	0	0
ENSRNOG00000003954	Il2rg	interleukin 2 receptor, gamma (severe combined immunodeficiency) [Source:RefSeq_peptide;Acc:NP_543165]	-0.657588	-0.231362	0.045491	2.47903	-2.4159	0.489451	0.332159	-0.30451	-0.275415	0.310234	-0.426542	-0.0817541	0.281734	0	0	0	0	0	0	1	0
ENSRNOG00000003955	Spata7	Spermatogenesis-associated protein 7 homolog (Rat sperm DNA no.3) (RSD-3) (Fertility-related protein WMP1). [Source:UniProtKB/Swiss-Prot;Acc:Q9R0A3]	-0.244588	0.900817	0.736419	0.34475	0.415193	0.430327	0.463282	-0.183091	0.0665555	0.691627	-0.0687903	-0.788817	-0.0182418	0	0	0	0	0	0	0	0
ENSRNOG00000003957	RGD1562140_predicted		0.690007	-0.293123	-0.0257115	-0.278424	1.41956	-0.207549	-0.0513192	0.238528	0.391076	0.179789	0.385159	-0.517892	-0.427653	0	0	0	0	0	1	0	0
ENSRNOG00000003958	Commd10	COMM domain containing 10 [Source:RefSeq_peptide;Acc:NP_001004276]	-0.690749	0.370626	0.121357	-0.663154	-1.36636	0.492775	0.456988	-0.29914	-0.242345	0.287627	-0.499512	-0.170049	0.491098	1	1	0	0	0	0	0	0
ENSRNOG00000003960	Tmem27	Collectrin precursor (Transmembrane protein 27). [Source:UniProtKB/Swiss-Prot;Acc:Q9ESG3]	-0.691734	1.44712	-0.0496201	0.215563	-2.13862	0.341124	0.157997	-0.10596	-0.173433	-0.0603028	-0.513432	0.180194	0.479251	0	0	0	0	0	0	0	0
ENSRNOG00000003964	RGD1305156	E3 SUMO-protein ligase NSE2 (EC 6.-.-.-) (Non-structural maintenance of chromosomes element 2 homolog) (Non-SMC element 2 homolog). [Source:UniProtKB/Swiss-Prot;Acc:Q4V8A0]	0.557586	0.402968	-0.408033	-0.145121	-1.36443	-0.201803	-0.194972	0.360108	0.435973	-0.0236157	0.259711	-0.31885	-0.320459	0	0	0	0	0	0	0	0
ENSRNOG00000003965	Amelx	Amelogenin, X isoform precursor (Leucine-rich amelogenin peptide) (LRAP). [Source:UniProtKB/Swiss-Prot;Acc:P63278]	0.395563	-0.186934	0.0247018	0.296237	-0.49423	-0.207182	-0.224351	0.191617	0.106309	-0.312503	0.0271388	0.233106	-0.0342603	0	0	0	0	0	0	0	0
ENSRNOG00000003967	Tmem49	Transmembrane protein 49 (Vacuole membrane protein 1). [Source:UniProtKB/Swiss-Prot;Acc:Q91ZQ0]	0.201865	1.12904	0.0906161	-0.740032	-0.357711	-0.567099	-0.54799	0.611828	0.620725	-0.331716	0.582105	-0.117276	-0.516989	1	0	0	0	0	1	1	0
ENSRNOG00000003971	Gosr1	Golgi SNAP receptor complex member 1 (28 kDa Golgi SNARE protein) (28 kDa cis-Golgi SNARE p28) (GOS-28). [Source:UniProtKB/Swiss-Prot;Acc:Q62931]	0.212403	0.0115053	0.345699	0.196635	-1.26696	-0.328149	-0.409838	0.167239	-0.0973142	-0.714896	-0.0870514	0.822773	0.191124	0	1	0	0	0	0	0	1
ENSRNOG00000003975	Pfn1	Profilin-1 (Profilin I). [Source:UniProtKB/Swiss-Prot;Acc:P62963]	-0.0398313	0.173434	-0.223493	-0.604928	0.15006	-0.346384	-0.349476	0.142595	-0.0472651	-0.544044	0.0680909	0.605076	0.0500542	0	0	0	0	0	0	0	0
ENSRNOG00000003977	Dusp1	Dual specificity protein phosphatase 1 (EC 3.1.3.48) (EC 3.1.3.16) (MAP kinase phosphatase 1) (MKP-1) (Protein-tyrosine phosphatase CL100) (Protein-tyrosine phosphatase non-receptor type 16). [Source:UniProtKB/Swiss-Prot;Acc:Q64623]	0.582173	-1.29644	-2.59434	-1.04116	2.40518	-0.47299	-0.336345	0.305186	0.226101	-0.41204	0.247622	0.21328	-0.278875	0	0	0	1	1	0	0	0
ENSRNOG00000003980	Ttc1	tetratricopeptide repeat domain 1 [Source:RefSeq_peptide;Acc:NP_001005529]	-0.284398	-0.617781	0.191268	0.0168847	-0.838045	0.059155	0.00309461	-0.284099	-0.542217	-0.46112	-0.460467	0.878787	0.582251	0	0	0	0	0	0	1	0
ENSRNOG00000003982	Ptpn21	Tyrosine-protein phosphatase non-receptor type 21 (EC 3.1.3.48) (Protein-tyrosine phosphatase 2E). [Source:UniProtKB/Swiss-Prot;Acc:Q62728]	0.156931	-0.373019	-3.10837	0.836215	0.330202	0.183544	0.205006	-0.0136643	0.0694834	0.207294	-0.208181	-0.311595	-0.0480264	0	0	1	0	0	1	0	0
ENSRNOG00000003984	Apln	Apelin precursor (APJ endogenous ligand) [Contains: Apelin-36; Apelin- 31; Apelin-28; Apelin-13]. [Source:UniProtKB/Swiss-Prot;Acc:Q9R0R3]	0.300375	-0.778388	-0.11019	0.312714	-0.435077	-0.399372	-0.449392	0.302199	0.168645	-0.45765	0.215741	0.383218	-0.242963	1	1	1	0	1	0	0	0
ENSRNOG00000003985	Tmem19	Transmembrane protein 19. [Source:UniProtKB/Swiss-Prot;Acc:Q6P726]	0.280354	0.786208	0.0290395	1.23523	-0.246959	0.221548	0.120991	0.0632695	0.239532	0.450464	0.087037	-0.604008	-0.263582	0	0	0	0	0	1	0	0
ENSRNOG00000003990	Grb2	Growth factor receptor-bound protein 2 (Adapter protein GRB2) (SH2/SH3 adapter GRB2) (Protein Ash). [Source:UniProtKB/Swiss-Prot;Acc:P62994]	-0.440481	0.320668	-0.264522	-0.347857	0.771831	-0.0330549	0.0362075	-0.256737	-0.374781	-0.167934	-0.0942187	0.458122	0.226133	1	1	0	0	0	0	0	0
ENSRNOG00000003992	RGD1560850_predicted	p87 phosphoinositide 3-kinase gamma adapter protein [Source:RefSeq_peptide;Acc:NP_001074913]	0.139992	-0.152294	-0.0776303	0.312103	-0.671366	0.0412961	-0.106499	0.12645	0.130902	0.00438681	0.00763539	-0.057427	-0.0744485	0	0	1	0	0	0	0	0
ENSRNOG00000003998	NP_001100509.1	sarcoglycan, alpha (dystrophin-associated glycoprotein) [Source:RefSeq_peptide;Acc:NP_001100509]	0.288186	-0.294062	-0.163254	0.131945	-0.171287	-0.33665	-0.365262	0.449593	0.458911	-0.209886	0.303689	-0.121521	-0.40666	0	0	0	0	0	0	0	1
ENSRNOG00000003999	Adcy3	Adenylate cyclase type 3 (EC 4.6.1.1) (Adenylate cyclase type III) (ATP pyrophosphate-lyase 3) (Adenylyl cyclase 3) (AC-III) (AC3) (Adenylate cyclase, olfactive type). [Source:UniProtKB/Swiss-Prot;Acc:P21932]	0.574929	-0.240279	0.300918	0.293908	-0.0324162	-0.502485	-0.532656	0.364105	0.232208	-0.499472	0.358997	0.384667	-0.301223	1	1	0	0	1	0	0	0
ENSRNOG00000004000	RGD1306595	Putative uncharacterized protein RGD1306595. [Source:UniProtKB/TrEMBL;Acc:Q4KM51]	0.382275	0.794196	-0.0121209	0.120864	0.0776966	0.014673	0.093481	0.185493	0.421337	0.443328	0.316962	-0.793705	-0.413593	0	0	0	1	0	1	0	0
ENSRNOG00000004001	Osgepl1	Probable O-sialoglycoprotein endopeptidase 2 (EC 3.4.24.57) (O- sialoglycoprotein endopeptidase-like protein 1). [Source:UniProtKB/Swiss-Prot;Acc:Q4V7F3]	-0.802107	-0.576558	0.440771	0.302417	-0.547247	0.745155	0.718255	-0.691321	-0.695141	0.362888	-0.824415	0.0956261	0.812402	0	0	0	0	0	0	0	0
ENSRNOG00000004003	NP_001099204.1	dual specificity phosphatase 10 (predicted) [Source:RefSeq_peptide;Acc:NP_001099204]	-0.21119	-3.55379	-5.97688	0.249398	3.14285	0.0407491	0.10015	-0.197042	-0.289948	-0.125126	-0.267414	0.321445	0.139113	1	0	1	1	0	0	0	0
ENSRNOG00000004005	Camk2b	Calcium/calmodulin-dependent protein kinase type II beta chain (EC 2.7.11.17) (CaM-kinase II beta chain) (CaM kinase II subunit beta) (CaMK-II subunit beta). [Source:UniProtKB/Swiss-Prot;Acc:P08413]	-0.249249	-1.09161	0.081401	-0.48546	1.28151	0.244171	0.401276	-0.52906	-0.550246	0.179383	-0.256346	0.193886	0.380192	0	0	0	0	0	0	0	0
ENSRNOG00000004006	Dnajb9	DnaJ homolog subfamily B member 9 (Microvascular endothelial differentiation gene 1 protein) (Mdg-1). [Source:UniProtKB/Swiss-Prot;Acc:P97554]	-0.463635	1.79789	0.127885	1.34321	2.28927	0.531651	0.587707	-0.26537	0.0308182	0.847377	-0.113055	-0.928898	-0.0326968	0	0	0	0	0	0	1	0
ENSRNOG00000004009	Xpnpep2	X-prolyl aminopeptidase (aminopeptidase P) 2, membrane-bound [Source:RefSeq_peptide;Acc:NP_476496]	-0.0604856	1.07147	0.504639	-0.296573	-0.669872	-0.0348981	-0.162657	0.154167	0.0822414	-0.225097	-0.0815481	0.183632	0.108228	0	1	0	0	0	0	0	0
ENSRNOG00000004011	NP_001100249.1	neural precursor cell expressed, developmentally down-regulated gene 1 [Source:RefSeq_peptide;Acc:NP_001100249]	-0.771508	0.623461	0.344136	-1.04478	-1.04107	0.163065	0.107279	-0.311768	-0.474251	-0.214374	-0.375043	0.581988	0.522225	0	0	0	0	1	0	0	0
ENSRNOG00000004013	Grip1	Glutamate receptor-interacting protein 1 (GRIP1 protein) (AMPA receptor-interacting protein GRIP1). [Source:UniProtKB/Swiss-Prot;Acc:P97879]	0.647488	-0.925843	-0.112534	0.200074	0.216249	-0.722405	-0.70093	0.516788	0.37774	-0.613276	0.56047	0.39276	-0.520685	0	0	0	0	0	1	1	0
ENSRNOG00000004016	Msl31	male-specific lethal-3 homolog 1 [Source:RefSeq_peptide;Acc:NP_001014133]	-0.449575	0.0132013	-0.120788	0.331753	-0.930162	0.666808	0.665533	-0.487322	-0.36398	0.55758	-0.56166	-0.352	0.459831	0	0	0	0	0	0	0	0
ENSRNOG00000004019	Phlda1	Pleckstrin homology-like domain family A member 1 (Proline- and glutamine-rich protein) (PQR protein). [Source:UniProtKB/Swiss-Prot;Acc:Q9QZA1]	-3.22941	1.14287	-4.39642	0.304058	0.650059	0.603792	0.54598	-0.650415	-0.742234	0.156125	-0.790043	0.375507	0.7315	0	0	0	0	0	0	0	0
ENSRNOG00000004026	Atp2b1	Plasma membrane calcium-transporting ATPase 1 (EC 3.6.3.8) (PMCA1) (Plasma membrane calcium pump isoform 1) (Plasma membrane calcium ATPase isoform 1). [Source:UniProtKB/Swiss-Prot;Acc:P11505]	1.27489	-1.19111	0.418562	0.327179	1.23293	-0.607821	-0.472491	0.455343	0.539061	-0.0745774	0.840576	-0.288208	-0.788469	0	0	0	0	0	0	0	0
ENSRNOG00000004027	Aldh9a1	4-trimethylaminobutyraldehyde dehydrogenase (EC 1.2.1.47) (TMABADH) (Aldehyde dehydrogenase family 9 member A1) (EC 1.2.1.3). [Source:UniProtKB/Swiss-Prot;Acc:Q9JLJ3]	0.350409	-0.253404	0.325189	-0.233134	-0.0873937	-0.324646	-0.27379	0.263261	0.238512	-0.232662	0.284553	0.0532367	-0.201433	1	0	0	0	0	0	1	0
ENSRNOG00000004029	NP_001102546.1	similar to nectin 4 (predicted) (RGD1559826_predicted), mRNA [Source:RefSeq_dna;Acc:NM_001109076]	-0.082355	1.14134	0.169409	-0.30082	-0.80839	0.033544	-0.0944575	0.201351	0.202295	-0.0765669	-0.0722919	-0.0723067	0.0409496	1	0	1	1	1	0	0	0
ENSRNOG00000004032	2310067B10Rik	Uncharacterized protein KIAA0195 [Source:UniProtKB/Swiss-Prot;Acc:Q7TSH8]	0.0795944	0.207509	-0.237312	-0.0168236	0.251549	0.0756373	0.127674	0.172192	0.376941	0.381961	0.146947	-0.713133	-0.310654	1	1	0	0	1	0	1	0
ENSRNOG00000004033	NP_001101900.1	sema domain, transmembrane domain (TM), and cytoplasmic domain, (semaphorin) 6A [Source:RefSeq_peptide;Acc:NP_001101900]	-1.33831	0.645932	0.354882	-0.662386	0.255295	0.697252	0.643125	-0.606362	-0.621184	0.294407	-0.794083	0.113146	0.800395	0	1	0	0	1	0	1	1
ENSRNOG00000004040	Abca8b	ATP-binding cassette sub-family A member 8-B [Source:UniProtKB/Swiss-Prot;Acc:Q8K440]	-3.98255	-0.466929	1.17697	-1.05145	-0.902239	0.882299	0.856081	-0.830758	-0.803555	0.516473	-0.881895	0.0246505	0.891125	0	1	0	0	0	0	0	0
ENSRNOG00000004057	RGD1306694_predicted		-0.0848541	-1.67549	-0.683534	-0.835298	-0.272384	-0.0812735	-0.0595743	-0.223994	-0.43462	-0.39741	-0.214796	0.73891	0.344763	0	1	1	1	0	0	0	0
ENSRNOG00000004059	RGD1561792_predicted		0.495936	-0.623594	0.42766	-0.567083	-2.66062	-0.487793	-0.59181	0.384637	0.123125	-0.825445	0.0783069	0.775629	0.0527339	0	0	0	0	0	0	0	0
ENSRNOG00000004061	NP_001102493.1	similar to Pinin (LOC368070), mRNA [Source:RefSeq_dna;Acc:NM_001109023]	0.492439	-1.4363	-0.273347	-0.411364	-0.94472	-0.537971	-0.55381	0.211625	-0.0497369	-0.739003	0.214909	0.842691	-0.056593	1	0	0	0	0	1	0	0
ENSRNOG00000004062	C4bpa	C4b-binding protein alpha chain precursor (C4bp). [Source:UniProtKB/Swiss-Prot;Acc:Q63514]	-3.32886	0.737389	1.30798	-2.73409	-2.73528	0.609519	0.539462	-0.627007	-0.721222	0.116487	-0.773545	0.389682	0.887364	0	0	0	0	0	0	0	0
ENSRNOG00000004067	Nrcam	Neuronal cell adhesion molecule precursor (Nr-CAM) (NgCAM-related cell adhesion molecule) (Ng-CAM-related) (rBravo) (Ankyrin-binding cell adhesion molecule NrCAM). [Source:UniProtKB/Swiss-Prot;Acc:P97686]	1.17658	1.31359	-0.0375756	0.63767	1.91159	-0.281883	-0.217446	0.460918	0.683838	0.277257	0.637425	-0.786773	-0.741365	1	1	1	1	1	1	0	0
ENSRNOG00000004068	Ncoa1	Nuclear receptor coactivator 1 (NCoA-1)(EC 2.3.1.48)(Steroid receptor coactivator 1)(SRC-1)(Nuclear receptor coactivator protein 1)(mNRC-1) [Source:UniProtKB/Swiss-Prot;Acc:P70365]	-2.62592	0.587922	0.78558	-1.71343	-0.336586	0.854251	0.860962	-0.733294	-0.643787	0.593195	-0.788989	-0.194566	0.800445	0	0	0	0	0	0	0	0
ENSRNOG00000004072	Myo1c	myosin IC [Source:RefSeq_peptide;Acc:NP_075580]	-0.587207	-0.0306736	0.0617122	-0.464497	-0.272231	-0.184595	-0.259075	-0.0292373	-0.298657	-0.61869	-0.212146	0.877919	0.34092	0	0	0	0	1	0	0	0
ENSRNOG00000004077	Kcnc2	Potassium voltage-gated channel subfamily C member 2 (Voltage-gated potassium channel subunit Kv3.2) (KSHIIIA). [Source:UniProtKB/Swiss-Prot;Acc:P22462]	-0.424011	-0.0153277	0.188283	-0.078463	-0.219364	0.692811	0.724263	-0.686658	-0.629526	0.49465	-0.636772	-0.0810416	0.643528	0	1	0	1	0	0	0	1
ENSRNOG00000004078	Eno3	Beta-enolase (EC 4.2.1.11) (2-phospho-D-glycerate hydro-lyase) (Muscle-specific enolase) (MSE) (Skeletal muscle enolase) (Enolase 3). [Source:UniProtKB/Swiss-Prot;Acc:P15429]	-1.21819	-0.463546	0.0829746	-0.395696	2.41591	0.764575	0.855783	-0.683886	-0.498394	0.786469	-0.526807	-0.494137	0.47524	0	0	0	0	0	0	0	0
ENSRNOG00000004085	NP_001104308.1		0.182741	-0.290352	-0.201593	-0.875745	0.379402	-0.696435	-0.617486	0.500662	0.385023	-0.587107	0.52084	0.320777	-0.424539	1	0	0	1	0	1	0	1
ENSRNOG00000004093	Rhot1_predicted	Ring finger protein 135. [Source:UniProtKB/Swiss-Prot;Acc:Q5M929]	0.508382	-0.299117	0.169628	0.169276	-0.147962	-0.0542349	0.0219664	0.212087	0.403118	0.318842	0.316052	-0.651301	-0.387654	1	0	0	0	1	1	0	1
ENSRNOG00000004094	Ptger1	Prostaglandin E2 receptor EP1 subtype (Prostanoid EP1 receptor) (PGE receptor, EP1 subtype). [Source:UniProtKB/Swiss-Prot;Acc:P70597]	0.827171	-1.55453	-0.53033	1.06574	-0.327472	-0.084823	-0.0665208	0.0427376	0.0209019	-0.0724014	0.0272342	0.0599413	-0.103215	0	0	0	0	0	0	0	0
ENSRNOG00000004099	R3hdm1		0.149966	0.0721549	0.214591	-0.112342	0.0711745	-0.147316	-0.0414201	0.153	0.260132	0.133807	0.302508	-0.353022	-0.283139	0	0	0	0	1	1	0	0
ENSRNOG00000004100	Trib1	tribbles homolog 1 [Source:RefSeq_peptide;Acc:NP_076475]	1.76275	0.416076	-0.399875	0.552861	0.444558	-0.741247	-0.767033	0.589467	0.405293	-0.756666	0.478954	0.511877	-0.42442	0	0	0	0	0	0	1	0
ENSRNOG00000004101	LOC690745	LOC690745 protein (Fragment). [Source:UniProtKB/TrEMBL;Acc:Q5I0K9]	0.00634474	-0.376322	0.142311	0.304063	-0.56124	-0.0642241	-0.168428	0.15529	0.105951	-0.162219	-0.0166786	0.111502	-0.0492178	0	1	0	0	1	1	1	0
ENSRNOG00000004106	Q5U3X2_RAT	Psrc2 protein (Fragment). [Source:UniProtKB/TrEMBL;Acc:Q5U3X2]	-0.501179	-0.557832	0.234074	0.940796	-0.319543	0.709832	0.699675	-0.600785	-0.468939	0.658496	-0.504327	-0.341677	0.429677	1	1	1	1	0	1	0	1
ENSRNOG00000004110	NP_001101485.1	similar to Tribbles homolog 2 (predicted) (RGD1564451_predicted), mRNA [Source:RefSeq_dna;Acc:NM_001108015]	-0.0280594	-0.227034	-0.647316	-0.987127	1.00585	-0.186948	-0.073237	0.197481	0.154468	-0.28184	-0.0960929	0.0782894	0.0290811	0	0	0	1	1	1	0	0
ENSRNOG00000004111	Soat1	Sterol O-acyltransferase 1 (EC 2.3.1.26) (Cholesterol acyltransferase 1) (Acyl coenzyme A:cholesterol acyltransferase 1) (ACAT-1). [Source:UniProtKB/Swiss-Prot;Acc:O70536]	1.18493	1.49862	0.515568	-0.449458	-0.935312	-0.666333	-0.738138	0.542898	0.31182	-0.838621	0.316811	0.660123	-0.228951	0	0	0	0	0	0	0	0
ENSRNOG00000004112	NP_001100703.1	similar to RIKEN cDNA 4921536K21 (predicted) (RGD1308775_predicted), mRNA [Source:RefSeq_dna;Acc:NM_001107233]	0.183708	-0.906821	0.153849	0.704793	0.488666	0.105019	0.0759526	-0.148386	-0.210472	-0.0527254	-0.211592	0.215568	0.172181	0	1	0	0	0	0	0	0
ENSRNOG00000004117	Kcnv1	Potassium voltage-gated channel subfamily V member 1 (Voltage-gated potassium channel subunit Kv8.1) (Kv2.3r). [Source:UniProtKB/Swiss-Prot;Acc:P97557]	0.36778	-0.960589	-0.291545	0.00786469	0.108352	-0.292835	-0.274689	0.316427	0.337896	-0.118543	0.310674	-0.12179	-0.384946	0	0	0	0	0	0	0	0
ENSRNOG00000004124	Grpr	Gastrin-releasing peptide receptor (GRP-R) (GRP-preferring bombesin receptor). [Source:UniProtKB/Swiss-Prot;Acc:P52500]	0.305064	-0.927713	-0.0632068	0.0537791	-0.104329	-0.344466	-0.36315	0.27068	0.218211	-0.252149	0.314996	0.137403	-0.332429	0	0	0	0	0	0	0	0
ENSRNOG00000004125	C4bpb	C4b-binding protein beta chain precursor. [Source:UniProtKB/Swiss-Prot;Acc:Q63515]	-0.198967	-0.610973	0.160304	-0.280447	0.0348653	0.10285	0.0947376	-0.279393	-0.423982	-0.198497	-0.317471	0.518767	0.397839	0	0	0	0	0	0	0	0
ENSRNOG00000004130	NP_001100690.1	anaphase promoting complex subunit 4 [Source:RefSeq_peptide;Acc:NP_001100690]	0.311221	-0.521074	0.342096	0.180042	0.102374	0.0311002	0.112793	0.0237462	0.161649	0.291803	0.176085	-0.43874	-0.192431	0	1	0	0	0	0	0	0
ENSRNOG00000004131	Pkn1	Serine/threonine-protein kinase N1 (EC 2.7.11.13) (Protein kinase C- like 1) (Protein-kinase C-related kinase 1) (Protein kinase C-like PKN) (Serine-threonine protein kinase N) (Protease-activated kinase 1) (PAK-1). [Source:UniProtKB/Swiss-Prot;Acc:Q63433]	0.0932139	1.45329	0.381077	1.65102	2.10363	0.336827	0.39939	-0.120354	0.174984	0.774175	0.131454	-0.934364	-0.266619	1	0	0	0	0	0	0	0
ENSRNOG00000004133	Slc7a3	Cationic amino acid transporter 3 (CAT-3) (Cationic amino acid transporter y+) (Solute carrier family 7 member 3). [Source:UniProtKB/Swiss-Prot;Acc:O08812]	0.417983	0.0178073	-0.164837	-0.207105	-0.0917123	-0.414615	-0.432375	0.452793	0.431782	-0.29021	0.372241	-0.00894975	-0.40381	0	0	0	1	0	0	0	0
ENSRNOG00000004135	RGD1311745	Uncharacterized protein KIAA1143 homolog. [Source:UniProtKB/Swiss-Prot;Acc:Q5RKH3]	-0.0284316	-0.37797	0.156595	-0.0539072	-1.15234	0.0205207	-0.0278745	-0.00165999	-0.0548847	-0.114515	-0.116928	0.160293	0.115165	0	1	0	0	0	0	0	0
ENSRNOG00000004137	RGD1305506_predicted		0.466148	0.0306832	0.690532	0.317512	1.02893	-0.258152	-0.288569	0.254598	0.204337	-0.255866	0.198339	0.124566	-0.142883	1	0	0	1	0	0	0	0
ENSRNOG00000004139	Ndel1	Nuclear distribution protein nudE-like 1 (Protein Nudel). [Source:UniProtKB/Swiss-Prot;Acc:Q78PB6]	0.140359	0.177703	-1.31126	-0.164547	0.216482	0.0770293	0.147688	0.101039	0.225995	0.2167	-0.0404616	-0.453944	-0.149012	0	0	1	0	0	0	0	1
ENSRNOG00000004143	Adipor1	adiponectin receptor 1 [Source:RefSeq_peptide;Acc:NP_997470]	-0.382812	0.108847	0.185834	-0.181903	-0.259386	0.309818	0.287004	-0.406717	-0.509354	-0.0351264	-0.465967	0.398588	0.593484	0	0	0	0	0	0	1	0
ENSRNOG00000004145	NP_001099492.1	similar to RIKEN cDNA 2010316F05 (predicted) (RGD1308179_predicted), mRNA [Source:RefSeq_dna;Acc:NM_001106022]	0.717451	0.0148836	0.41087	1.36462	-0.53366	0.0490725	0.0675823	0.0972023	0.315697	0.491065	0.36758	-0.708002	-0.445646	0	0	0	0	0	0	0	0
ENSRNOG00000004159	Fliih	flightless I homolog [Source:RefSeq_peptide;Acc:NP_001008280]	0.423863	-0.361158	0.0814271	-0.0567597	-0.00579685	-0.300085	-0.214374	0.35399	0.435977	-0.0315746	0.371784	-0.319229	-0.405829	0	0	0	0	0	0	0	0
ENSRNOG00000004160	Prps2	Ribose-phosphate pyrophosphokinase 2 (EC 2.7.6.1) (Phosphoribosyl pyrophosphate synthetase II) (PRS-II). [Source:UniProtKB/Swiss-Prot;Acc:P09330]	0.513783	-0.321565	0.140095	-1.13811	-0.885197	-0.681786	-0.679048	0.447188	0.196899	-0.867218	0.292743	0.753539	-0.134675	0	1	0	0	0	0	0	0
ENSRNOG00000004161	Mtif2	mitochondrial translational initiation factor 2 [Source:RefSeq_peptide;Acc:NP_001004254]	-0.264389	-0.175318	0.414151	0.275325	-0.0517375	0.486661	0.551146	-0.315389	-0.103967	0.658368	-0.207782	-0.642411	0.126687	0	0	0	0	0	0	0	0
ENSRNOG00000004162	Pfkfb2	6-phosphofructo-2-kinase/fructose-2,6-biphosphatase 2 (6PF-2-K/Fru- 2,6-P2ASE heart-type isozyme) (PFK-2/FBPase-2) (RH2K) [Includes: 6- phosphofructo-2-kinase (EC 2.7.1.105); Fructose-2,6-bisphosphatase (EC 3.1.3.46)]. [Source:UniProtKB/Swiss-Prot;Acc:Q9JJH5]	-0.0282829	-0.0418793	0.0200679	-0.352662	0.872578	-0.225379	-0.182031	0.00705521	-0.135088	-0.368783	0.0130067	0.477625	0.0894692	0	1	1	1	1	0	0	0
ENSRNOG00000004168	Slc35e4	Solute carrier family 35 member E4. [Source:UniProtKB/Swiss-Prot;Acc:Q5RKL7]	-0.15594	0.327858	-0.803938	0.389288	1.33735	0.372953	0.460413	-0.126625	0.132407	0.665226	-0.0764428	-0.839584	-0.104077	1	0	0	0	0	0	1	0
ENSRNOG00000004169	Fzr1	Fizzy-related protein homolog (Fzr)(Cdh1/Hct1 homolog) [Source:UniProtKB/Swiss-Prot;Acc:Q9R1K5]	-0.0294431	-0.240959	-0.387993	-0.465597	-1.06339	-0.359712	-0.412987	0.181005	-0.0853464	-0.739457	-0.0825624	0.826344	0.180969	1	0	0	1	0	0	0	0
ENSRNOG00000004172	Pdk2	[Pyruvate dehydrogenase [lipoamide]] kinase isozyme 2, mitochondrial precursor (EC 2.7.11.2) (Pyruvate dehydrogenase kinase isoform 2) (PDK P45). [Source:UniProtKB/Swiss-Prot;Acc:Q64536]	-0.471426	-0.98503	0.0455175	1.83224	0.329052	0.88924	0.886199	-0.862047	-0.757738	0.741239	-0.713137	-0.207163	0.620486	1	0	0	0	0	0	0	0
ENSRNOG00000004179	Nts	Neurotensin/neuromedin N precursor [Contains: Large neuromedin N (NmN- 125); Neuromedin N (NmN) (NN); Neurotensin (NT); Tail peptide]. [Source:UniProtKB/Swiss-Prot;Acc:P20068]	0.822912	2.52583	-0.89871	-1.34778	-2.17699	-0.686949	-0.811707	0.63105	0.425991	-0.798794	0.420488	0.560498	-0.341875	0	0	0	0	0	0	0	0
ENSRNOG00000004183	NP_001101560.1	coiled-coil domain containing 59 [Source:RefSeq_peptide;Acc:NP_001101560]	0.310334	-0.656433	-0.202296	0.693948	-0.797345	0.196424	0.198497	-0.144699	-0.027142	0.386234	0.0385887	-0.351194	-0.131124	0	0	0	0	0	0	0	0
ENSRNOG00000004186	Snx13	Sorting nexin-13 [Source:UniProtKB/Swiss-Prot;Acc:Q6PHS6]	-1.27329	-0.856659	0.527523	-0.342548	-0.427681	0.604436	0.59256	-0.709911	-0.784004	0.20257	-0.722756	0.351539	0.804415	1	0	0	0	1	0	0	0
ENSRNOG00000004197	Asb12	ankyrin repeat and SOCS box-containing protein 12 [Source:RefSeq_peptide;Acc:NP_001032444]	-0.253338	0.45893	0.289832	-0.48626	-1.11368	-0.0874199	-0.166059	0.127603	0.103847	-0.0931694	0.104068	0.0545883	-0.0949289	0	0	0	0	0	0	0	0
ENSRNOG00000004200	RGD1564335_predicted		-0.0413474	0.414643	-0.0587518	0.927128	-0.176531	-0.0902943	-0.179129	0.079763	0.101299	0.0767725	0.276592	-0.0655856	-0.322774	0	0	0	0	0	0	1	1
ENSRNOG00000004201	Rims2	Regulating synaptic membrane exocytosis protein 2 (Rab3-interacting molecule 2) (RIM 2). [Source:UniProtKB/Swiss-Prot;Acc:Q9JIS1]	-0.392986	-0.175316	-0.213851	-0.226061	0.412823	0.234758	0.336577	-0.412293	-0.453793	0.0825978	-0.337845	0.212986	0.38228	0	0	0	0	0	0	0	0
ENSRNOG00000004205	NP_001101477.1	similar to AI115348 protein (predicted) (RGD1311939_predicted), mRNA [Source:RefSeq_dna;Acc:NM_001108007]	-0.738258	2.11632	-3.28712	-0.772152	1.43628	0.283229	0.341699	-0.00990652	0.173003	0.421523	-0.184811	-0.637332	-0.0606987	0	0	1	0	0	0	0	1
ENSRNOG00000004206	NP_001102192.1	glutaredoxin 5 homolog [Source:RefSeq_peptide;Acc:NP_001102192]	-0.804515	-0.480249	-0.0699268	-0.324229	0.0739266	0.705964	0.750324	-0.656156	-0.526492	0.655846	-0.51674	-0.315695	0.495745	0	0	0	0	1	0	0	0
ENSRNOG00000004212	Fbxw9	F-box and WD-40 domain protein 9 (Fbxw9), mRNA [Source:RefSeq_dna;Acc:NM_001081634]	-0.238488	-0.277698	-0.0229763	-0.469511	1.07396	0.273414	0.409742	-0.319238	-0.134796	0.582887	0.0630746	-0.510712	-0.0466743	0	1	0	0	0	0	0	0
ENSRNOG00000004219	Dhps	Deoxyhypusine synthase (EC 2.5.1.46) (DHS). [Source:UniProtKB/Swiss-Prot;Acc:Q6AY53]	-0.425739	-0.277107	-0.445395	-1.33892	-0.315189	0.111572	0.208009	-0.0539357	-0.0118593	0.0704834	-0.193551	-0.145394	0.174351	0	0	0	0	0	0	0	0
ENSRNOG00000004220	Ebag9	Receptor-binding cancer antigen expressed on SiSo cells (Estrogen receptor-binding fragment-associated gene 9 protein). [Source:UniProtKB/Swiss-Prot;Acc:Q5PQP2]	-0.316022	0.766864	0.205283	0.407784	-0.915032	0.503051	0.414953	-0.258876	-0.184261	0.339129	-0.444856	-0.237939	0.392149	0	0	0	0	0	0	0	0
ENSRNOG00000004222	S100g	Protein S100-G (S100 calcium-binding protein G) (Vitamin D-dependent calcium-binding protein, intestinal) (CABP) (Calbindin-D9k) (9 kDa CaBP) (Cholecalcin). [Source:UniProtKB/Swiss-Prot;Acc:P02634]	0.194378	1.12442	0.60995	0.571056	-0.355683	-0.0707174	-0.166456	0.2712	0.310504	-0.0195735	0.122044	-0.195303	-0.188717	0	0	0	0	0	0	0	0
ENSRNOG00000004225	Odf4	Outer dense fiber protein 4 (Outer dense fiber of sperm tails protein 4). [Source:UniProtKB/Swiss-Prot;Acc:Q6AXT9]	-0.263339	0.0663239	0.191478	-0.268756	0.25805	0.183987	0.133454	-0.209135	-0.321716	-0.158267	-0.396727	0.382225	0.462497	0	0	0	0	1	0	0	0
ENSRNOG00000004229	Tac2	Neurokinin-B precursor (NKB) (Neuromedin-K). [Source:UniProtKB/Swiss-Prot;Acc:P08435]	-0.219956	0.460422	0.166292	-0.658233	-0.189873	-0.10297	-0.188356	0.100097	-0.0656118	-0.452378	-0.194761	0.501196	0.303292	0	0	0	0	0	0	0	1
ENSRNOG00000004234	Mgat2	Alpha-1,6-mannosyl-glycoprotein 2-beta-N-acetylglucosaminyltransferase (EC 2.4.1.143) (Mannoside acetylglucosaminyltransferase 2) (N- glycosyl-oligosaccharide-glycoprotein N-acetylglucosaminyltransferase II) (Beta-1,2-N-acetylglucosaminyltransferase II) ( [Source:UniProtKB/Swiss-Prot;Acc:Q09326]	0.0324482	-0.644936	-0.693953	0.0882897	0.022906	0.193868	0.279952	-0.0686714	0.094685	0.401375	-0.0190924	-0.527597	-0.0923523	0	0	0	0	0	0	0	0
ENSRNOG00000004246	NP_001100486.1	sperm associated antigen 7 [Source:RefSeq_peptide;Acc:NP_001100486]	-0.755846	0.132066	-0.130868	-1.56067	0.204093	0.312633	0.412068	-0.189045	-0.0416215	0.402085	-0.183246	-0.455332	0.17854	0	0	0	0	0	0	0	0
ENSRNOG00000004247			0.891906	0.151118	0.374729	-0.933813	-2.14999	-0.76267	-0.810776	0.677036	0.475075	-0.859451	0.439347	0.54563	-0.324026	0	0	0	0	0	0	0	0
ENSRNOG00000004252	Eif3s3	eukaryotic translation initiation factor 3, subunit 3 gamma [Source:RefSeq_peptide;Acc:NP_942046]	0.0286087	0.537213	0.421152	0.29711	-0.157542	0.32525	0.362854	-0.0801584	0.174073	0.645782	0.0536895	-0.815981	-0.133378	0	1	0	0	0	0	0	0
ENSRNOG00000004255	Usf1	upstream stimulatory factor 1 [Source:RefSeq_peptide;Acc:NP_113965]	-0.0094601	-0.261335	-0.983387	-0.360293	0.311678	-0.406804	-0.424576	0.139043	-0.113887	-0.685331	0.0387742	0.810348	0.0793587	0	0	0	0	0	0	0	0
ENSRNOG00000004257	Ctps2	CTP synthase 2 (EC 6.3.4.2) (UTP--ammonia ligase 2) (CTP synthetase 2). [Source:UniProtKB/Swiss-Prot;Acc:Q5U2N0]	-1.92322	-0.20844	0.201839	1.56802	-1.18254	0.97003	0.924479	-0.842974	-0.749125	0.705008	-0.855739	-0.195725	0.774343	0	0	0	0	1	0	0	0
ENSRNOG00000004259	RGD1304783	Deoxyhypusine hydroxylase (EC 1.14.99.29) (Deoxyhypusine monooxygenase) (Deoxyhypusine dioxygenase). [Source:UniProtKB/Swiss-Prot;Acc:Q5PPJ4]	0.465943	0.163118	0.415011	0.273602	-0.399177	-0.273453	-0.25999	0.414842	0.499777	-0.0340199	0.376201	-0.346529	-0.396004	0	1	0	0	1	0	0	0
ENSRNOG00000004262	Nucks	Nuclear ubiquitous casein and cyclin-dependent kinases substrate. [Source:UniProtKB/Swiss-Prot;Acc:Q9EPJ0]	0.386652	-1.15819	0.0039542	-0.985795	-2.04168	-0.475384	-0.525696	0.259215	-0.0324564	-0.847229	0.0127884	0.903847	0.133719	0	0	0	0	0	1	0	0
ENSRNOG00000004268	Znf386	zinc finger protein 386 (Kruppel-like) [Source:RefSeq_peptide;Acc:NP_062566]	-0.180968	-0.296695	0.0795234	0.0934029	0.523968	0.468068	0.505894	-0.423492	-0.316005	0.478778	-0.307727	-0.279456	0.286224	0	0	0	0	0	0	0	0
ENSRNOG00000004273	NP_001099784.1	interferon induced transmembrane protein 1 [Source:RefSeq_peptide;Acc:NP_001099784]	0.202973	-0.293075	-0.427495	0.311385	0.72219	-0.455102	-0.480618	0.268089	0.125782	-0.464199	0.310401	0.437187	-0.280116	0	0	0	0	0	0	0	0
ENSRNOG00000004275	Egfl6	EGF-like domain-containing protein 6 Precursor (Multiple EGF-like domain protein 6)(Multiple epidermal growth factor-like domain protein 6)(MAM and EGF domains-containing gene protein)(Protein W80) [Source:UniProtKB/Swiss-Prot;Acc:Q9JJZ5]	0.124721	0.114976	0.367493	0.325519	-0.402755	-0.0969139	-0.234005	0.216088	0.154495	-0.219335	0.0160481	0.141505	-0.0344645	1	1	0	0	0	0	0	1
ENSRNOG00000004278	NP_001099302.1	distal-less homeobox 3 [Source:RefSeq_peptide;Acc:NP_001099302]	0.132072	0.298595	0.186813	-0.0348283	-0.454876	-0.189934	-0.285552	0.226084	0.129674	-0.325202	0.0421115	0.259815	-0.0422034	1	0	0	0	1	1	1	1
ENSRNOG00000004279	Gpr125	Probable G-protein coupled receptor 125 Precursor [Source:UniProtKB/Swiss-Prot;Acc:Q7TT36]	-1.822	-0.0543077	0.347815	0.489698	-0.591958	0.969767	0.937309	-0.857567	-0.770642	0.685834	-0.871928	-0.168333	0.822903	0	1	0	0	0	0	0	0
ENSRNOG00000004280	Tcn2	Transcobalamin-2 precursor (Transcobalamin II) (TCII) (TC II). [Source:UniProtKB/Swiss-Prot;Acc:Q9R0D6]	0.0529093	1.80086	-0.140139	-0.505985	0.749864	-0.0978605	-0.0194623	0.321526	0.552889	0.35134	0.410272	-0.802501	-0.485398	0	0	0	0	0	1	0	0
ENSRNOG00000004282	Arl4a	ADP-ribosylation factor-like protein 4A. [Source:UniProtKB/Swiss-Prot;Acc:P61214]	-1.24693	1.45837	-0.326587	0.7082	-2.66236	0.715472	0.607599	-0.4063	-0.3522	0.371451	-0.778548	-0.177394	0.637669	1	0	0	0	0	0	0	0
ENSRNOG00000004283	NP_001099271.1	calmodulin binding transcription activator 2 [Source:RefSeq_peptide;Acc:NP_001099271]	0.0935179	0.329262	-0.0956043	0.1899	1.22416	-0.147423	-0.149777	0.0229712	0.000937622	-0.0470606	0.223504	0.0967505	-0.171433	1	0	0	0	0	0	0	0
ENSRNOG00000004284	Btg1	Protein BTG1 (Anti-proliferative factor). [Source:UniProtKB/Swiss-Prot;Acc:Q63073]	1.35923	0.152937	-1.73946	-0.148528	-0.695228	-0.773069	-0.781633	0.779328	0.667373	-0.697183	0.517096	0.219829	-0.591079	0	1	0	0	0	0	0	1
ENSRNOG00000004291	Cltc	Clathrin heavy chain. [Source:UniProtKB/Swiss-Prot;Acc:P11442]	0.35381	0.0611916	0.201714	0.543907	0.349206	-0.0337006	0.0484563	0.156545	0.387453	0.460298	0.421187	-0.756534	-0.509512	0	1	0	0	0	1	0	0
ENSRNOG00000004292	MGC112883	UPF0445 protein C14orf147 homolog. [Source:UniProtKB/Swiss-Prot;Acc:Q4G019]	0.0163339	-0.643334	-0.0191513	-0.812864	-0.891475	-0.0790888	-0.0025681	0.0503094	0.0601156	-0.0451693	0.0396679	-0.0357881	-0.0044621	1	0	0	0	0	0	0	1
ENSRNOG00000004294	Ascl1	Achaete-scute homolog 1. [Source:UniProtKB/Swiss-Prot;Acc:P19359]	-0.00876141	-0.275058	-0.193094	-0.913462	0.0159982	-0.470276	-0.446952	0.21126	-0.0115051	-0.67661	0.134525	0.707435	0.0286851	0	0	0	0	1	0	0	0
ENSRNOG00000004298	Dpys	Dihydropyrimidinase (EC 3.5.2.2) (DHPase) (DHP) (Dihydropyrimidine amidohydrolase) (Hydantoinase). [Source:UniProtKB/Swiss-Prot;Acc:Q63150]	-0.00894816	-0.22528	0.330253	-0.125265	0.00871041	-0.0305065	-0.0747195	0.028499	-0.0137203	-0.0983938	-0.0209816	0.127172	0.0127176	1	0	0	0	0	0	0	0
ENSRNOG00000004301	Wdsof1_predicted		0.166772	-0.401799	0.308216	0.720373	-0.461676	0.39531	0.415817	-0.214568	-0.023843	0.574343	-0.113174	-0.591031	0.0343535	0	0	0	0	0	0	0	0
ENSRNOG00000004302	Pah	Phenylalanine-4-hydroxylase (EC 1.14.16.1) (PAH) (Phe-4- monooxygenase). [Source:UniProtKB/Swiss-Prot;Acc:P04176]	1.177	-1.4925	0.566636	0.15176	0.409613	-0.513105	-0.465382	0.378698	0.39105	-0.171559	0.64646	-0.0596488	-0.609006	1	0	1	0	0	0	1	0
ENSRNOG00000004303	Timp3	Metalloproteinase inhibitor 3 precursor (TIMP-3) (Tissue inhibitor of metalloproteinases 3). [Source:UniProtKB/Swiss-Prot;Acc:P48032]	-0.00273018	0.314456	0.176874	-0.542333	-0.331142	-0.459801	-0.482803	0.416545	0.261612	-0.618492	0.163891	0.425794	-0.0735258	0	1	0	0	0	0	0	1
ENSRNOG00000004307	Tor3a	Torsin-3A precursor (Torsin family 3 member A). [Source:UniProtKB/Swiss-Prot;Acc:Q5M936]	0.472574	1.0428	-0.336378	0.259571	0.0596741	-0.186612	-0.162128	0.455041	0.590989	0.0600712	0.264816	-0.547037	-0.41519	1	0	1	0	0	1	0	1
ENSRNOG00000004309	Actn1_v3	Alpha-actinin-1 (Alpha-actinin cytoskeletal isoform) (Non-muscle alpha-actinin-1) (F-actin cross-linking protein). [Source:UniProtKB/Swiss-Prot;Acc:Q9Z1P2]	1.57722	0.57868	0.448318	-0.0642278	1.43985	-0.827637	-0.758117	0.776872	0.810781	-0.359267	0.940115	-0.200297	-0.897494	0	0	0	0	0	0	0	1
ENSRNOG00000004311	Admr	G-protein coupled receptor 182 (G10D) (NOW). [Source:UniProtKB/Swiss-Prot;Acc:P31392]	0.126332	0.0827761	0.0150276	0.286788	0.342929	-0.167823	-0.191182	0.183187	0.141408	-0.190442	0.0737702	0.0939104	-0.127206	0	0	0	0	0	1	0	0
ENSRNOG00000004312	Tmbim4	transmembrane BAX inhibitor motif containing 4 [Source:RefSeq_peptide;Acc:NP_954547]	-0.222004	0.512079	0.195404	0.233028	-0.633733	0.682346	0.609699	-0.398078	-0.269349	0.540519	-0.552611	-0.393565	0.476797	0	0	0	0	0	0	0	0
ENSRNOG00000004317	Vipr2	Vasoactive intestinal polypeptide receptor 2 precursor (VIP-R-2) (Pituitary adenylate cyclase-activating polypeptide type III receptor) (PACAP type III receptor) (PACAP-R-3). [Source:UniProtKB/Swiss-Prot;Acc:P35000]	-0.15835	0.0371509	0.222474	-0.0455246	0.314313	0.0182092	-0.0212717	-0.0159017	-0.0168658	0.0293491	0.0300842	0.00949827	-0.0298232	1	1	1	0	0	1	0	0
ENSRNOG00000004322	Sh3kbp1	SH3 domain-containing kinase-binding protein 1 (SH3-containing, expressed in tumorigenic astrocytes) (Regulator of ubiquitous kinase) (Ruk). [Source:UniProtKB/Swiss-Prot;Acc:Q925Q9]	-3.418	-2.57204	-0.00477276	0.394077	0.886331	0.925239	0.952524	-0.94423	-0.883776	0.651427	-0.854485	-0.0512652	0.838995	1	0	0	0	0	0	0	0
ENSRNOG00000004327	Ddc	Aromatic-L-amino-acid decarboxylase (EC 4.1.1.28) (AADC) (DOPA decarboxylase) (DDC). [Source:UniProtKB/Swiss-Prot;Acc:P14173]	4.23331	3.37634	-0.604212	5.44503	-0.813209	-0.528195	-0.574112	0.700079	0.81258	-0.0696576	0.7547	-0.47742	-0.885813	1	1	1	1	1	0	1	0
ENSRNOG00000004330	Chrdl1	Chordin-like protein 1 precursor (Neuralin-1) (Ventroptin) (Neurogenesin-1) (Kohjirin). [Source:UniProtKB/Swiss-Prot;Acc:Q76LD0]	-0.0772817	0.0817362	0.0761092	0.390495	0.117336	0.539869	0.503723	-0.402302	-0.276133	0.550853	-0.332918	-0.357942	0.229631	1	1	0	0	1	0	1	1
ENSRNOG00000004333	A1L1L4_RAT	RGD1309385_predicted protein (Fragment). [Source:UniProtKB/TrEMBL;Acc:A1L1L4]	-0.572592	0.366985	0.201658	0.906881	0.575986	0.851451	0.875882	-0.755584	-0.604912	0.771356	-0.639253	-0.376986	0.574039	0	0	1	0	0	1	0	1
ENSRNOG00000004342	Ahr	Aryl hydrocarbon receptor precursor (Ah receptor) (AhR). [Source:UniProtKB/Swiss-Prot;Acc:P41738]	-0.0463669	-0.265234	0.225013	0.198899	-0.225526	-0.339322	-0.368971	0.117401	-0.0674596	-0.494454	0.121865	0.599309	-0.0250725	1	1	1	0	1	1	1	0
ENSRNOG00000004346	Notch3	Neurogenic locus notch homolog protein 3 precursor (Notch 3) [Contains: Notch 3 extracellular truncation; Notch 3 intracellular domain]. [Source:UniProtKB/Swiss-Prot;Acc:Q9R172]	0.490964	-1.26513	-0.00922057	0.673628	-0.775104	-0.207426	-0.309106	0.158613	-0.00166414	-0.431378	-0.0352444	0.477416	0.00585466	0	0	0	0	0	0	1	0
ENSRNOG00000004351	Slc25a29	solute carrier family 25 (mitochondrial carrier, palmitoylcarnitine transporter), member 29 [Source:RefSeq_peptide;Acc:NP_001010958]	-0.0155484	0.111473	0.0234187	-0.311046	0.735483	0.0165037	0.0952294	0.123583	0.257556	0.215616	0.101015	-0.463949	-0.157115	0	1	0	0	0	0	0	1
ENSRNOG00000004360	Sip1	Survival of motor neuron protein-interacting protein 1 (SMN- interacting protein 1) (Component of gems 2) (Gemin-2). [Source:UniProtKB/Swiss-Prot;Acc:Q9QZP1]	-0.331245	-0.602144	0.468104	0.0174834	0.55894	0.433921	0.540095	-0.40509	-0.200674	0.685053	-0.084236	-0.574015	0.0808046	0	0	0	0	1	0	0	0
ENSRNOG00000004361	Parp10	Plec1 protein [Source:UniProtKB/TrEMBL;Acc:Q8CIE4]	-0.221051	1.62489	-1.05335	0.41627	0.685768	0.200041	0.20647	0.0726231	0.301225	0.525709	0.108567	-0.774776	-0.317816	0	1	0	0	0	0	0	1
ENSRNOG00000004364	Bre	Protein BRE (Brain and reproductive organ-expressed protein). [Source:UniProtKB/Swiss-Prot;Acc:Q6P7Q1]	-1.81834	-0.996998	-0.2177	0.392569	-0.316888	0.7871	0.752948	-0.83945	-0.893319	0.337003	-0.899501	0.291615	0.895635	0	0	0	0	0	0	0	1
ENSRNOG00000004373	Ddx39	ATP-dependent RNA helicase DDX39 (EC 3.6.1.-) (DEAD box protein 39) (Nuclear RNA helicase, DECD variant of DEAD box family). [Source:UniProtKB/Swiss-Prot;Acc:Q5U216]	0.69671	0.346543	-0.0738932	-0.756868	-1.33364	-0.811266	-0.863452	0.8359	0.697068	-0.791423	0.55612	0.304415	-0.507213	0	0	0	0	0	0	0	0
ENSRNOG00000004377	Lpin1	lipin 1 [Source:RefSeq_peptide;Acc:NP_001012111]	0.108727	0.772826	1.91964	0.71514	1.21855	0.404084	0.47861	-0.213885	0.0436023	0.707248	-0.00968097	-0.793126	-0.00350501	1	1	0	1	1	1	1	0
ENSRNOG00000004387	RGD1307179_predicted		-0.157216	-0.369816	0.454046	0.678763	-0.213058	0.445659	0.386762	-0.414855	-0.363547	0.386339	-0.288616	-0.0969369	0.277327	0	1	0	0	0	0	0	0
ENSRNOG00000004390	Cart1	ALX homeobox protein 1 (Cartilage homeoprotein 1) (CART-1). [Source:UniProtKB/Swiss-Prot;Acc:Q63087]	-0.203734	-0.467924	0.593582	0.937329	-0.550265	0.494558	0.394073	-0.326674	-0.326024	0.210293	-0.561763	0.00710659	0.463801	0	0	1	0	0	0	0	0
ENSRNOG00000004391	Rdh7	Retinol dehydrogenase 7 (EC 1.1.1.105) (Retinol dehydrogenase type III) (RODH III). [Source:UniProtKB/Swiss-Prot;Acc:P55006]	-0.460932	-0.0854236	-0.0765754	-1.36847	1.28661	-0.144477	-0.108679	-0.0653211	-0.217114	-0.356491	-0.0914434	0.517596	0.220233	0	0	0	0	0	0	0	0
ENSRNOG00000004400	Avpr1a	Vasopressin V1a receptor (V1aR) (Vascular/hepatic-type arginine vasopressin receptor) (Antidiuretic hormone receptor 1a) (AVPR V1a). [Source:UniProtKB/Swiss-Prot;Acc:P30560]	0.120676	-0.600741	0.600878	0.678796	-0.742391	-0.0950715	-0.210171	0.0664585	-0.0437258	-0.250561	-0.0123047	0.340707	0.0159203	0	0	0	0	0	0	0	0
ENSRNOG00000004401	Mrpl13	mitochondrial ribosomal protein L13 [Source:RefSeq_peptide;Acc:NP_001006986]	-0.205864	-0.411082	0.426125	-0.327378	-2.31616	0.238628	0.158188	-0.168499	-0.25261	-0.105502	-0.42625	0.271249	0.470245	0	1	0	0	0	0	0	0
ENSRNOG00000004410	Pax6	Paired box protein Pax-6 (Oculorhombin). [Source:UniProtKB/Swiss-Prot;Acc:P63016]	1.93463	-0.0507306	0.723706	-2.16728	0.769642	-0.893456	-0.799524	0.788699	0.754183	-0.557989	0.855468	0.0180572	-0.74079	0	1	0	0	0	1	0	0
ENSRNOG00000004411	Tspan8	tetraspanin 8 [Source:RefSeq_peptide;Acc:NP_598210]	-0.132373	7.21666	-0.570915	-4.54365	0.251021	-0.70069	-0.737091	0.925308	0.931292	-0.507525	0.624408	-0.19109	-0.606889	0	1	0	0	0	0	0	0
ENSRNOG00000004412	RGD1565672_predicted		0.352096	-0.879628	-0.138975	-0.00700933	-0.920276	-0.442871	-0.464421	0.431431	0.368015	-0.378165	0.338252	0.133068	-0.362946	0	0	0	0	0	0	0	0
ENSRNOG00000004413	Exosc7	Exosc7 protein (Fragment). [Source:UniProtKB/TrEMBL;Acc:Q5EB65]	0.298534	0.323035	0.589911	-0.188584	-0.578827	-0.17133	-0.158387	0.322441	0.459413	0.147889	0.404713	-0.489064	-0.40161	0	0	0	0	0	0	0	0
ENSRNOG00000004414	F11r	Junctional adhesion molecule A precursor (JAM-A) (Junctional adhesion molecule 1) (JAM-1) (CD321 antigen). [Source:UniProtKB/Swiss-Prot;Acc:Q9JHY1]	1.65474	0.767437	-3.03845	-1.58348	0.592133	-0.842759	-0.792847	0.805051	0.725297	-0.653939	0.642643	0.125319	-0.694831	1	0	0	0	0	1	0	0
ENSRNOG00000004417	NP_001102509.1	similar to RIKEN cDNA 5730593F17 (predicted) (RGD1561062_predicted), mRNA [Source:RefSeq_dna;Acc:NM_001109039]	0.471701	-1.19832	-1.26725	0.398026	0.954481	0.0585214	0.168869	-0.0145606	0.0817313	0.207714	-0.0320382	-0.325312	-0.14763	1	1	0	0	1	0	0	0
ENSRNOG00000004420	MGC116373	similar to HR21spA (MGC116373), mRNA [Source:RefSeq_dna;Acc:NM_001025701]	-0.0857947	-0.434438	0.305882	-0.716079	-0.155327	-0.313362	-0.250766	0.0743417	-0.091105	-0.485292	0.0576625	0.549032	0.141772	1	1	0	1	1	0	0	0
ENSRNOG00000004421	Tmem5	transmembrane protein 5 [Source:RefSeq_peptide;Acc:NP_001019930]	0.507774	0.465196	0.476781	1.18695	0.0589737	0.273713	0.304885	-0.0335352	0.243823	0.692891	0.174906	-0.893397	-0.300067	0	0	0	0	0	0	0	0
ENSRNOG00000004433	NP_001100647.1	similar to PLU1 (predicted) (RGD1565602_predicted), mRNA [Source:RefSeq_dna;Acc:NM_001107177]	0.0889541	-0.114859	-0.026707	-0.104169	0.910215	0.00121428	0.179464	-0.0895647	0.0105196	0.225744	0.100328	-0.288778	-0.113602	1	0	0	0	0	0	0	1
ENSRNOG00000004437	Map2k6	mitogen-activated protein kinase kinase 6 [Source:RefSeq_peptide;Acc:NP_446155]	-0.0522323	0.292885	-0.450793	0.605468	0.634199	0.245293	0.269601	-0.171599	0.0451432	0.643938	0.205503	-0.650764	-0.295761	0	1	0	0	1	0	0	1
ENSRNOG00000004438	Cntn1	Contactin-1 precursor (Neural cell surface protein F3). [Source:UniProtKB/Swiss-Prot;Acc:Q63198]	-1.26616	-1.62038	-0.170633	0.211539	-0.202901	0.581513	0.588203	-0.682392	-0.758459	0.179109	-0.74842	0.343965	0.760536	0	0	0	0	0	0	0	0
ENSRNOG00000004441	Faim3	Fas apoptotic inhibitory molecule 3 precursor (Regulator of Fas- induced apoptosis Toso). [Source:UniProtKB/Swiss-Prot;Acc:Q5M871]	0.0147811	0.0228914	0.268327	-0.25896	-0.635328	-0.270201	-0.337826	0.282144	0.220523	-0.273418	0.203734	0.149894	-0.212413	1	0	0	0	0	0	0	0
ENSRNOG00000004454	RGD1308470	B2 bradykinin receptor (BK-2 receptor) (B2R). [Source:UniProtKB/Swiss-Prot;Acc:P25023]	0.106601	-0.0841579	0.155308	0.224874	0.554601	0.128732	0.235142	-0.0354575	0.176979	0.503844	0.192367	-0.67011	-0.267188	1	1	1	0	1	1	1	1
ENSRNOG00000004461	Flywch2	FLYWCH family member 2 [Source:UniProtKB/Swiss-Prot;Acc:Q9CQE9]	-1.32942	-1.25774	0.222758	1.02321	-0.805612	0.959905	0.930681	-0.865412	-0.764965	0.730489	-0.818103	-0.205688	0.748027	0	0	0	0	0	0	0	0
ENSRNOG00000004464	Sel1h	Protein sel-1 homolog 1 precursor (Suppressor of lin-12-like protein 1) (Sel-1L). [Source:UniProtKB/Swiss-Prot;Acc:Q80Z70]	0.456328	2.73768	0.224796	0.41652	-0.365793	-0.543057	-0.67558	0.738567	0.681417	-0.505001	0.432734	0.0378473	-0.455647	1	1	1	1	0	0	0	0
ENSRNOG00000004470	Il24	Interleukin-24 precursor (Cytokine-like protein Mob-5). [Source:UniProtKB/Swiss-Prot;Acc:Q9JI24]	-0.0413244	0.15452	0.679483	0.0862433	0.0077506	0.0115754	-0.0926886	-0.0195769	-0.115303	-0.186093	-0.106425	0.309075	0.175213	0	0	0	0	0	0	0	0
ENSRNOG00000004471	Polr3h_predicted		0.509636	-0.0141817	0.431621	-0.476736	-0.142948	-0.341668	-0.248971	0.439608	0.54676	-0.029518	0.444309	-0.413817	-0.441427	0	1	1	0	0	0	0	0
ENSRNOG00000004473	Ppargc1a	Peroxisome proliferator-activated receptor gamma coactivator 1-alpha (PPAR-gamma coactivator 1-alpha) (PPARGC-1-alpha) (PGC-1-alpha). [Source:UniProtKB/Swiss-Prot;Acc:Q9QYK2]	-2.09093	0.746531	0.674531	1.91238	-3.4319	0.718792	0.595192	-0.692825	-0.76903	0.234823	-0.830123	0.332119	0.839339	0	0	0	0	0	1	0	0
ENSRNOG00000004476	Wif1	Wnt inhibitory factor 1 precursor (WIF-1). [Source:UniProtKB/Swiss-Prot;Acc:Q6IN38]	-1.59364	0.698466	-0.688867	-3.92306	2.17164	0.0786209	0.252934	-0.158335	-0.0537738	0.261928	0.0492787	-0.285168	0.0380081	1	0	0	1	1	0	0	0
ENSRNOG00000004477	Ublcp1	Ubiquitin-like domain-containing CTD phosphatase 1 (EC 3.1.3.16). [Source:UniProtKB/Swiss-Prot;Acc:Q5FWT7]	-1.2449	0.0350819	0.319011	0.963226	0.00688715	0.906597	0.883065	-0.827266	-0.697826	0.783978	-0.671499	-0.292349	0.624595	0	0	0	1	1	0	0	1
ENSRNOG00000004479	Aurka	Serine/threonine-protein kinase 6 (EC 2.7.11.1) (Aurora kinase A) (Aurora-A) (ratAurA). [Source:UniProtKB/Swiss-Prot;Acc:P59241]	0.235412	-0.445488	0.382003	-3.08965	-3.22833	-0.611232	-0.652393	0.45822	0.195604	-0.897485	0.171342	0.774966	-0.0147321	1	1	0	0	1	0	0	0
ENSRNOG00000004481	NP_001099445.1	adenylosuccinate synthetase, non muscle [Source:RefSeq_peptide;Acc:NP_001099445]	-0.114728	-0.0822032	0.141741	0.0156911	-0.999136	0.330556	0.33316	-0.249099	-0.19804	0.247792	-0.293527	-0.137962	0.288487	1	0	0	0	0	1	0	0
ENSRNOG00000004483	Ptprr	Receptor-type tyrosine-protein phosphatase R precursor (EC 3.1.3.48) (Protein-tyrosine phosphatase PCPTP1) (Tyrosine phosphatase CBPTP) (PC12-PTP1). [Source:UniProtKB/Swiss-Prot;Acc:O08617]	-0.432782	0.199807	0.870754	2.05741	0.885135	0.629379	0.612222	-0.441335	-0.201278	0.85037	-0.19241	-0.706701	0.0830687	1	1	0	0	1	0	0	1
ENSRNOG00000004484	Commd5	COMM domain-containing protein 5 (Hypertension-related calcium- regulated gene protein) (HCaRG). [Source:UniProtKB/Swiss-Prot;Acc:Q9ERR2]	0.311655	0.127762	0.280279	-0.342099	-0.96894	-0.212914	-0.21541	0.346812	0.451149	0.0618255	0.397634	-0.389072	-0.393294	0	1	0	0	0	0	0	0
ENSRNOG00000004488	Bdkrb1	B1 bradykinin receptor (BK-1 receptor) (B1R) (Kinin B1 receptor) (KB1). [Source:UniProtKB/Swiss-Prot;Acc:P97583]	0.0972848	-0.249848	-0.377426	-0.219152	-0.0838187	-0.332214	-0.416729	0.260057	0.0961454	-0.505765	0.0962136	0.481835	-0.079661	0	0	0	0	1	0	0	0
ENSRNOG00000004489	Cd97	CD97 antigen [Source:RefSeq_peptide;Acc:NP_001012164]	0.267229	0.259118	0.440313	-0.0458052	0.234873	-0.395034	-0.405841	0.493207	0.571646	-0.0709261	0.565618	-0.322717	-0.563659	1	0	0	0	1	0	0	1
ENSRNOG00000004492	Mterfd1	mTERF domain-containing protein 1, mitochondrial precursor. [Source:UniProtKB/Swiss-Prot;Acc:Q6P6Q6]	0.105809	-0.355317	-0.0267164	-0.529015	-0.705251	-0.226509	-0.196681	0.150534	0.0889522	-0.255901	0.124383	0.185838	-0.0261101	0	0	0	0	0	0	0	0
ENSRNOG00000004493	Tasp1_predicted	taspase, threonine aspartase 1 [Source:RefSeq_peptide;Acc:NP_001037708]	-0.717805	-0.362796	0.0342234	1.55852	-1.94295	0.755571	0.667916	-0.607578	-0.518182	0.591497	-0.602557	-0.216144	0.500628	0	0	0	0	0	0	1	0
ENSRNOG00000004494	LKHA4_RAT	Leukotriene A-4 hydrolase (EC 3.3.2.6) (LTA-4 hydrolase) (Leukotriene A(4) hydrolase). [Source:UniProtKB/Swiss-Prot;Acc:P30349]	0.086744	1.05263	0.352258	-0.459142	0.330021	0.159283	0.244671	0.064316	0.308377	0.516401	0.160574	-0.805287	-0.22779	0	0	0	0	0	0	0	0
ENSRNOG00000004500	Myc	Myc proto-oncogene protein (c-Myc) (Transcription factor p64). [Source:UniProtKB/Swiss-Prot;Acc:P09416]	1.59549	1.81888	0.0542819	0.438978	2.30749	-0.398752	-0.337536	0.593404	0.791226	0.139142	0.68509	-0.733599	-0.791261	0	0	0	0	0	0	1	0
ENSRNOG00000004502	Hal	Histidine ammonia-lyase (EC 4.3.1.3) (Histidase). [Source:UniProtKB/Swiss-Prot;Acc:P21213]	-0.21202	1.08246	0.621323	-0.605755	-1.03275	-0.209562	-0.339564	0.232472	0.0748497	-0.478189	-0.0232162	0.457146	0.11625	0	0	0	0	0	0	0	0
ENSRNOG00000004503	NP_001101501.1	similar to RIKEN cDNA 2810055F11 (predicted) (RGD1305721_predicted), mRNA [Source:RefSeq_dna;Acc:NM_001108031]	-0.29909	-0.0720716	0.429607	-0.564062	0.668844	0.300921	0.337989	-0.212436	-0.162795	0.197119	-0.310521	-0.141244	0.344284	0	0	0	0	0	0	0	0
ENSRNOG00000004505	Nfic	nuclear factor I/C [Source:RefSeq_peptide;Acc:NP_113755]	0.235106	-0.42789	-0.1762	-0.0176401	-0.624144	-0.268722	-0.336567	0.040962	-0.230215	-0.660955	-0.124253	0.875601	0.248741	1	0	0	0	0	0	0	0
ENSRNOG00000004509	NP_001100199.1	similar to RIKEN cDNA 1810011O16 (predicted) (RGD1309624_predicted), mRNA [Source:RefSeq_dna;Acc:NM_001106729]	-0.285268	-0.474861	-0.137348	0.162543	-0.712232	0.129559	0.094913	-0.313458	-0.494384	-0.25611	-0.406197	0.63493	0.466338	0	0	0	0	0	0	0	0
ENSRNOG00000004510	Slc35b1	Solute carrier family 35 member B1 (UDP-galactose transporter-related protein 1) (UGTrel1). [Source:UniProtKB/Swiss-Prot;Acc:Q6V7K3]	0.121574	0.251979	-0.204937	-0.00378744	-0.0895335	-0.320429	-0.27913	0.31041	0.295902	-0.225447	0.25585	-0.00261489	-0.261586	0	0	0	0	1	0	0	0
ENSRNOG00000004512	RGD1549725	similar to RIKEN cDNA 9430083G14 (RGD1549725), mRNA [Source:RefSeq_dna;Acc:NM_001014105]	-1.75651	-0.228146	0.729062	-0.471784	-0.868381	0.836622	0.797248	-0.681132	-0.602102	0.561615	-0.772256	-0.175492	0.753929	0	0	0	0	0	1	0	0
ENSRNOG00000004515	LOC289740	similar to PES1 protein (LOC289740), mRNA [Source:RefSeq_dna;Acc:NM_001044228]	0.178668	-0.479487	0.316502	0.911775	0.486788	0.338743	0.386527	-0.146926	0.0886647	0.641742	0.0151909	-0.742757	-0.124709	0	1	0	0	0	0	0	0
ENSRNOG00000004516	LOC498564	similar to integrin, beta-like 1 (LOC498564), mRNA [Source:RefSeq_dna;Acc:NM_001017505]	-0.0181976	-0.0416353	-0.0604755	-0.486784	0.239987	0.0633924	0.0862338	0.139024	0.217628	0.0863615	-0.0877735	-0.312782	-0.0133137	0	0	0	1	1	0	0	0
ENSRNOG00000004517	Igf1	Insulin-like growth factor I precursor (IGF-I) (Somatomedin). [Source:UniProtKB/Swiss-Prot;Acc:P08025]	-0.1499	-0.352205	-0.144648	-0.579872	0.186501	-0.134756	-0.131802	0.00995174	-0.1115	-0.30379	-0.0707844	0.392439	0.104063	0	0	0	0	0	0	0	0
ENSRNOG00000004518	Cacnb1	Voltage-dependent L-type calcium channel subunit beta-1 (CAB1) (Calcium channel voltage-dependent subunit beta 1). [Source:UniProtKB/Swiss-Prot;Acc:P54283]	0.42888	-0.317536	0.0654425	0.565088	0.669338	-0.236863	-0.222696	0.201313	0.201308	-0.103012	0.258619	-0.0241739	-0.294275	1	0	0	0	0	0	0	0
ENSRNOG00000004529	Sycp2	Synaptonemal complex protein 2 (SCP-2) (Synaptonemal complex lateral element protein) (rnSCP2). [Source:UniProtKB/Swiss-Prot;Acc:O70608]	-0.00992493	-0.539653	0.183008	-0.501741	0.181644	0.265768	0.394662	-0.195481	-0.0761942	0.329605	-0.209896	-0.364818	0.171748	0	0	0	0	0	0	0	0
ENSRNOG00000004534	Spdy1	Speedy protein A (Speedy-1) (Spy1) (Rapid inducer of G2/M progression in oocytes A) (RINGO A) (GS4). [Source:UniProtKB/Swiss-Prot;Acc:Q8R496]	-1.32424	-0.247299	0.0144274	-0.614356	0.650753	0.855301	0.883066	-0.778929	-0.686907	0.6277	-0.783696	-0.19243	0.745829	0	0	0	0	0	0	0	0
ENSRNOG00000004535	Kcng3	Potassium voltage-gated channel subfamily G member 3 (Voltage-gated potassium channel subunit Kv6.3) (Kv10.1). [Source:UniProtKB/Swiss-Prot;Acc:Q8R523]	-0.40475	0.0949762	0.327687	-0.241441	-0.0842341	-0.062523	-0.165096	0.0801294	-0.0528296	-0.338314	-0.163482	0.39573	0.18356	0	0	0	0	1	0	0	0
ENSRNOG00000004536	Bbox1	Gamma-butyrobetaine dioxygenase (EC 1.14.11.1) (Gamma-butyrobetaine,2- oxoglutarate dioxygenase) (Gamma-butyrobetaine hydroxylase) (Gamma- BBH). [Source:UniProtKB/Swiss-Prot;Acc:Q9QZU7]	0.0836722	-0.0573535	0.241091	0.270455	0.624552	-0.314085	-0.277751	0.225565	0.281091	0.0227035	0.520646	-0.178329	-0.501559	0	0	0	0	0	0	0	0
ENSRNOG00000004537	Rxrg	retinoid X receptor gamma [Source:RefSeq_peptide;Acc:NP_113953]	-0.0510353	-0.27858	0.451876	0.174928	0.951066	-0.0292426	0.0242647	-0.0444566	-0.0115561	0.0957666	0.110877	-0.0819183	-0.117261	0	0	0	0	0	0	0	0
ENSRNOG00000004538	Brd1	bromodomain containing 1 [Source:RefSeq peptide;Acc:NP_001028446]	-0.297522	0.648614	0.0286935	-0.0718403	1.14155	0.395428	0.473967	-0.213107	0.0259428	0.664033	-0.0605065	-0.741687	-0.00513211	0	0	0	0	0	0	0	1
ENSRNOG00000004544	Ube2e3_predicted	ubiquitin-conjugating enzyme E2E 3, UBC4/5 homolog [Source:RefSeq_peptide;Acc:NP_001041322]	-0.346543	2.82627	-1.21576	-0.33861	-0.000195065	0.0639446	0.0710846	0.249695	0.444446	0.324401	0.139683	-0.702224	-0.286222	1	1	0	0	0	0	0	1
ENSRNOG00000004549	Dhx40	Probable ATP-dependent RNA helicase DHX40 (EC 3.6.1.-) (DEAH box protein 40). [Source:UniProtKB/Swiss-Prot;Acc:Q5XI69]	1.15819	-0.31661	0.516068	0.260652	-0.534752	-0.771637	-0.774697	0.568802	0.385003	-0.755507	0.541859	0.528979	-0.418079	0	0	0	0	0	0	0	0
ENSRNOG00000004554	Dcn	Decorin precursor (Bone proteoglycan II) (PG-S2) (PG40) (Dermatan sulfate proteoglycan-II) (DSPG). [Source:UniProtKB/Swiss-Prot;Acc:Q01129]	-0.0999763	0.541635	0.751738	0.00346805	-0.263807	-0.0672152	-0.109385	0.190783	0.233649	0.00771089	0.139836	-0.176437	-0.127445	1	0	0	0	0	1	0	0
ENSRNOG00000004556	Wdr22	Wdr22 protein (Fragment). [Source:UniProtKB/TrEMBL;Acc:Q68FQ3]	0.264342	0.314244	0.0906428	0.468191	0.660866	0.128278	0.197608	0.132906	0.378048	0.495947	0.164524	-0.833326	-0.327292	0	1	0	1	1	0	0	1
ENSRNOG00000004560	Cacna1b	Voltage-dependent N-type calcium channel subunit alpha-1B (Voltage- gated calcium channel subunit alpha Cav2.2) (Calcium channel, L type, alpha-1 polypeptide isoform 5) (Brain calcium channel III) (BIII). [Source:UniProtKB/Swiss-Prot;Acc:Q02294]	-0.39027	-0.458994	0.452826	-0.490803	0.675058	0.402898	0.545713	-0.484197	-0.414453	0.367451	-0.357461	-0.136005	0.406037	0	0	0	0	0	0	0	0
ENSRNOG00000004575	Il1a	Interleukin-1 alpha precursor (IL-1 alpha). [Source:UniProtKB/Swiss-Prot;Acc:P16598]	0.127376	-0.372264	-0.422912	-0.015092	0.182137	-0.112962	-0.133368	0.252284	0.274774	-0.0755931	0.0545155	-0.145041	-0.20229	0	1	0	1	1	0	0	0
ENSRNOG00000004577	Fez2	Fasciculation and elongation protein zeta-2 (Zygin-2) (Zygin II) (Zygin-related protein types I/II). [Source:UniProtKB/Swiss-Prot;Acc:P97578]	-0.0668917	-0.855327	0.649553	-0.0714672	0.0343666	0.14597	0.23815	-0.255299	-0.16713	0.329018	0.0677056	-0.207321	0.00234928	1	1	0	1	0	0	0	0
ENSRNOG00000004578	Cthrc1	Collagen triple helix repeat-containing protein 1 precursor. [Source:UniProtKB/Swiss-Prot;Acc:Q8CG08]	-0.0597246	0.447079	0.0416577	0.32554	0.919837	0.00162155	-0.0506095	0.181737	0.262589	0.121005	0.102267	-0.312392	-0.214412	0	0	0	0	0	0	0	0
ENSRNOG00000004583	Mb	Myoglobin. [Source:UniProtKB/Swiss-Prot;Acc:Q9QZ76]	-0.0939107	0.389334	-0.222008	-0.429888	0.0287805	-0.215115	-0.181805	0.184796	0.0942687	-0.354151	-0.0274827	0.249694	0.0534719	0	0	0	0	0	0	0	0
ENSRNOG00000004589	Q5BJS5_RAT	Galntl1 protein (Fragment). [Source:UniProtKB/TrEMBL;Acc:Q5BJS5]	0.14122	0.208777	0.257892	0.319724	0.842477	-0.0118702	0.0356794	0.111731	0.317207	0.437884	0.405996	-0.661064	-0.452074	0	0	0	1	1	0	0	1
ENSRNOG00000004594	Sec14l3	SEC14-like protein 3 (45 kDa secretory protein) (rsec45). [Source:UniProtKB/Swiss-Prot;Acc:Q9Z1J8]	0.0705176	0.542307	0.450437	0.438664	-0.250159	0.304091	0.25962	-0.0552266	0.117327	0.463559	-0.0319517	-0.565134	-0.0313323	0	0	0	0	0	0	0	0
ENSRNOG00000004595	PO6F1_RAT	POU domain, class 6, transcription factor 1 (Brain-specific homeobox/POU domain protein 5) (Brain-5) (Brn-5 protein). [Source:UniProtKB/Swiss-Prot;Acc:P56223]	0.5607	-0.999551	-0.305956	1.93978	0.193647	0.313453	0.261373	-0.290112	-0.272852	0.240575	-0.264515	-0.0210159	0.149649	0	1	0	0	0	0	0	0
ENSRNOG00000004602	NP_001099248.1		-0.691882	1.74531	1.19753	0.532154	0.658952	0.51371	0.553693	-0.292704	-0.0243014	0.796988	-0.0865533	-0.821376	0.0332099	0	1	1	0	0	0	1	0
ENSRNOG00000004610	Lum	Lumican precursor (Keratan sulfate proteoglycan lumican) (KSPG lumican). [Source:UniProtKB/Swiss-Prot;Acc:P51886]	-0.156788	-0.147438	-0.0255682	-0.480405	0.287354	-0.281488	-0.299687	0.176623	0.072896	-0.339735	0.150802	0.316608	-0.0975041	0	0	0	0	0	0	0	0
ENSRNOG00000004612	Ppp1cb	Serine/threonine-protein phosphatase PP1-beta catalytic subunit (EC 3.1.3.16) (PP-1B). [Source:UniProtKB/Swiss-Prot;Acc:P62142]	-0.0371193	0.221883	0.0982915	0.0996505	0.00349361	0.110906	0.193872	-0.0209164	0.126056	0.332084	0.0796419	-0.469068	-0.107026	0	0	1	1	0	0	0	0
ENSRNOG00000004613	Gpm6b	glycoprotein m6b [Source:RefSeq_peptide;Acc:NP_620201]	-0.157266	0.180629	-0.0380225	-0.311506	0.594854	0.0314241	0.0668075	0.101413	0.226546	0.233752	0.123967	-0.428647	-0.193697	0	0	0	0	1	1	1	0
ENSRNOG00000004621	Rtn4	Reticulon-4 (Neurite outgrowth inhibitor) (Nogo protein) (Foocen) (Glut4 vesicle 20 kDa protein). [Source:UniProtKB/Swiss-Prot;Acc:Q9JK11]	-0.180756	0.209947	0.00480847	0.239727	0.247191	0.135114	0.200034	-0.228885	-0.219647	0.12277	-0.117046	0.0214949	0.159428	0	1	0	0	0	0	0	0
ENSRNOG00000004622	Calcrl	Calcitonin gene-related peptide type 1 receptor precursor (CGRP type 1 receptor) (Calcitonin receptor-like receptor). [Source:UniProtKB/Swiss-Prot;Acc:Q63118]	-0.0463319	0.594528	0.165927	0.404859	-0.595635	-0.0948781	-0.219248	0.18343	0.0998857	-0.257097	-0.0424558	0.214353	-0.00495414	0	1	0	0	1	0	0	1
ENSRNOG00000004624	Rnd3	Rho-related GTP-binding protein RhoE precursor (Rho family GTPase 3) (Rnd3). [Source:UniProtKB/Swiss-Prot;Acc:Q6SA80]	0.116218	-1.16965	-3.19376	6.37893	-2.13728	0.430408	0.322013	-0.348935	-0.390621	0.147133	-0.542043	0.148723	0.345757	0	1	0	0	1	0	0	0
ENSRNOG00000004626	Slc34a2	Sodium-dependent phosphate transport protein 2B (Sodium/phosphate cotransporter 2B) (Na(+)/Pi cotransporter 2B) (Sodium-phosphate transport protein 2B) (Na(+)-dependent phosphate cotransporter 2B) (NaPi-2b) (Solute carrier family 34 member 2) (rNaPi IIb). [Source:UniProtKB/Swiss-Prot;Acc:Q9JJ09]	0.366056	-0.210405	-0.0264369	-0.273173	0.00888338	-0.564817	-0.531976	0.48653	0.425354	-0.424209	0.468424	0.13126	-0.453913	1	1	1	0	1	0	1	0
ENSRNOG00000004628	Dazap2	DAZ-associated protein 2 (Deleted in azoospermia-associated protein 2). [Source:UniProtKB/Swiss-Prot;Acc:P60486]	-0.257028	0.392284	-0.00471921	0.151067	-0.426854	-0.223887	-0.282393	0.0133853	-0.22696	-0.575181	-0.115585	0.78284	0.246204	0	1	0	0	1	0	0	0
ENSRNOG00000004629	NP_001100206.1	FK506 binding protein 3 [Source:RefSeq_peptide;Acc:NP_001100206]	0.225678	-0.23705	-0.00810249	-0.850435	-0.928324	-0.132257	-0.0774614	0.251117	0.337196	0.0356529	0.191401	-0.327147	-0.208028	0	0	0	1	0	0	0	0
ENSRNOG00000004632	Pmch	Pro-MCH precursor [Contains: Neuropeptide-glycine-glutamic acid (NGE) (Neuropeptide G-E); Neuropeptide-glutamic acid-isoleucine (NEI) (Neuropeptide E-I); Melanin-concentrating hormone (MCH)]. [Source:UniProtKB/Swiss-Prot;Acc:P14200]	0.0722675	0.332529	0.275211	-0.141988	0.409479	-0.22842	-0.243987	0.360657	0.386459	-0.138307	0.209278	-0.159662	-0.257085	0	0	0	0	0	0	0	0
ENSRNOG00000004637	Fbxo7	F-box only protein 7. [Source:UniProtKB/Swiss-Prot;Acc:Q68FS3]	0.175574	0.470053	-0.372325	0.454031	-0.142573	0.124076	0.150592	0.0954784	0.321207	0.498766	0.214376	-0.754246	-0.366648	0	0	0	0	0	0	0	0
ENSRNOG00000004640	MGC94604	mitochondrial protein, 18 kDa [Source:RefSeq_peptide;Acc:NP_001006961]	0.113354	0.613307	0.0180476	-0.819054	1.10001	-0.0974635	-0.0164721	0.32013	0.526332	0.284733	0.338036	-0.72782	-0.417313	0	0	0	0	0	0	0	0
ENSRNOG00000004645	Galnt5	Polypeptide N-acetylgalactosaminyltransferase 5 (EC 2.4.1.41) (Protein-UDP acetylgalactosaminyltransferase 5) (UDP- GalNAc:polypeptide N-acetylgalactosaminyltransferase 5) (Polypeptide GalNAc transferase 5) (GalNAc-T5) (pp-GaNTase 5). [Source:UniProtKB/Swiss-Prot;Acc:O88422]	0.153748	-0.0363185	0.986592	0.758092	2.7327	0.198453	0.289464	-0.189534	0.0228626	0.605639	0.228402	-0.620898	-0.234027	0	0	0	0	0	0	0	0
ENSRNOG00000004646	Tpo	Thyroid peroxidase precursor (EC 1.11.1.8) (TPO). [Source:UniProtKB/Swiss-Prot;Acc:P14650]	0.198459	-0.122464	0.193532	0.195004	0.155347	0.0294308	-0.0348894	0.0185499	0.0358138	0.0664034	0.0567227	-0.0589508	-0.0766213	0	1	0	0	0	0	0	0
ENSRNOG00000004647	Il10	Interleukin-10 precursor (IL-10) (Cytokine synthesis inhibitory factor) (CSIF). [Source:UniProtKB/Swiss-Prot;Acc:P29456]	0.297684	-0.192605	0.156114	0.944803	-0.691854	0.227235	0.161421	-0.0530544	0.0228181	0.248892	-0.137276	-0.265797	-0.0218228	0	0	0	0	1	0	1	1
ENSRNOG00000004649	Il1b	Interleukin-1 beta precursor (IL-1 beta). [Source:UniProtKB/Swiss-Prot;Acc:Q63264]	0.234675	0.0465047	0.0340869	0.500755	-0.194581	-0.174321	-0.299434	0.1952	0.0785474	-0.338816	0.0208605	0.330171	-0.0373552	1	0	0	0	0	0	0	0
ENSRNOG00000004650	Begain	Brain-enriched guanylate kinase-associated protein. [Source:UniProtKB/Swiss-Prot;Acc:O88881]	0.537024	-0.433556	-0.139702	0.448531	0.565392	-0.516269	-0.509291	0.308492	0.183402	-0.455947	0.397925	0.381725	-0.361319	0	0	0	1	0	0	0	0
ENSRNOG00000004657	NP_001099202.1	SEC23A (S. cerevisiae) (predicted) [Source:RefSeq_peptide;Acc:NP_001099202]	0.15251	0.133501	0.914825	1.20293	-0.115558	0.291435	0.283198	-0.170318	0.023953	0.586159	0.109418	-0.586295	-0.146981	0	1	0	0	0	1	0	0
ENSRNOG00000004659	Creld2	Cysteine-rich with EGF-like domain protein 2 precursor. [Source:UniProtKB/Swiss-Prot;Acc:Q4G063]	0.931235	0.539044	0.658523	-1.0764	0.0537701	-0.580028	-0.514471	0.653498	0.74887	-0.157501	0.7367	-0.395042	-0.691951	0	0	1	0	0	0	0	0
ENSRNOG00000004666	RGD1309969	similar to RIKEN cDNA 2600010E01 (RGD1309969), mRNA [Source:RefSeq_dna;Acc:NM_001080150]	-0.0134502	0.201512	0.305297	-0.110957	0.121541	-0.0426611	-0.0327065	0.109127	0.149226	0.025169	0.084856	-0.150147	-0.0723546	1	1	0	0	1	1	0	1
ENSRNOG00000004668	NP_001102503.1		-0.186451	0.242964	0.0542265	0.183362	-0.257682	-0.0383467	-0.16241	0.0661554	-0.0248581	-0.204363	-0.0638468	0.269469	0.0449636	0	0	0	0	1	0	0	0
ENSRNOG00000004670	Ddx56	DEAD (Asp-Glu-Ala-Asp) box polypeptide 56 [Source:RefSeq_peptide;Acc:NP_001004211]	1.08607	0.887754	0.606116	0.481645	0.725715	-0.288431	-0.214954	0.480529	0.697555	0.2398	0.609722	-0.773977	-0.690068	0	0	0	0	0	0	0	0
ENSRNOG00000004672	Sec14l2	SEC14-like protein 2 (Alpha-tocopherol-associated protein) (TAP) (Supernatant protein factor) (SPF) (Squalene transfer protein). [Source:UniProtKB/Swiss-Prot;Acc:Q99MS0]	-0.0647919	-1.10304	-0.127345	0.506521	-0.0181432	0.642632	0.698849	-0.571181	-0.425773	0.651128	-0.460787	-0.388707	0.352226	1	0	0	0	0	0	1	1
ENSRNOG00000004676	Pak3	Serine/threonine-protein kinase PAK 3 (EC 2.7.11.1) (p21-activated kinase 3) (PAK-3) (Beta-PAK) (p65-PAK). [Source:UniProtKB/Swiss-Prot;Acc:Q62829]	3.46788	-1.53096	0.671147	1.12672	-1.45206	-0.866644	-0.916482	0.761667	0.627751	-0.710674	0.740319	0.330081	-0.691654	0	0	0	0	0	0	1	0
ENSRNOG00000004682	CL048_RAT	UPF0419 protein C12orf48 homolog (Antisense RNA overlapping MCH gene protein). [Source:UniProtKB/Swiss-Prot;Acc:Q9EQ10]	0.268063	-0.552957	0.0844897	-2.6535	-1.73274	-0.497778	-0.496244	0.404864	0.204712	-0.740331	0.101023	0.574249	0.0287507	0	0	0	0	0	1	0	0
ENSRNOG00000004686	Spop	Spop protein (Fragment). [Source:UniProtKB/TrEMBL;Acc:Q5BJL3]	-0.327319	1.43617	0.152194	0.150709	0.594205	0.575263	0.613357	-0.326688	-0.0796187	0.758636	-0.241409	-0.763119	0.146974	0	1	0	0	1	1	0	0
ENSRNOG00000004688	Rbm9_predicted	RNA binding motif protein 9 [Source:RefSeq_peptide;Acc:NP_001073364]	-0.0450104	-0.193968	-1.40149	-1.0741	0.151745	-0.279118	-0.288732	0.0947555	-0.151986	-0.662145	-0.179573	0.772054	0.239156	1	1	0	0	0	0	1	0
ENSRNOG00000004697	Baalc	Brain and acute leukemia cytoplasmic protein. [Source:UniProtKB/Swiss-Prot;Acc:Q920K5]	-0.137253	0.594571	0.160053	0.0144189	-0.760295	0.0332976	-0.109807	0.164111	0.125771	-0.138857	-0.131699	0.0576562	0.0683678	1	1	1	0	0	0	1	0
ENSRNOG00000004698	LOC685808	NK cell receptor 2B4. [Source:UniProtKB/TrEMBL;Acc:Q9EQK9]	0.123261	0.197761	0.0951749	0.0873264	0.80444	-0.0969606	0.0340343	0.197795	0.393313	0.32044	0.345055	-0.657926	-0.435739	0	0	0	1	1	0	0	0
ENSRNOG00000004700	NP_001099991.1	NTF2-related export protein 1 [Source:RefSeq_peptide;Acc:NP_001099991]	0.714128	-0.00628988	0.485418	-0.804466	-0.638774	-0.528465	-0.446422	0.507851	0.538025	-0.243107	0.568911	-0.159273	-0.506883	1	0	0	0	0	0	0	0
ENSRNOG00000004702	Cpg1	candidate plasticity gene 1 [Source:RefSeq_peptide;Acc:NP_835205]	-0.0335831	0.27043	-0.0577578	-0.406887	0.75268	0.278827	0.386841	-0.152829	0.0551843	0.54472	-0.00969462	-0.647802	-0.0544097	1	1	0	0	1	1	1	1
ENSRNOG00000004708	Aard	A5D3 protein [Source:RefSeq_peptide;Acc:NP_659561]	0.245705	-0.278988	-0.0663473	0.110032	-0.27021	-0.46989	-0.528819	0.395244	0.280888	-0.458775	0.340616	0.311047	-0.346439	1	0	0	1	1	0	0	0
ENSRNOG00000004709	NP_001101517.1	checkpoint suppressor 1 [Source:RefSeq_peptide;Acc:NP_001101517]	0.45678	-1.40938	-0.893356	0.623796	0.192969	-0.254193	-0.239522	0.0543339	-0.066709	-0.302828	0.0853566	0.391686	-0.158866	1	0	0	0	1	0	1	0
ENSRNOG00000004711	Mta1	Metastasis-associated protein MTA1. [Source:UniProtKB/Swiss-Prot;Acc:Q62599]	-0.360074	0.42554	0.0999478	-0.211007	1.52883	-0.0892043	-0.0682618	-0.160612	-0.329316	-0.333987	-0.138003	0.593469	0.279815	0	0	0	0	0	0	0	1
ENSRNOG00000004713	Kcnj16	Inward rectifier potassium channel 16 (Potassium channel, inwardly rectifying subfamily J member 16) (Inward rectifier K(+) channel Kir5.1) (BIR9). [Source:UniProtKB/Swiss-Prot;Acc:P52191]	0.201444	0.0263131	0.034404	0.397158	-0.179074	0.00577466	-0.0841408	0.0664574	0.0669446	0.011818	0.041172	-0.0217625	-0.102726	0	0	0	0	0	0	0	0
ENSRNOG00000004725	Ela1	Elastase-1 precursor (EC 3.4.21.36). [Source:UniProtKB/Swiss-Prot;Acc:P00773]	0.0956016	-0.390281	-0.379768	0.76259	0.303999	-0.0626756	-0.0705649	-0.0285493	-0.0243658	0.0618196	0.152809	0.00677523	-0.231597	0	0	0	0	0	0	0	0
ENSRNOG00000004730	NP_001101228.1	Meis1, myeloid ecotropic viral integration site 1 homolog 2 [Source:RefSeq_peptide;Acc:NP_001101228]	0.186139	-0.15296	0.00283267	0.00339862	0.0600266	-1.88783e-05	0.0544143	0.000230295	0.03972	0.0726367	0.0294675	-0.125656	-0.0413916	1	1	0	0	1	0	0	0
ENSRNOG00000004731	Tmem16c_predicted		-0.235536	0.795944	0.237986	0.0949133	0.0818253	0.181532	0.18612	-0.0642883	0.0235927	0.241764	-0.0754206	-0.28467	0.0365	0	1	0	1	0	1	1	0
ENSRNOG00000004736	NP_001094150.1	Ral GEF with PH domain and SH3 binding motif 2 [Source:RefSeq_peptide;Acc:NP_001094150]	-0.0364072	-0.878674	-0.0937604	-0.438538	-0.451261	-0.277098	-0.28827	-0.0133331	-0.273631	-0.626603	-0.10262	0.860496	0.252339	1	0	0	0	0	0	0	0
ENSRNOG00000004737	Cd48	CD48 antigen precursor (MRC OX-45 surface antigen) (BCM1 surface antigen) (BLAST-1). [Source:UniProtKB/Swiss-Prot;Acc:P10252]	-0.00540027	0.656871	-0.0423031	-0.385909	0.16747	-0.356397	-0.357981	0.471303	0.505206	-0.181151	0.366507	-0.195962	-0.40697	1	0	0	0	0	0	0	1
ENSRNOG00000004744	RGD1562236_predicted		0.405585	-0.903574	0.220299	0.719322	-0.48849	-0.311059	-0.387232	0.178196	-0.0131521	-0.527281	0.0436507	0.588946	-0.0165814	0	0	0	0	0	1	0	0
ENSRNOG00000004751	NP_001100208.1	similar to RIKEN cDNA 1200003C05 (predicted) (RGD1308917_predicted), mRNA [Source:RefSeq_dna;Acc:NM_001106738]	0.228233	-0.0529992	0.422848	-0.333541	0.372826	-0.165231	-0.0456082	0.184369	0.320236	0.178036	0.37532	-0.445195	-0.326921	1	1	0	1	1	1	0	0
ENSRNOG00000004755	Commd9	COMM domain containing 9 [Source:RefSeq_peptide;Acc:NP_001028864]	0.21863	-0.261842	0.114034	0.748688	-0.449468	0.393237	0.424476	-0.161037	0.0796627	0.667512	-0.0494633	-0.766299	-0.0915506	0	0	0	0	0	0	0	1
ENSRNOG00000004763	Ptpns1	Tyrosine-protein phosphatase non-receptor type substrate 1 precursor (SHP substrate 1) (SHPS-1) (Inhibitory receptor SHPS-1) (Signal regulatory protein alpha-1) (Sirp-alpha-1) (Brain Ig-like molecule with tyrosine-based activation motifs) (Bit) (Macrophag [Source:UniProtKB/Swiss-Prot;Acc:P97710]	0.399969	-0.070028	0.436812	-0.346315	1.73218	-0.228634	-0.0747907	0.209464	0.389565	0.272282	0.545552	-0.577626	-0.518375	0	1	1	0	1	0	0	0
ENSRNOG00000004766	NP_001100448.1	GLIS family zinc finger 2 [Source:RefSeq_peptide;Acc:NP_001100448]	0.194644	-1.04262	-0.217301	1.05535	-0.938832	0.0798951	-0.0281361	-0.122124	-0.318101	-0.37294	-0.4401	0.620538	0.400706	0	1	0	0	0	0	0	0
ENSRNOG00000004775	Cstf1	Cleavage stimulation factor 50 kDa subunit (CSTF 50 kDa subunit) (CF-1 50 kDa subunit) (CstF-50). [Source:UniProtKB/Swiss-Prot;Acc:Q5BJQ6]	0.48172	0.0743293	0.507943	0.46609	-0.0928228	-0.673074	-0.704999	0.535843	0.403384	-0.598461	0.554561	0.36784	-0.440801	1	0	1	0	0	0	1	1
ENSRNOG00000004777	RGD1306067	ESF1 homolog (ABT1-associated protein). [Source:UniProtKB/Swiss-Prot;Acc:Q76MT4]	0.231766	-1.24132	0.180459	0.0271798	-0.858567	0.0579912	0.0716568	-0.26203	-0.389415	-0.170655	-0.225642	0.469919	0.317718	0	0	0	0	0	0	0	0
ENSRNOG00000004781	Crmp1	Dihydropyrimidinase-related protein 1 (DRP-1) (Collapsin response mediator protein 1) (CRMP-1). [Source:UniProtKB/Swiss-Prot;Acc:Q62950]	0.156424	-0.350247	0.0850872	-0.185512	0.683908	0.146429	0.290403	-0.0857393	0.138281	0.538617	0.194649	-0.689631	-0.212071	0	0	1	0	0	0	0	0
ENSRNOG00000004784	RGD1309829_predicted		-0.0178687	0.410337	0.371084	-0.0792283	-0.671898	0.299646	0.332249	-0.0386965	0.173793	0.514113	-0.0414555	-0.701349	-0.0487996	0	0	0	0	0	0	0	0
ENSRNOG00000004786	Cyp4f1	Cytochrome P450 4F1 (EC 1.14.14.1) (CYPIVF1) (P450-A3). [Source:UniProtKB/Swiss-Prot;Acc:P33274]	0.278606	-2.12843	-0.0163575	-1.61346	3.71419	0.0553332	0.25449	-0.0941642	0.12165	0.507954	0.287225	-0.645647	-0.283235	0	0	0	0	0	0	0	0
ENSRNOG00000004789	LOC305076	Digestive organ expansion factor homolog. [Source:UniProtKB/Swiss-Prot;Acc:Q5M9G7]	0.0978869	0.812593	0.102293	-0.331158	-0.39807	-0.0130077	-0.0342828	0.240394	0.378755	0.203775	0.208618	-0.499387	-0.247503	0	0	0	0	0	0	0	0
ENSRNOG00000004791	Arf6	ADP-ribosylation factor 6. [Source:UniProtKB/Swiss-Prot;Acc:P62332]	-0.054319	-0.0684139	-0.516654	-0.56503	-0.549055	-0.497341	-0.566658	0.28585	0.00352054	-0.820223	0.0731571	0.869366	0.0257082	1	0	0	0	0	0	0	0
ENSRNOG00000004793	Ncln	Nicalin precursor (Nicastrin-like protein). [Source:UniProtKB/Swiss-Prot;Acc:Q5XIA1]	0.679837	0.214981	0.0544693	-0.305663	0.761293	-0.782816	-0.716997	0.704214	0.708168	-0.394037	0.845407	-0.0920796	-0.780333	0	0	0	0	0	0	0	1
ENSRNOG00000004794	Q64548-2	RTN1_RAT Isoform RTN1-S of Q64548 - Rattus norvegicus (Rat) [Source:UniProtKB/SpliceVariant;Acc:Q64548-2]	-2.30541	-1.01111	0.749986	0.839084	-0.506548	0.951691	0.938676	-0.864238	-0.794959	0.635597	-0.903453	-0.110779	0.862196	0	0	0	0	0	0	0	0
ENSRNOG00000004795	NP_001100404.1	premature ovarian failure 1B [Source:RefSeq_peptide;Acc:NP_001100404]	-0.19678	-0.0843347	0.0686897	-0.175738	0.102872	-0.0404501	-0.0858191	-0.00868465	-0.148115	-0.32944	-0.221274	0.436895	0.255121	0	1	0	0	0	1	0	0
ENSRNOG00000004806	Strn	Striatin. [Source:UniProtKB/Swiss-Prot;Acc:P70483]	0.410945	-0.637694	0.0673608	-0.103092	-0.254169	-0.5252	-0.540999	0.321274	0.081565	-0.757435	0.132777	0.726726	-0.0594424	0	1	0	0	0	0	0	0
ENSRNOG00000004807	Arf2	ADP-ribosylation factor 2. [Source:UniProtKB/Swiss-Prot;Acc:P84082]	-0.733985	-1.42436	-0.343557	-0.546143	-2.30885	-0.0406349	-0.106441	-0.169259	-0.419553	-0.496874	-0.335679	0.835927	0.440553	1	1	0	1	0	0	0	1
ENSRNOG00000004808	Cst11	Cystatin-11 precursor. [Source:UniProtKB/Swiss-Prot;Acc:Q8K5A3]	0.249226	-0.197303	0.103615	0.539001	-0.136513	-0.158732	-0.200823	0.251442	0.291007	-0.0130461	0.233188	-0.17714	-0.3259	0	0	0	0	0	0	0	0
ENSRNOG00000004813	LOC362855	UPF0027 protein C22orf28 homolog (p55). [Source:UniProtKB/Swiss-Prot;Acc:Q6AYT3]	0.466707	-0.189326	-0.00266669	0.519948	-1.24492	-0.328792	-0.367038	0.338314	0.281351	-0.307088	0.239022	0.124354	-0.257097	0	0	0	0	1	0	0	0
ENSRNOG00000004819	RGD1564947_predicted		-0.359773	0.238366	0.459028	0.0582467	0.38287	0.743595	0.799259	-0.560508	-0.373804	0.723944	-0.545687	-0.535449	0.480631	1	0	0	0	0	0	0	0
ENSRNOG00000004820	Sar1b	GTP-binding protein SAR1b. [Source:UniProtKB/Swiss-Prot;Acc:Q5HZY2]	1.01394	0.0138299	0.403607	0.0525902	0.268434	-0.711063	-0.622413	0.677263	0.743476	-0.236854	0.861886	-0.289	-0.815874	0	0	0	0	0	0	0	0
ENSRNOG00000004823	Dock4	Dedicator of cytokinesis protein 4 [Source:UniProtKB/Swiss-Prot;Acc:P59764]	-0.127199	0.668023	-0.981359	0.508103	0.785755	0.145804	0.22185	-0.065071	0.0995356	0.421553	0.0846697	-0.521892	-0.216008	0	1	0	1	0	0	0	0
ENSRNOG00000004828	Acvr1c	Activin receptor type-1C precursor (EC 2.7.11.30) (ACTR-IC) (Activin receptor-like kinase 7) (ALK-7). [Source:UniProtKB/Swiss-Prot;Acc:P70539]	0.594349	-0.331432	-0.165024	-0.361199	0.754884	-0.454321	-0.396408	0.309484	0.260047	-0.302524	0.412005	0.135488	-0.369965	0	0	0	0	0	0	0	0
ENSRNOG00000004837	NP_001106208.1	LIM domains containing 1 [Source:RefSeq_peptide;Acc:NP_001106208]	0.237231	0.267705	0.254664	0.138178	0.333801	-0.0150736	-0.08269	0.0692999	0.048214	-0.0652362	0.00634368	0.0500643	0.00436573	0	0	0	0	0	0	0	0
ENSRNOG00000004839	B4galnt1	Beta-1,4 N-acetylgalactosaminyltransferase 1 (EC 2.4.1.92) ((N- acetylneuraminyl)-galactosylglucosylceramide) (GM2/GD2 synthase) (GalNAc-T). [Source:UniProtKB/Swiss-Prot;Acc:Q10468]	0.369983	-0.243732	0.444523	1.19962	-0.316396	-0.161484	-0.272776	0.0987196	0.0237687	-0.169429	0.180241	0.239152	-0.173551	0	1	0	0	0	0	0	0
ENSRNOG00000004840	NP_001101565.1	protein tyrosine phosphatase, receptor type, B [Source:RefSeq_peptide;Acc:NP_001101565]	-0.0506991	-0.131635	-0.240206	0.0100033	-0.817391	-0.0495285	-0.183714	0.189256	0.0971618	-0.283567	-0.154925	0.224648	0.0677891	1	0	0	0	0	0	1	1
ENSRNOG00000004841	Akap6	A-kinase anchor protein 6 (Protein kinase A-anchoring protein 6) (PRKA6) (mAKAP). [Source:UniProtKB/Swiss-Prot;Acc:Q9WVC7]	-0.0897292	0.406079	-0.116268	-0.0883192	0.937313	-0.371937	-0.396455	0.352108	0.322949	-0.24364	0.369817	0.0456034	-0.379056	1	0	0	0	0	0	0	0
ENSRNOG00000004842	Dnajc24	DnaJ homolog subfamily C member 24 (DPH4 homolog)(CSL-type zinc finger-containing protein 3)(J domain protein DjC7) [Source:UniProtKB/Swiss-Prot;Acc:Q91ZF0]	-0.580399	-2.48976	1.03883	-0.410546	0.0783282	0.529137	0.643546	-0.54498	-0.420642	0.54933	-0.369161	-0.304264	0.394247	1	0	0	0	0	0	0	0
ENSRNOG00000004846	Atp6v1c1	Vacuolar proton pump subunit C 1 (EC 3.6.3.14) (V-ATPase subunit C 1). [Source:UniProtKB/Swiss-Prot;Acc:Q5FVI6]	-0.221615	0.290678	0.17634	0.438087	0.223644	0.542804	0.605102	-0.387267	-0.221167	0.582161	-0.374924	-0.493924	0.289961	0	0	0	1	0	0	0	1
ENSRNOG00000004855			0.62283	-0.502567	0.748504	0.37801	-0.826611	-0.070319	-0.0158804	0.156706	0.31879	0.294199	0.360558	-0.532806	-0.375199	0	1	0	0	0	0	0	0
ENSRNOG00000004858	LOC257643	Cystatin-14 precursor (Cystatin SC). [Source:UniProtKB/Swiss-Prot;Acc:Q8VIH8]	-0.230051	-0.0109608	0.321795	-0.0669493	0.834634	0.0598732	0.0338338	-0.0524131	-0.0823771	-0.0402167	-0.111157	0.100104	0.134868	0	0	0	0	0	0	0	0
ENSRNOG00000004860	Myh9	Myosin-9 (Myosin heavy chain 9) (Myosin heavy chain, non-muscle IIa) (Non-muscle myosin heavy chain IIa) (NMMHC II-a) (NMMHC-IIA) (Cellular myosin heavy chain, type A) (Non-muscle myosin heavy chain-A) (NMMHC- A). [Source:UniProtKB/Swiss-Prot;Acc:Q62812]	0.530469	-1.15422	-0.678899	0.502097	0.0962052	-0.353229	-0.372408	0.0676259	-0.17989	-0.628165	0.0136885	0.808399	0.104861	1	0	0	0	0	0	0	0
ENSRNOG00000004864	NP_001099950.1	pre-mRNA processing factor 40 homolog A [Source:RefSeq_peptide;Acc:NP_001099950]	0.111361	0.557126	0.200764	0.316025	0.221502	0.148173	0.144186	-0.27273	-0.362766	-0.0722084	-0.269939	0.342582	0.350227	1	0	0	0	0	0	0	0
ENSRNOG00000004870	Dyrk3	Dual specificity tyrosine-phosphorylation-regulated kinase 3 (EC 2.7.12.1). [Source:UniProtKB/Swiss-Prot;Acc:Q4V8A3]	0.908963	-0.374715	-1.32791	0.554741	0.83563	-0.415072	-0.357615	0.392719	0.474637	-0.00819172	0.584696	-0.309668	-0.694465	0	0	0	0	0	0	0	0
ENSRNOG00000004873	Prkch	Protein kinase C eta type (EC 2.7.11.13) (nPKC-eta) (PKC-L). [Source:UniProtKB/Swiss-Prot;Acc:Q64617]	0.83808	-0.961235	-0.437239	0.359471	0.129818	-0.757599	-0.723714	0.612669	0.557721	-0.455074	0.741039	0.107328	-0.767013	1	0	0	1	0	0	0	1
ENSRNOG00000004874	Flrt3_predicted		-2.95174	-0.321494	1.77918	1.84504	0.811705	0.932767	0.957099	-0.798119	-0.626989	0.839284	-0.705425	-0.441257	0.639802	0	1	0	0	0	1	0	0
ENSRNOG00000004878	Myf6	Myogenic factor 6 (Myf-6) (Muscle-specific regulatory factor 4). [Source:UniProtKB/Swiss-Prot;Acc:P19335]	-0.146809	-0.304296	-0.0460417	-0.18611	-0.0789935	-0.236411	-0.33378	0.107976	-0.117825	-0.57411	-0.0960745	0.706371	0.162468	0	0	0	0	0	0	1	0
ENSRNOG00000004882	Capn6	Calpain-6. [Source:UniProtKB/Swiss-Prot;Acc:O88501]	0.207325	0.325517	-0.115114	0.445083	0.905254	-0.0238126	-0.028152	0.163264	0.267801	0.176676	0.162802	-0.377781	-0.293224	1	0	0	0	0	0	1	1
ENSRNOG00000004889	VANG2_RAT	Vang-like protein 2 (Van Gogh-like protein 2). [Source:UniProtKB/Swiss-Prot;Acc:P84889]	-0.590638	-1.59756	0.020553	-1.50691	1.44581	0.106308	0.281598	-0.452902	-0.498429	0.0701926	-0.131518	0.273541	0.31456	1	1	0	1	0	1	1	1
ENSRNOG00000004890	Adcy8	Adenylate cyclase type 8 (EC 4.6.1.1) (Adenylate cyclase type VIII) (ATP pyrophosphate-lyase 8) (Adenylyl cyclase 8) (Ca(2+)/calmodulin- activated adenylyl cyclase). [Source:UniProtKB/Swiss-Prot;Acc:P40146]	-8.99933	1.34712	0.13656	-1.68895	1.90703	0.956432	0.97095	-0.836599	-0.706581	0.758505	-0.812396	-0.307431	0.761858	0	0	0	0	0	0	0	0
ENSRNOG00000004891	RGD1311463	Uncharacterized protein C11orf46 homolog. [Source:UniProtKB/Swiss-Prot;Acc:Q5FVK8]	-0.857274	-0.234754	-0.212043	0.0164868	-0.327259	0.35193	0.319353	-0.522944	-0.710833	-0.166834	-0.679235	0.680657	0.735027	0	0	0	1	0	1	0	0
ENSRNOG00000004898	Fshb	Follitropin subunit beta precursor (Follicle-stimulating hormone beta subunit) (FSH-beta) (FSH-B) (Follitropin beta chain). [Source:UniProtKB/Swiss-Prot;Acc:P18427]	0.0577924	0.0508766	0.122929	-0.330702	-0.234609	-0.235604	-0.314337	0.22911	0.0739548	-0.48933	-0.0417719	0.44713	0.0950411	1	0	0	0	1	1	0	0
ENSRNOG00000004899	Kcns3	Potassium voltage-gated channel subfamily S member 3 (Voltage-gated potassium channel subunit Kv9.3) (Delayed-rectifier K(+) channel alpha subunit 3). [Source:UniProtKB/Swiss-Prot;Acc:O88759]	0.248232	-0.516372	-0.353411	0.397774	0.838075	-0.13782	-0.0302549	0.0279176	0.084597	0.104338	0.234364	-0.167243	-0.31044	1	0	0	0	0	0	1	0
ENSRNOG00000004900	Crhr1	Corticotropin-releasing factor receptor 1 precursor (CRF-R) (CRF1) (Corticotropin-releasing hormone receptor 1) (CRH-R 1). [Source:UniProtKB/Swiss-Prot;Acc:P35353]	1.60125	0.798665	-0.900239	-1.10636	0.908525	-0.875453	-0.802864	0.750435	0.666134	-0.642452	0.732183	0.172443	-0.690864	0	0	0	0	0	0	1	1
ENSRNOG00000004901	Slc4a1ap	solute carrier family 4 (anion exchanger), member 1, adaptor protein [Source:RefSeq peptide;Acc:NP_033232]	0.293548	-0.622758	0.450902	0.180012	-0.0866963	0.210561	0.303541	-0.0772097	0.137005	0.528312	0.0947479	-0.676412	-0.158318	0	0	0	0	0	0	0	0
ENSRNOG00000004903	Ebp	3-beta-hydroxysteroid-Delta(8),Delta(7)-isomerase (EC 5.3.3.5) (Cholestenol Delta-isomerase) (Delta(8)-Delta(7) sterol isomerase) (D8-D7 sterol isomerase) (Emopamil-binding protein) (Sterol 8- isomerase). [Source:UniProtKB/Swiss-Prot;Acc:Q9JJ46]	-0.511734	-1.16486	0.298575	0.0911788	-0.859414	0.703122	0.684309	-0.714777	-0.742103	0.321169	-0.79242	0.184768	0.797335	0	0	0	0	0	0	0	0
ENSRNOG00000004904	Pa2g4	ErbB3-binding protein 1 [Source:RefSeq_peptide;Acc:NP_001004206]	1.07715	-1.04035	0.0902297	-0.488731	0.483044	-0.672137	-0.577346	0.485699	0.412728	-0.475473	0.575737	0.189623	-0.500467	0	0	0	0	0	0	0	0
ENSRNOG00000004908	NP_001101484.1	SMC6 structural maintenance of chromosomes 6-like 1 [Source:RefSeq_peptide;Acc:NP_001101484]	0.369427	-0.411202	0.0848304	-0.766361	-0.182336	-0.491446	-0.473079	0.237874	0.0462041	-0.606252	0.242653	0.610123	-0.0836093	1	0	0	0	0	0	0	1
ENSRNOG00000004909	Cnot2	CCR4-NOT transcription complex, subunit 2 [Source:RefSeq_peptide;Acc:NP_001011988]	0.441194	0.277456	-0.224509	-0.158647	-0.0385707	-0.145455	-0.0599659	0.267729	0.430901	0.21811	0.357259	-0.568722	-0.428842	1	0	0	1	0	0	0	0
ENSRNOG00000004917	Rasal2	RAS protein activator like 2 [Source:RefSeq peptide;Acc:NP_808312]	-0.305777	-0.420338	0.516143	-0.586306	-0.334916	0.163309	0.180757	-0.342905	-0.41764	-0.00202926	-0.212897	0.32198	0.350168	1	1	0	0	0	1	0	0
ENSRNOG00000004918	Kcna4	Potassium voltage-gated channel subfamily A member 4 (Voltage-gated potassium channel subunit Kv1.4) (RCK4) (RHK1) (RK3). [Source:UniProtKB/Swiss-Prot;Acc:P15385]	1.15737	-1.25595	0.360849	1.0787	-0.10707	-0.469564	-0.404053	0.488028	0.600219	0.0040897	0.683185	-0.421459	-0.77022	1	1	1	1	1	1	0	0
ENSRNOG00000004919	NP_001011989.1	glucosamine (N-acetyl)-6-sulfatase [Source:RefSeq_peptide;Acc:NP_001011989]	0.690165	2.08374	0.261703	0.560261	0.73854	-0.617681	-0.650732	0.689107	0.671888	-0.409273	0.601442	-0.0547662	-0.591849	1	1	0	0	1	0	0	1
ENSRNOG00000004928	Sntg2	Gamma-2-syntrophin (G2SYN)(Syntrophin-5)(SYN5) [Source:UniProtKB/Swiss-Prot;Acc:Q925E0]	-0.161997	0.679555	0.278222	-0.492292	0.197055	-0.468736	-0.4344	0.432682	0.410272	-0.31873	0.457383	0.0238405	-0.322904	0	0	0	0	0	0	0	0
ENSRNOG00000004936	Sdc2	Syndecan-2 precursor (SYND2) (Fibroglycan) (Heparan sulfate proteoglycan core protein) (HSPG). [Source:UniProtKB/Swiss-Prot;Acc:P34900]	-0.222089	0.0205744	-0.1693	0.171418	-0.422447	0.0265051	0.0224554	-0.217165	-0.328097	-0.139402	-0.141532	0.411049	0.202635	1	1	0	1	1	1	1	0
ENSRNOG00000004946	LOC266776	Cystatin-12 precursor (Cystatin TE-1). [Source:UniProtKB/Swiss-Prot;Acc:Q8VII2]	0.351885	-0.617832	0.0842272	0.217285	0.102402	-0.353825	-0.333245	0.313999	0.270476	-0.282363	0.263889	0.0913126	-0.287794	0	0	0	0	0	0	0	1
ENSRNOG00000004951	NP_001101253.1	kinesin family member 16B [Source:RefSeq_peptide;Acc:NP_001101253]	-0.0824609	0.389705	0.613281	0.760106	-0.040588	-0.0847144	-0.195261	-0.00405322	-0.203676	-0.446635	-0.204721	0.636196	0.272803	1	1	0	1	1	1	1	0
ENSRNOG00000004959	Actr2	Actin-related protein 2 (Actin-like protein 2). [Source:UniProtKB/Swiss-Prot;Acc:Q5M7U6]	-0.172617	0.00947747	-0.000805545	-0.272577	-0.52697	0.268652	0.260728	-0.163764	-0.160994	0.0745727	-0.362039	-0.00908266	0.366707	0	0	0	0	0	0	0	0
ENSRNOG00000004962	Prdm4	PR domain zinc finger protein 4 (PR domain-containing protein 4). [Source:UniProtKB/Swiss-Prot;Acc:Q9QZP2]	-0.346474	0.433125	-0.0429995	-1.21333	0.5277	-0.356694	-0.411406	0.123822	-0.147126	-0.713898	-0.0378825	0.865064	0.183809	0	0	0	0	0	0	0	0
ENSRNOG00000004964	Erbb3	Receptor tyrosine-protein kinase erbB-3 precursor (EC 2.7.10.1) (c- erbB3). [Source:UniProtKB/Swiss-Prot;Acc:Q62799]	-0.254404	0.243205	-0.13137	0.065123	0.607572	-0.142191	-0.152822	0.0644089	-0.0119026	-0.209794	0.0259211	0.236775	-0.0412567	0	0	0	0	0	0	0	0
ENSRNOG00000004967	RGD1562613_predicted	U2 small nuclear ribonucleoprotein B [Source:RefSeq_peptide;Acc:NP_001102062]	-0.103919	-0.785569	0.397375	0.199036	-1.38722	0.26369	0.143785	-0.374059	-0.568301	-0.230815	-0.522503	0.681159	0.636112	0	0	1	0	1	0	0	0
ENSRNOG00000004972	Upp1	uridine phosphorylase 1 [Source:RefSeq_peptide;Acc:NP_001025196]	0.229863	0.385409	-0.0736447	-0.379581	-0.629136	-0.526906	-0.632402	0.453029	0.237893	-0.738232	0.210307	0.616555	-0.133104	1	0	0	0	0	0	0	0
ENSRNOG00000004976	RGD1564190_predicted	T-cell leukemia, homeobox 3 (Fragment). [Source:UniProtKB/TrEMBL;Acc:Q1XIC7]	0.383535	0.612992	0.403768	0.742802	-0.578999	-0.199763	-0.303923	0.309373	0.365531	0.0226231	0.41247	-0.222555	-0.415297	0	0	0	0	0	0	0	0
ENSRNOG00000004978	Prkacb	cAMP-dependent protein kinase, beta-catalytic subunit (EC 2.7.11.11) (PKA C-beta). [Source:UniProtKB/Swiss-Prot;Acc:P68182]	-2.79308	0.323243	0.394893	0.174624	-0.663236	0.950657	0.934484	-0.849549	-0.771107	0.650115	-0.884012	-0.142402	0.848297	0	0	1	1	1	1	0	1
ENSRNOG00000004980	RGD1563527_predicted	similar to Ran-interacting protein MOG1 (predicted) (RGD1563195_predicted), mRNA [Source:RefSeq_dna;Acc:NM_001105790]	-0.422814	1.88513	0.0390886	0.314299	-0.64347	0.352195	0.3155	0.00141794	0.244886	0.603673	-0.014881	-0.817987	-0.139635	0	0	0	0	0	0	0	0
ENSRNOG00000004989	Cst8	Cystatin-8 precursor (Cystatin-related epididymal spermatogenic protein). [Source:UniProtKB/Swiss-Prot;Acc:O88969]	0.33495	-0.812064	0.110204	0.942594	-0.456927	-0.0181407	-0.0832575	0.0783836	0.0773141	-0.00733937	0.0327873	-0.0216688	-0.123269	0	0	0	0	0	0	0	0
ENSRNOG00000004996	Zcrb1	Zinc finger CCHC-type and RNA-binding motif-containing protein 1 (U11/U12 small nuclear ribonucleoprotein 31 kDa protein) (U11/U12 snRNP 31 kDa protein). [Source:UniProtKB/Swiss-Prot;Acc:Q499V6]	-0.0249229	-0.959646	-0.467634	-0.246128	-0.188409	0.0150613	0.102629	-0.0583627	-0.0119109	0.111913	0.0252625	-0.132252	-0.0364329	1	1	0	0	0	0	0	0
ENSRNOG00000004998	MGC125215	multiple coiled-coil GABABR1-binding protein (MGC125215), mRNA [Source:RefSeq_dna;Acc:NM_001033894]	0.310999	-1.95068	-0.883672	-2.87668	0.625102	-0.658933	-0.525775	0.384748	0.265938	-0.554575	0.476833	0.36179	-0.335178	1	0	0	0	1	0	0	0
ENSRNOG00000005003	Ptprn2	Receptor-type tyrosine-protein phosphatase N2 precursor (EC 3.1.3.48) (R-PTP-N2) (PTP NE-6) (PTPNE6) (Phogrin). [Source:UniProtKB/Swiss-Prot;Acc:Q63475]	0.431323	0.426947	0.0309317	-0.820863	1.15644	-0.538453	-0.379621	0.525119	0.650184	-0.0459457	0.718249	-0.458451	-0.686582	0	1	0	1	0	0	0	1
ENSRNOG00000005006	NP_001099970.1	NADH dehydrogenase (ubiquinone) 1 alpha subcomplex, assembly factor 1 [Source:RefSeq_peptide;Acc:NP_001099970]	0.703234	-1.19634	0.759313	0.777632	-1.30615	0.0313229	0.00852448	0.0637912	0.111659	0.0876549	0.0381625	-0.172931	-0.0614816	0	0	0	0	0	0	0	0
ENSRNOG00000005009	NP_001102504.1	similar to expressed sequence AI854635 (predicted) (RGD1565881_predicted), mRNA [Source:RefSeq_dna;Acc:NM_001109034]	-0.163312	0.0236124	-0.0556829	0.307487	-0.755689	0.531079	0.518528	-0.296728	-0.0863232	0.682215	-0.215366	-0.649986	0.101906	0	0	0	0	0	0	0	0
ENSRNOG00000005016	NP_001100708.1	transmembrane emp24 protein transport domain containing 4 [Source:RefSeq_peptide;Acc:NP_001100708]	-0.336585	0.895684	0.284916	-0.661319	0.819115	0.28422	0.367901	-0.170902	-0.00478829	0.445126	-0.0560585	-0.502872	0.120371	1	0	1	0	1	1	1	1
ENSRNOG00000005018	Scn2a1	Sodium channel protein type 2 subunit alpha (Sodium channel protein type II subunit alpha) (Voltage-gated sodium channel subunit alpha Nav1.2) (Sodium channel protein, brain II subunit alpha). [Source:UniProtKB/Swiss-Prot;Acc:P04775]	0.43393	-0.231805	0.530148	0.567463	1.38341	0.0621142	0.160373	-0.0251883	0.201837	0.54832	0.376002	-0.696032	-0.399002	1	1	1	0	0	0	0	0
ENSRNOG00000005021	Orc4l	origin recognition complex, subunit 4-like [Source:RefSeq_peptide;Acc:NP_954523]	0.136138	-1.41088	-0.0495478	-0.807322	-0.161493	-0.408469	-0.331702	0.156068	0.0401582	-0.395604	0.272965	0.386092	-0.134919	0	1	0	0	0	0	0	0
ENSRNOG00000005023	NP_001100195.1	anterior gradient 2 [Source:RefSeq_peptide;Acc:NP_001100195]	0.049979	-0.31629	0.602172	-0.146787	-0.270293	-0.138676	-0.171398	0.201778	0.109878	-0.349482	-0.102725	0.238834	0.140103	0	1	0	1	0	0	0	0
ENSRNOG00000005033	Acvr1	Activin receptor type-1 precursor (EC 2.7.11.30) (Activin receptor type I) (ACTR-I) (Serine/threonine-protein kinase receptor R1) (SKR1) (TGF-B superfamily receptor type I) (TSR-I). [Source:UniProtKB/Swiss-Prot;Acc:P80201]	-0.235292	0.43216	-0.969451	-0.0154976	0.872175	-0.244	-0.225948	0.0555155	-0.130189	-0.490119	-0.0961767	0.588997	0.11061	0	0	0	0	0	0	0	0
ENSRNOG00000005034	D10Ertd610e	Guanine nucleotide exchange factor GEFT (RhoA/Rac/Cdc42 guanine nucleotide exchange factor GEFT)(Rac/Cdc42/Rho exchange factor GEFT)(p63RhoGEF) [Source:UniProtKB/Swiss-Prot;Acc:Q9CWR0]	-0.833213	0.645771	0.162722	-0.508899	1.73717	0.633604	0.703402	-0.48788	-0.260814	0.789729	-0.300398	-0.65698	0.253604	0	0	0	0	0	0	0	0
ENSRNOG00000005038	NP_001101814.1	ubiquitin-conjugating enzyme E2T (putative) [Source:RefSeq_peptide;Acc:NP_001101814]	0.00498525	-0.741427	0.130728	-3.54657	-1.43214	-0.608543	-0.591784	0.411926	0.160441	-0.871056	0.161806	0.752809	0.0137624	0	0	0	0	0	0	0	0
ENSRNOG00000005039	Tfpi	Tissue factor pathway inhibitor precursor (TFPI) (Lipoprotein- associated coagulation inhibitor) (LACI) (Extrinsic pathway inhibitor) (EPI). [Source:UniProtKB/Swiss-Prot;Acc:Q02445]	-0.627787	-0.0123151	0.277457	-0.0302472	0.184708	0.686821	0.751503	-0.642368	-0.541332	0.559314	-0.592781	-0.231881	0.590749	0	0	0	0	0	0	0	0
ENSRNOG00000005041	Crip2	Cysteine-rich protein 2 (CRP2) (Protein ESP1). [Source:UniProtKB/Swiss-Prot;Acc:P36201]	1.47044	3.05724	-0.374208	0.398116	1.39016	-0.392353	-0.378397	0.636212	0.821506	0.101545	0.664223	-0.708339	-0.776903	0	0	0	0	0	0	0	0
ENSRNOG00000005043	NP_001101831.1	cytoplasmic polyadenylation element binding protein 2 [Source:RefSeq_peptide;Acc:NP_001101831]	-0.626781	-0.587032	0.438024	-0.0330137	1.02396	0.650421	0.760859	-0.681964	-0.523187	0.718669	-0.385826	-0.383544	0.415224	0	1	0	1	1	1	1	0
[truncated: 6,315 more rows]
