# Supplementary material for: Independent component and pathway-based analysis of miRNA-regulated gene expression in a model of type 1 diabetes
Source: BMC Genomics. 2011 Feb 4;12:97. doi: 10.1186/1471-2164-12-97 (PMC3040732; doi:10.1186/1471-2164-12-97)
Supplement: Additional file 3 — Cooperativity between miRNAs in IC 1. The p-values (uncorrected) and q-values (corrected) for pairwise miRNA cooperativity in IC 1 are shown. 1/-1 denotes whether the individual miRNA has positive or negative loads in IC 1. [file 1471-2164-12-97-S3.XLS]

## Sheet: Cooperativity
Cooperativity between miRNAs in IC1
p-value	q-value	miRNA A	end of IC miRNA A	miRNA B	end of IC miRNA B
7.68E-05	0.003306929	rno-miR-375	-1	rno-miR-672	-1
0.00017479	0.006758874	rno-miR-194	-1	rno-miR-375	-1
0.000560567	0.018465721	rno-miR-192	-1	rno-miR-375	-1
0.001368105	0.03482448	rno-miR-124	-1	rno-miR-194	-1
0.009336125	0.137585	rno-miR-124	-1	rno-miR-375	-1
0.012658982	0.172903169	rno-miR-375	-1	rno-miR-708	-1
0.017738818	0.212835246	rno-miR-204	-1	rno-miR-375	-1
0.017862958	0.212835246	rno-miR-124	1	rno-miR-708	1
0.026435968	0.288770247	rno-miR-672	1	rno-miR-708	1
0.062170315	0.600265108	rno-miR-128	-1	rno-miR-194	-1
0.069676598	0.645845663	rno-miR-128	-1	rno-miR-375	-1
0.070351045	0.645845663	rno-miR-192	-1	rno-miR-194	-1
0.087201719	0.666669423	rno-miR-128	1	rno-miR-192	1
0.094117473	0.666669423	rno-miR-192	-1	rno-miR-204	-1
0.108458536	0.666669423	rno-miR-194	-1	rno-miR-672	-1
0.126784048	0.666669423	rno-miR-128	1	rno-miR-708	1
0.149673849	0.666669423	rno-miR-128	1	rno-miR-204	1
0.153178473	0.666669423	rno-miR-192	1	rno-miR-708	1
0.184156296	0.666669423	rno-miR-194	-1	rno-miR-204	-1
0.213092699	0.666669423	rno-miR-194	1	rno-miR-708	1
0.217706062	0.666669423	rno-miR-124	-1	rno-miR-672	-1
0.22833957	0.666669423	rno-miR-204	1	rno-miR-708	1
0.260389882	0.666669423	rno-miR-124	1	rno-miR-128	1
0.280180344	0.666669423	rno-miR-192	1	rno-miR-672	1
0.341633249	0.666669423	rno-miR-124	1	rno-miR-192	1
0.347327414	0.666669423	rno-miR-128	-1	rno-miR-672	-1
0.445989561	0.666669423	rno-miR-204	-1	rno-miR-672	-1
0.462231123	0.666669423	rno-miR-124	-1	rno-miR-204	-1
0.500001102	0.666669423	rno-miR-124	1	rno-miR-128	-1
0.500001102	0.666669423	rno-miR-124	-1	rno-miR-128	1
0.500001191	0.666669423	rno-miR-124	1	rno-miR-708	-1
0.500001191	0.666669423	rno-miR-124	-1	rno-miR-708	1
0.500001216	0.666669423	rno-miR-128	1	rno-miR-708	-1
0.500001216	0.666669423	rno-miR-128	-1	rno-miR-708	1
0.500001242	0.666669423	rno-miR-124	1	rno-miR-204	-1
0.500001242	0.666669423	rno-miR-124	-1	rno-miR-204	1
0.500001273	0.666669423	rno-miR-128	1	rno-miR-204	-1
0.500001273	0.666669423	rno-miR-128	-1	rno-miR-204	1
0.50000136	0.666669423	rno-miR-204	1	rno-miR-708	-1
0.50000136	0.666669423	rno-miR-204	-1	rno-miR-708	1
0.500001391	0.666669423	rno-miR-124	1	rno-miR-192	-1
0.500001391	0.666669423	rno-miR-124	-1	rno-miR-192	1
0.500001438	0.666669423	rno-miR-128	1	rno-miR-194	-1
0.500001438	0.666669423	rno-miR-128	-1	rno-miR-194	1
0.500001455	0.666669423	rno-miR-128	1	rno-miR-375	-1
0.500001455	0.666669423	rno-miR-128	-1	rno-miR-375	1
0.500001463	0.666669423	rno-miR-128	1	rno-miR-192	-1
0.500001463	0.666669423	rno-miR-128	-1	rno-miR-192	1
0.500001467	0.666669423	rno-miR-124	1	rno-miR-375	-1
0.500001467	0.666669423	rno-miR-124	-1	rno-miR-375	1
0.500001469	0.666669423	rno-miR-124	1	rno-miR-194	-1
0.500001469	0.666669423	rno-miR-124	-1	rno-miR-194	1
0.500001484	0.666669423	rno-miR-128	1	rno-miR-672	-1
0.500001484	0.666669423	rno-miR-128	-1	rno-miR-672	1
0.500001486	0.666669423	rno-miR-124	1	rno-miR-672	-1
0.500001486	0.666669423	rno-miR-124	-1	rno-miR-672	1
0.500001561	0.666669423	rno-miR-192	1	rno-miR-708	-1
0.500001561	0.666669423	rno-miR-192	-1	rno-miR-708	1
0.500001589	0.666669423	rno-miR-192	1	rno-miR-204	-1
0.500001589	0.666669423	rno-miR-192	-1	rno-miR-204	1
0.500001612	0.666669423	rno-miR-204	1	rno-miR-375	-1
0.500001612	0.666669423	rno-miR-204	-1	rno-miR-375	1
0.500001633	0.666669423	rno-miR-672	1	rno-miR-708	-1
0.500001633	0.666669423	rno-miR-672	-1	rno-miR-708	1
0.500001637	0.666669423	rno-miR-375	1	rno-miR-708	-1
0.500001637	0.666669423	rno-miR-375	-1	rno-miR-708	1
0.50000167	0.666669423	rno-miR-194	1	rno-miR-204	-1
0.50000167	0.666669423	rno-miR-194	-1	rno-miR-204	1
0.50000171	0.666669423	rno-miR-204	1	rno-miR-672	-1
0.50000171	0.666669423	rno-miR-204	-1	rno-miR-672	1
0.500001731	0.666669423	rno-miR-194	1	rno-miR-708	-1
0.500001731	0.666669423	rno-miR-194	-1	rno-miR-708	1
0.500001807	0.666669423	rno-miR-194	1	rno-miR-375	-1
0.500001807	0.666669423	rno-miR-194	-1	rno-miR-375	1
0.500001859	0.666669423	rno-miR-192	1	rno-miR-194	-1
0.500001859	0.666669423	rno-miR-192	-1	rno-miR-194	1
0.500001889	0.666669423	rno-miR-192	1	rno-miR-375	-1
0.500001889	0.666669423	rno-miR-192	-1	rno-miR-375	1
0.500001956	0.666669423	rno-miR-375	1	rno-miR-672	-1
0.500001956	0.666669423	rno-miR-375	-1	rno-miR-672	1
0.50000197	0.666669423	rno-miR-192	1	rno-miR-672	-1
0.50000197	0.666669423	rno-miR-192	-1	rno-miR-672	1
0.500002067	0.666669423	rno-miR-194	1	rno-miR-672	-1
0.500002067	0.666669423	rno-miR-194	-1	rno-miR-672	1
0.53777135	0.708501887	rno-miR-124	1	rno-miR-204	1
0.554013827	0.723188212	rno-miR-204	1	rno-miR-672	1
0.652675334	0.830515804	rno-miR-128	1	rno-miR-672	1
0.65836931	0.833979533	rno-miR-124	-1	rno-miR-192	-1
0.719822982	0.895779711	rno-miR-192	-1	rno-miR-672	-1
0.739611911	0.91346267	rno-miR-124	-1	rno-miR-128	-1
0.771662492	0.933328284	rno-miR-204	-1	rno-miR-708	-1
0.78229613	0.938085295	rno-miR-124	1	rno-miR-672	1
0.786909823	0.941601497	rno-miR-194	-1	rno-miR-708	-1
0.815845932	0.967665865	rno-miR-194	1	rno-miR-204	1
0.846823377	0.985369289	rno-miR-192	-1	rno-miR-708	-1
0.850327638	0.985887116	rno-miR-128	-1	rno-miR-204	-1
0.873217219	0.999999999	rno-miR-128	-1	rno-miR-708	-1
0.891543393	0.999999999	rno-miR-194	1	rno-miR-672	1
0.905883865	0.999999999	rno-miR-192	1	rno-miR-204	1
0.912799444	0.999999999	rno-miR-128	-1	rno-miR-192	-1
0.929650211	0.999999999	rno-miR-192	1	rno-miR-194	1
0.930324378	0.999999999	rno-miR-128	1	rno-miR-375	1
0.937830568	0.999999999	rno-miR-128	1	rno-miR-194	1
0.973564534	0.999999999	rno-miR-672	-1	rno-miR-708	-1
0.982137304	0.999999999	rno-miR-124	-1	rno-miR-708	-1
0.982261535	0.999999999	rno-miR-204	1	rno-miR-375	1
0.987341286	0.999999999	rno-miR-375	1	rno-miR-708	1
0.99066406	0.999999999	rno-miR-124	1	rno-miR-375	1
0.998631928	0.999999999	rno-miR-124	1	rno-miR-194	1
0.999439452	0.999999999	rno-miR-192	1	rno-miR-375	1
0.999825216	0.999999999	rno-miR-194	1	rno-miR-375	1
0.999923235	0.999999999	rno-miR-375	1	rno-miR-672	1
