# Supplementary material for: Independent component and pathway-based analysis of miRNA-regulated gene expression in a model of type 1 diabetes
Source: BMC Genomics. 2011 Feb 4;12:97. doi: 10.1186/1471-2164-12-97 (PMC3040732; doi:10.1186/1471-2164-12-97)
Supplement: Additional file 4 — Coefficients for the linear superposition of the ICs giving the miRNA expression profiles. R2 is the coefficient of determination. [file 1471-2164-12-97-S4.XLS]

## Sheet: miRNA
Coefficients for the linear superposition of ICs
	miR-124	miR-128	miR-192	miR-194	miR-204	miR-375	miR-672	miR-708
C1	-4.93234	-6.59011	3.22904	3.84775	-2.3489	5.7932	2.21344	-7.51375
C2	-0.486155	-0.0970737	9.42786	10.018	-1.04132	1.00698	-9.61493	0.394874
C3	0.475102	-3.57056	-1.75352	0.266469	0.362612	1.94348	2.46494	-1.89076
C4	4.05599	-1.82932	-5.20137	-3.01181	5.02347	0.696737	1.52213	-5.32174
C5	-0.423321	7.16526	-1.88643	-0.610676	7.68478	2.83187	-9.52555	-2.46553
R2	1	1	1	0.97	0.99	0.93	1	0.99
