# Supplementary material for: Independent component and pathway-based analysis of miRNA-regulated gene expression in a model of type 1 diabetes
Source: BMC Genomics. 2011 Feb 4;12:97. doi: 10.1186/1471-2164-12-97 (PMC3040732; doi:10.1186/1471-2164-12-97)
Supplement: Additional file 5 — Genes regulated by Pdx-1 and/or IL-1β. 1/0 denotes regulation and no regulation based on text mining. [file 1471-2164-12-97-S5.XLS]

## Sheet: Genes regulated by Pdx1 or IL-1
Gene symbol	Pdx1 affected	IL-1β affected
Eif2ak3	1	1
Polr2f	1	1
Pim1	1	0
Tubb5	1	0
Katnal1	1	0
Ubl3	1	0
Baiap2l1	1	0
Rph3a	1	0
Hip1	1	0
Wrb	1	0
Abcf3	1	0
Sst	1	0
Bace2	1	0
Alcam	1	0
Lrrc8d	1	0
C1galt1c1	1	0
Rnf12	1	0
Atp5b	1	0
Clcn5	1	0
Cabc1	1	0
Calr	1	0
Ogt	1	0
B4galt3	1	0
Mid1	1	0
Mgat5	1	0
Nono	1	0
Ufc1	1	0
Atp6ap2	1	0
Rab21	1	0
Pi4k2b	1	0
Grip1	1	0
Nts	1	0
Ddc	1	0
Pax6	1	0
Myc	1	0
Ppp1cb	1	0
Sec14l2	1	0
Myh9	1	0
Sgpp1	1	0
Vapb	1	0
Nol10	1	0
Rbm3	1	0
Ngfr	1	0
Pcsk2	1	0
Neurod1	1	0
Ncoa3	1	0
Txndc4	1	0
Pde4b	1	0
Meox2	1	0
Thrb	1	0
Crot	1	0
Laptm4a	1	0
Slc25a14	1	0
Mterfd3	1	0
Dnaja1	1	0
Timm17a	1	0
Cacna1c	1	0
Cyp51	1	0
Fntb	1	0
Stau1	1	0
Ssbp3	1	0
Syt13	1	0
Oxr1	1	0
Fnbp1	1	0
Nsfl1c	1	0
Ica1	1	0
Tmem106c	1	0
Tmpo	1	0
Gripap1	1	0
Mrpl37	1	0
Foxp1	1	0
Dtwd1	1	0
Frap1	1	0
Sdcbp	1	0
Dpagt1	1	0
Raf1	1	0
Map2k1	1	0
Eif5	1	0
Glud1	1	0
Rab30	1	0
Cd28	1	0
Xbp1	1	0
Casp3	1	0
Impa1	1	0
Pcsk1	1	0
Gtf2b	1	0
Clstn3	1	0
Pde10a	1	0
Cab39l	1	0
Mrpl47	1	0
Slc2a2	1	0
Rdh11	1	0
Plk2	1	0
Ins1	1	0
Txn1	1	0
Alg8	1	0
Pla2g6	1	0
Adk	1	0
Pcyt1b	1	0
Iapp	1	0
Tle3	1	0
Scd2	1	0
Ighmbp2	1	0
Ralbp1	1	0
Nefl	1	0
Sp1	1	0
Hint3	1	0
Klf9	1	0
Gck	1	0
Slc31a1	1	0
Il1r1	1	0
Gast	1	0
Stc1	1	0
Slc34a1	1	0
Sfxn3	1	0
Pccb	1	0
Fgfr1	1	0
Bambi	1	0
Hmgcr	1	0
Ttr	1	0
Rod1	1	0
Idi1	1	0
Epb4.1l3	1	0
Ppme1	1	0
Itm2c	1	0
Pfn2	1	0
Rasa3	1	0
Nars	1	0
rnf141	1	0
Ccrk	1	0
Cryba2	1	0
Vim	1	0
Ttl	1	0
Cacnb2	1	0
Xylt1	1	0
Plk3	1	0
Ccnb1	1	0
Cct3	1	0
Fbl	1	0
Cfdp1	1	0
Psmb10	1	0
Ramp1	1	0
Hes6	1	0
Rgs10	1	0
Syt11	1	0
Ech1	1	0
Ihpk2	1	0
Luc7l	1	0
Icam1	1	0
Bnip1	1	0
Zfp260	1	0
Ruvbl2	1	0
Fadd	1	0
Car11	1	0
Lsr	1	0
Reln	1	0
Myst2	1	0
Pomgnt1	1	0
Tob2	1	0
Mtvr2	1	0
Prps1	1	0
Ddx18	1	0
Slit1	1	0
Id3	1	0
Cryz	1	0
Ubb	1	0
Tbce	1	0
Pak1	1	0
Hist1h4b	1	0
Ppm1b	1	0
Mef2d	1	0
Cacna1h	1	0
Olfml1	1	0
Emd	1	0
Kl	0	1
Snap29	0	1
Ugdh	0	1
Cxcl1	0	1
Il15	0	1
Ptpro	0	1
Casp1	0	1
Jag1	0	1
Irf1	0	1
Psma7	0	1
Nos3	0	1
Hes5	0	1
Foxa3	0	1
NOTC1_RAT	0	1
Slc11a2	0	1
Psma5	0	1
Pacs1	0	1
Golgb1	0	1
