# Supplementary material for: Independent component and pathway-based analysis of miRNA-regulated gene expression in a model of type 1 diabetes
Source: BMC Genomics. 2011 Feb 4;12:97. doi: 10.1186/1471-2164-12-97 (PMC3040732; doi:10.1186/1471-2164-12-97)
Supplement: Additional file 6 — Pathways significantly enriched for genes with high positive or low negative loads in the ICs. Sheet 1 shows KEGG pathways whereas sheet 2 shows MSigDB pathways. Only pathways with q-values < 0.05 (fdr corrected p-values) are highlighted. [file 1471-2164-12-97-S6.XLS]

## Sheet: KEGG
KEGG.ID	KEGG.pathway	C1.mean	C2.mean	C3.mean	C4.mean	C5.mean	C1.q	C2.q	C3.q	C4.q	C5.q	min(q)
rno03030	DNA replication	0.201778	-0.218649	0.263547	-1.42237	-0.971471	0.471983	0.488934	0.0762754	2.58944e-08	1.34714e-05	2.58944e-08
rno04110	Cell cycle	-0.0605927	-0.306112	-0.0371439	-0.699104	-0.435516	0.985532	0.0602084	0.782222	2.58944e-08	0.00918631	2.58944e-08
rno00190	Oxidative phosphorylation	-0.16939	0.262274	0.216961	0.0924883	-0.564185	0.00115302	0.00357321	0.0190516	0.729578	1.42395e-06	1.42395e-06
rno03430	Mismatch repair	0.176671	-0.0180318	0.331701	-1.40549	-0.766467	0.812587	0.985202	0.0238552	2.54085e-06	0.00351282	2.54085e-06
rno04612	Antigen processing and presentation	0.0168743	0.884975	-0.286447	0.507128	-0.0793426	0.976356	0.000196992	0.35601	0.123444	0.916341	0.000196992
rno00240	Pyrimidine metabolism	0.366769	-0.134905	0.068137	-0.406282	-0.585411	0.015502	0.597215	0.35601	0.00632708	0.000257373	0.000257373
rno03420	Nucleotide excision repair	0.0379213	-0.0941327	0.176129	-0.800854	-0.595206	0.882626	0.871049	0.318336	0.000747902	0.00342256	0.000747902
rno04360	Axon guidance	0.0803451	-0.0814095	-0.199754	0.116295	0.532475	0.953518	0.871049	0.623407	0.918977	0.00093455	0.00093455
rno00970	Aminoacyl-tRNA biosynthesis	0.144127	0.843772	0.336304	0.0915761	-0.201193	0.865114	0.00102199	0.0238552	0.930036	0.4899	0.00102199
rno05012	Parkinson's disease	-0.233895	0.140322	0.195461	0.190975	-0.368867	0.00115302	0.118085	0.0545469	0.470964	0.0022185	0.00115302
rno04950	Maturity onset diabetes of the young	0.00179131	-0.382662	0.173993	-0.165399	1.05956	0.944972	0.738503	0.793173	0.945765	0.0048	0.0048
rno04010	MAPK signaling pathway	-0.176058	0.0044292	-0.19137	-0.0318871	0.293235	0.882626	0.988489	0.848921	0.935542	0.00501433	0.00501433
rno04912	GnRH signaling pathway	-0.00783567	0.0458903	0.0815326	-0.16506	0.412799	0.471983	0.92798	0.951848	0.470964	0.00826053	0.00826053
rno03050	Proteasome	-0.205067	0.614577	-0.239559	-0.0359149	-0.482849	0.471983	0.730539	0.0131265	0.625582	0.00826053	0.00826053
rno03410	Base excision repair	0.0364373	-0.0936669	0.178099	-0.672206	-0.557339	0.882626	0.88199	0.561605	0.0205521	0.0117507	0.0117507
rno00020	Citrate cycle (TCA cycle)	-0.240751	0.344391	0.247576	-0.208433	-0.487374	0.0594417	0.321444	0.127985	0.470964	0.0124139	0.0124139
rno04620	Toll-like receptor signaling pathway	0.096587	0.133367	-1.15205	0.309713	0.0531466	0.840081	0.833524	0.0131265	0.310265	0.960734	0.0131265
rno04742	Taste transduction	-0.368969	0.1122	0.0995994	-0.140972	0.691082	0.882626	0.803837	0.905645	0.692191	0.0163286	0.0163286
rno00230	Purine metabolism	0.032101	0.0281705	-0.0524745	-0.305571	-0.28042	0.411214	0.950154	0.955428	0.0408222	0.0204631	0.0204631
rno03020	RNA polymerase	0.513671	-0.0765459	0.0604549	-0.108411	-0.636148	0.0594417	0.942163	0.727029	0.734698	0.0204631	0.0204631
rno04930	Type II diabetes mellitus	0.081404	-0.513071	-0.253758	-0.186035	0.650186	0.841344	0.23635	0.0718465	0.495505	0.0215149	0.0215149
rno05010	Alzheimer's disease	-0.0288173	0.355463	0.08415	0.121164	-0.179056	0.513736	0.118085	0.36249	0.470964	0.0239922	0.0239922
rno00630	Glyoxylate and dicarboxylate metabolism	-0.0518252	0.566223	0.322661	-0.157472	-1.06361	0.882626	0.305719	0.316061	0.913543	0.0298959	0.0298959
rno04940	Type I diabetes mellitus	0.180067	0.115434	-0.485106	0.0595833	0.28131	0.865114	0.978911	0.039301	0.918977	0.268297	0.039301
rno04080	Neuroactive ligand-receptor interaction	-0.015739	-0.107884	0.0758013	0.073427	0.246989	0.841344	0.694439	0.581642	0.66634	0.0410173	0.0410173
rno05215	Prostate cancer	-0.107307	-0.0805978	-0.358594	-0.248392	0.328027	0.841344	0.924546	0.772458	0.312541	0.0511603	0.0511603
rno00100	Biosynthesis of steroids	0.297928	-0.227694	0.332042	-0.510244	-0.48812	0.459752	0.730539	0.0742928	0.0689903	0.0538806	0.0538806
rno03022	Basal transcription factors	0.130003	0.167217	0.0719573	-0.511441	-0.0324948	0.841344	0.647529	0.955428	0.0538891	0.965774	0.0538891
rno00670	One carbon pool by folate	0.0294899	0.459822	0.105103	-1.04218	-0.829058	0.944972	0.576334	0.995947	0.0540458	0.204152	0.0540458
rno04630	Jak-STAT signaling pathway	-0.0221141	-0.106723	-0.235792	0.262258	0.0858717	0.841344	0.833524	0.0827263	0.0540458	0.758105	0.0540458
rno00760	Nicotinate and nicotinamide metabolism	0.295475	0.777248	-0.219584	0.517646	-1.3942	0.865114	0.488934	0.387134	0.94903	0.0595846	0.0595846
rno05330	Allograft rejection	0.12506	0.271879	-0.504076	0.239983	-0.0247626	0.882626	0.737407	0.0742928	0.470964	0.946824	0.0742928
rno00310	Lysine degradation	0.0496311	0.0870205	0.269577	-0.311042	-0.0283448	0.841344	0.821229	0.0742928	0.529475	0.961175	0.0742928
rno04720	Long-term potentiation	-0.509049	-0.0257683	0.170939	-0.0991572	0.314627	0.841344	0.819856	0.389852	0.913543	0.0750533	0.0750533
rno00272	Cysteine metabolism	-0.149278	0.0158628	0.53559	0.363703	-0.564233	0.841344	0.999653	0.0750687	0.541863	0.185842	0.0750687
rno04060	Cytokine-cytokine receptor interaction	0.0503496	0.10947	-0.795912	0.158783	0.0138396	0.944972	0.92809	0.0750687	0.495505	0.760945	0.0750687
rno04514	Cell adhesion molecules (CAMs)	0.0900662	0.308157	-0.455807	0.14417	0.0378018	0.841344	0.488934	0.0750687	0.415414	0.817527	0.0750687
rno05332	Graft-versus-host disease	0.114829	0.387765	-0.555493	0.204262	-0.0211684	0.882626	0.582143	0.0775788	0.625582	0.91353	0.0775788
rno04730	Long-term depression	-0.044466	-0.033397	-0.11984	-0.0815583	0.300187	0.976761	0.819856	0.0827263	0.826183	0.0998017	0.0827263
rno03440	Homologous recombination	0.0791399	-0.0694821	0.362745	-0.68641	-0.420476	0.953518	0.88199	0.0827263	0.108096	0.135592	0.0827263
rno05220	Chronic myeloid leukemia	-0.23504	-0.199322	-0.588809	-0.0183897	0.179689	0.985528	0.488934	0.0827263	0.826183	0.431762	0.0827263
rno00062	Fatty acid elongation in mitochondria	0.882626	0.351425	0.41271	-0.709658	-0.205427	0.976356	0.597215	0.0827263	0.470964	0.830637	0.0827263
rno05320	Autoimmune thyroid disease	0.16797	0.183557	-0.445674	0.230216	-0.0293662	0.841344	0.980816	0.0827263	0.470964	0.919423	0.0827263
rno00561	Glycerolipid metabolism	0.093448	0.500859	-0.199057	0.0853457	-0.0671923	0.96225	0.833524	0.0827263	0.947041	0.961175	0.0827263
rno04916	Melanogenesis	-0.265804	-0.0358115	0.0947784	-0.103862	0.30951	0.944972	0.943792	0.848921	0.508975	0.0998017	0.0998017
rno01032	Glycan structures - degradation	-0.425866	0.905705	0.0038534	0.546016	0.704157	0.882626	0.392101	0.951848	0.123444	0.105606	0.105606
rno04115	p53 signaling pathway	-0.138953	-0.0807406	-0.374983	-0.435401	-0.231064	0.841344	0.92798	0.20366	0.108096	0.455793	0.108096
rno00480	Glutathione metabolism	0.109393	0.506424	0.0921671	-0.396951	-0.23658	0.880775	0.129104	0.949909	0.110974	0.614757	0.110974
rno04020	Calcium signaling pathway	-0.123416	-0.176102	0.119225	-0.0125359	0.262427	0.968593	0.190002	0.7826	0.970102	0.113805	0.113805
rno00770	Pantothenate and CoA biosynthesis	-0.0522852	0.587139	0.335938	-0.417303	-1.46099	0.882626	0.730539	0.657501	0.922544	0.115319	0.115319
rno00531	Glycosaminoglycan degradation	0.0551483	1.2187	0.163059	0.390228	0.850302	0.978627	0.118085	0.837823	0.470964	0.18115	0.118085
rno00604	Glycosphingolipid biosynthesis - ganglio series	-0.862076	0.995708	0.452839	0.488452	0.686911	0.882626	0.118085	0.532599	0.433044	0.409866	0.118085
rno00010	Glycolysis / Gluconeogenesis	0.0815878	-0.43427	0.0942036	-0.152202	0.0448722	0.968593	0.118085	0.951848	0.470964	0.919423	0.118085
rno00500	Starch and sucrose metabolism	0.119682	0.451845	0.0627364	0.00347169	-0.880213	0.882626	0.695986	0.905645	0.582154	0.118983	0.118983
rno00980	Metabolism of xenobiotics by cytochrome P450	0.0471269	0.190312	0.066904	-0.168893	-0.148062	0.882626	0.718279	0.949909	0.123444	0.830637	0.123444
rno03010	Ribosome	-0.0706753	0.685383	0.104555	0.0877082	-0.662284	0.841344	0.137531	0.951848	0.999043	0.185462	0.137531
rno05219	Bladder cancer	0.276641	0.0542408	-0.0999981	-0.146594	0.379192	0.589423	0.871049	0.637877	0.825966	0.139542	0.139542
rno00511	N-Glycan degradation	-0.673576	0.824006	-0.0385822	0.589155	0.763844	0.719823	0.597215	0.97705	0.175981	0.157136	0.157136
rno04540	Gap junction	-0.359207	-0.0785022	-0.0590168	-0.182999	0.247715	0.841344	0.833524	0.35601	0.470964	0.160037	0.160037
rno00620	Pyruvate metabolism	0.0389769	-0.179583	0.17463	-0.0605435	-0.190669	0.882626	0.723897	0.564755	0.987674	0.164034	0.164034
rno04120	Ubiquitin mediated proteolysis	-0.122992	-0.0157097	-0.115663	-0.117587	-0.199451	0.460154	0.943792	0.793173	0.415414	0.171309	0.171309
rno04520	Adherens junction	0.142031	0.0937614	-0.0761013	-0.237509	0.1248	0.944972	0.730539	0.318336	0.172565	0.856021	0.172565
rno00120	Bile acid biosynthesis	-0.0468281	-0.218171	-0.0765762	-0.232659	-0.047619	0.953518	0.694439	0.593674	0.172565	0.965774	0.172565
rno04740	Olfactory transduction	-0.153047	-0.0438544	0.214515	-0.165432	0.0143453	0.953518	0.985202	0.176052	0.568133	0.867694	0.176052
rno00930	Caprolactam degradation	0.0536259	0.550944	0.393525	-1.07835	-0.349938	0.978627	0.488934	0.176324	0.470964	0.513394	0.176324
rno00052	Galactose metabolism	0.0594417	0.097667	0.289911	-0.0654481	0.029207	0.841344	0.871049	0.176324	0.94903	0.940956	0.176324
rno00950	Alkaloid biosynthesis I	0.463139	0.98198	0.160862	1.34533	-0.948136	0.841344	0.564738	0.979922	0.451094	0.177202	0.177202
rno00360	Phenylalanine metabolism	0.198122	0.329138	-0.110343	0.72104	-0.747666	0.841344	0.981152	0.487886	0.715405	0.177202	0.177202
rno04512	ECM-receptor interaction	-0.0345349	0.0515667	0.023601	-0.115453	-0.327101	0.841344	0.924546	0.761217	0.60502	0.18049	0.18049
rno04150	mTOR signaling pathway	-0.142387	-0.233274	-0.0858895	0.101803	0.362037	0.841344	0.718279	0.366103	0.684262	0.18049	0.18049
rno04330	Notch signaling pathway	0.0562101	0.00741955	-0.0221207	0.0584301	0.343067	0.978627	0.993157	0.593674	0.987674	0.185462	0.185462
rno03450	Non-homologous end-joining	0.0487402	-0.0318815	0.327628	-0.00256378	-0.540407	0.841344	0.924546	0.637877	0.829776	0.187108	0.187108
rno00640	Propanoate metabolism	0.0181187	0.247621	0.158195	0.0406583	-0.322015	0.882626	0.597215	0.623407	0.94903	0.204021	0.204021
rno00363	Bisphenol A degradation	0.301404	0.7346	0.0356799	-0.668845	-0.96253	0.841344	0.488934	0.930652	0.470964	0.20917	0.20917
rno00900	Terpenoid biosynthesis	0.717738	-0.654651	0.50261	-0.821049	-0.93729	0.459752	0.597215	0.318336	0.269809	0.212552	0.212552
rno03060	Protein export	0.281575	0.372453	0.137756	-0.0615908	-0.506817	0.719823	0.576334	0.623407	0.94903	0.212552	0.212552
rno04310	Wnt signaling pathway	-0.234858	-0.0176283	0.0388652	0.0364229	0.29593	0.525467	0.985202	0.949909	0.94903	0.222332	0.222332
rno00300	Lysine biosynthesis	2.73072	-0.194472	0.323009	0.43566	-1.00844	0.841344	0.980816	0.928602	0.541863	0.225202	0.225202
rno05211	Renal cell carcinoma	-0.0608127	-0.281436	0.0235365	0.143267	0.157718	0.882626	0.230025	0.955428	0.765478	0.46608	0.230025
rno04530	Tight junction	-0.00713296	0.106144	-0.0798094	-0.180243	0.138823	0.900354	0.780102	0.593674	0.256377	0.533249	0.256377
rno04910	Insulin signaling pathway	-0.265975	-0.188736	-0.0496569	-0.101889	0.0859981	0.460154	0.694439	0.772458	0.263717	0.653435	0.263717
rno04664	Fc epsilon RI signaling pathway	-0.063929	-0.0710591	-0.0942771	0.175163	0.0952963	0.882626	0.694439	0.268075	0.51636	0.72068	0.268075
rno00510	N-Glycan biosynthesis	0.384228	-0.134419	-0.11766	-0.0707886	0.0256393	0.331658	0.985202	0.268075	0.826183	0.961175	0.268075
rno00130	Ubiquinone biosynthesis	-0.346456	-0.263181	0.205283	-0.286595	-1.40656	0.517783	0.833524	0.704021	0.658753	0.268297	0.268297
rno00643	Styrene degradation	-0.99729	0.723004	-0.0859268	-1.43022	0.34962	0.460154	0.488934	0.905645	0.269809	0.863257	0.269809
rno00271	Methionine metabolism	0.245839	0.395477	0.327112	-0.232582	-0.276954	0.841344	0.488934	0.276355	0.470964	0.702832	0.276355
rno05212	Pancreatic cancer	-0.371044	-0.101553	-0.217345	0.00250507	0.0696459	0.841344	0.871049	0.276355	0.947041	0.817527	0.276355
rno04012	ErbB signaling pathway	0.050358	-0.0760513	0.0429829	-0.038303	0.169916	0.882626	0.819856	0.905645	0.930036	0.278264	0.278264
rno04210	Apoptosis	-0.215016	0.0352758	-0.749008	0.174979	-0.201977	0.841344	0.833524	0.366103	0.280024	0.476244	0.280024
rno04140	Regulation of autophagy	-0.374604	-0.261394	-0.0998325	0.022834	0.444351	0.284304	0.88199	0.727029	0.684767	0.46608	0.284304
rno00534	Heparan sulfate biosynthesis	-0.430187	-0.184292	-0.350414	0.702172	0.211482	0.841344	0.777147	0.285453	0.415414	0.94895	0.285453
rno00400	Phenylalanine, tyrosine and tryptophan biosynthesis	0.055241	0.367496	0.38663	0.29964	-0.64286	0.944972	0.597215	0.318336	0.505654	0.455793	0.318336
rno00720	Reductive carboxylate cycle (CO2 fixation)	-0.184582	0.399942	0.303401	-0.0871228	-0.363971	0.834063	0.694439	0.318336	0.947041	0.46608	0.318336
rno00471	D-Glutamine and D-glutamate metabolism	0.484094	-1.31136	0.338874	-0.2204	0.48662	0.471983	0.318738	0.572326	0.745862	0.614757	0.318738
rno03320	PPAR signaling pathway	0.255101	0.394075	0.0960205	-0.0687752	0.141186	0.331658	0.777147	0.811832	0.919987	0.758105	0.331658
rno00430	Taurine and hypotaurine metabolism	0.127889	-0.573832	-0.241294	-0.557264	0.902095	0.976356	0.730539	0.581642	0.684767	0.344765	0.344765
rno00220	Urea cycle and metabolism of amino groups	0.235753	0.381963	0.0240893	0.283555	-0.375318	0.841344	0.694439	0.727029	0.930036	0.344765	0.344765
rno05014	Amyotrophic lateral sclerosis (ALS)	-0.390441	-0.0970884	0.000330829	0.0337245	0.213752	0.882626	0.88199	0.782222	0.918977	0.344987	0.344987
rno04662	B cell receptor signaling pathway	-0.0811084	0.283951	-0.889754	-0.0525444	0.191476	0.976477	0.666614	0.355056	0.930222	0.682254	0.355056
rno00350	Tyrosine metabolism	-0.0627821	0.176438	-0.130944	0.0916835	-0.166309	0.513229	0.978911	0.355056	0.94903	0.737787	0.355056
rno04920	Adipocytokine signaling pathway	-0.333487	0.0431982	-0.670517	0.0968655	-0.0806379	0.967458	0.970715	0.366103	0.765478	0.910602	0.366103
rno00785	Lipoic acid metabolism	-0.328576	-0.00571302	0.48736	0.412736	-0.101696	0.841344	0.985202	0.376128	0.674547	0.958602	0.376128
rno00983	Drug metabolism - other enzymes	0.0303003	0.0953256	0.209113	0.280531	-0.133015	0.944972	0.737407	0.383188	0.94903	0.588546	0.383188
rno00053	Ascorbate and aldarate metabolism	0.882626	-0.0113324	-0.142995	0.119696	-0.628897	0.980499	0.985202	0.991611	0.94903	0.393096	0.393096
rno05222	Small cell lung cancer	-0.0761838	-0.0762657	-0.781089	0.0553372	-0.153953	0.967441	0.819856	0.404645	0.745862	0.614757	0.404645
rno00460	Cyanoamino acid metabolism	-0.103109	0.389584	-0.258629	-0.552938	-0.333886	0.865114	0.777147	0.404645	0.821821	0.817527	0.404645
rno00280	Valine, leucine and isoleucine degradation	-0.198837	0.246832	0.16742	-0.242447	-0.0870575	0.706766	0.488934	0.413286	0.470964	0.940956	0.413286
rno05340	Primary immunodeficiency	-0.118487	0.308104	-0.124299	0.402282	-0.248276	0.841344	0.488934	0.660909	0.413589	0.691223	0.413589
rno00960	Alkaloid biosynthesis II	-0.242498	-0.592713	0.154262	1.14574	-0.249805	0.841344	0.488934	0.581642	0.413589	0.702832	0.413589
rno00563	Glycosylphosphatidylinositol(GPI)-anchor biosynthesis	0.123236	0.0712438	-0.0317183	0.280852	-0.181732	0.944972	0.89141	0.704021	0.413589	0.702832	0.413589
rno04660	T cell receptor signaling pathway	-0.0933346	-0.0625116	-0.450611	0.193486	0.106351	0.944972	0.92798	0.692594	0.413589	0.758105	0.413589
rno00030	Pentose phosphate pathway	0.154917	-0.351797	0.110806	-0.325393	-0.105339	0.882626	0.660511	0.927271	0.413589	0.961175	0.413589
rno02010	ABC transporters - General	0.118694	0.433904	-0.142483	0.350392	0.222647	0.882626	0.497443	0.852114	0.415414	0.489389	0.415414
rno00380	Tryptophan metabolism	0.0734247	0.0688588	0.0853899	-0.0882519	-0.292324	0.976761	0.985202	0.848921	0.998806	0.423603	0.423603
rno00590	Arachidonic acid metabolism	-0.0230415	0.0212346	0.160751	0.301544	0.104397	0.96225	0.88199	0.581642	0.433044	0.768602	0.433044
rno01031	Glycan structures - biosynthesis 2	-0.00166562	0.30171	0.0319165	0.147567	0.0166921	0.882626	0.604298	0.951848	0.433044	0.960734	0.433044
rno00562	Inositol phosphate metabolism	0.0428284	-0.107276	0.170386	0.123788	0.2063	0.834063	0.686012	0.598983	0.479012	0.448383	0.448383
rno00600	Sphingolipid metabolism	0.295312	-0.211045	-0.310208	0.0398599	0.366512	0.944972	0.718279	0.692594	0.930222	0.450903	0.450903
rno01040	Biosynthesis of unsaturated fatty acids	0.33487	0.154009	0.215142	-0.481397	0.1062	0.471983	0.985202	0.847311	0.451094	0.950009	0.451094
rno00740	Riboflavin metabolism	-0.170555	1.0791	-0.0454844	-0.839293	-1.41073	0.752245	0.597215	0.593674	0.46639	0.455793	0.455793
rno00903	Limonene and pinene degradation	-0.0442039	-0.149949	0.053738	0.666179	-0.480813	0.944972	0.92798	0.97705	0.664857	0.455793	0.455793
rno04710	Circadian rhythm	0.253749	0.00919501	0.415084	0.14892	0.0112726	0.459752	0.92798	0.848921	0.847045	0.859729	0.459752
rno00450	Selenoamino acid metabolism	-0.0530145	0.425966	-0.272064	-0.217129	-0.379866	0.841344	0.819856	0.623407	0.765478	0.466041	0.466041
rno04350	TGF-beta signaling pathway	-0.152792	0.0676991	0.0492368	-0.0652321	0.131236	0.882626	0.985202	0.951848	0.608612	0.46608	0.46608
rno00791	Atrazine degradation	0.326689	0.375125	-0.588334	0.328517	0.568709	0.841344	0.819856	0.531809	0.745862	0.46608	0.46608
rno04670	Leukocyte transendothelial migration	0.184584	0.00635691	-0.246433	-0.0679232	0.124608	0.689206	0.819856	0.700271	0.804266	0.46608	0.46608
rno05050	Dentatorubropallidoluysian atrophy (DRPLA)	-0.0760048	-0.13016	-0.0196901	0.06068	0.737157	0.96225	0.943792	0.772518	0.930222	0.46608	0.46608
rno05214	Glioma	-0.130983	-0.0871236	-0.0112307	-0.188277	0.166532	0.944972	0.777147	0.926772	0.470964	0.489389	0.470964
rno04070	Phosphatidylinositol signaling system	0.089456	-0.0738733	0.0759542	0.148201	0.144161	0.471983	0.497443	0.951848	0.470964	0.561251	0.470964
rno00641	3-Chloroacrylic acid degradation	-0.322695	-0.102184	-0.0853234	-0.309506	-0.367647	0.841344	0.924546	0.640077	0.470964	0.653435	0.470964
rno00603	Glycosphingolipid biosynthesis - globo series	-1.65685	0.742444	0.223627	0.434326	0.0711091	0.471983	0.488934	0.97705	0.470964	0.685692	0.470964
rno00591	Linoleic acid metabolism	0.0548106	-0.0611216	0.0740629	0.504664	0.161581	0.953518	0.92798	0.950055	0.470964	0.702832	0.470964
rno00680	Methane metabolism	0.0111995	0.272207	-0.0211228	-0.913953	-0.375673	0.953518	0.950154	0.700271	0.470964	0.758105	0.470964
rno00910	Nitrogen metabolism	-0.186242	-0.113042	0.0240963	-0.348902	-0.218129	0.882626	0.978911	0.939299	0.470964	0.798093	0.470964
rno00624	1- and 2-Methylnaphthalene degradation	-0.414649	0.239304	-0.139827	-0.386646	-0.178394	0.841344	0.787858	0.551573	0.470964	0.817527	0.470964
rno00071	Fatty acid metabolism	0.0368736	0.232595	0.0409664	-0.184538	0.109383	0.882626	0.694439	0.831223	0.470964	0.941163	0.470964
rno00730	Thiamine metabolism	-0.61159	-0.0341112	0.0560828	-0.0269674	-0.410805	0.471983	0.993157	0.949909	0.877942	0.588546	0.471983
rno04610	Complement and coagulation cascades	0.152322	0.117026	-0.0618161	0.131545	-0.258423	0.841344	0.88199	0.623407	0.918977	0.476244	0.476244
rno00290	Valine, leucine and isoleucine biosynthesis	-0.0113122	0.560914	0.24124	0.187062	-0.423049	0.953518	0.488934	0.581642	0.981226	0.476244	0.476244
rno00982	Drug metabolism - cytochrome P450	-0.0188556	0.216779	0.0959669	-0.0389505	-0.13784	0.891095	0.488934	0.951848	0.479012	0.830637	0.479012
rno00040	Pentose and glucuronate interconversions	0.00901186	0.561537	-0.0469261	0.00834034	-0.141987	0.882626	0.488934	0.955428	0.826183	0.817527	0.488934
rno00051	Fructose and mannose metabolism	0.968593	-0.377769	0.203811	-0.0351446	-0.0330642	0.841344	0.488934	0.593674	0.94903	0.859729	0.488934
rno00750	Vitamin B6 metabolism	0.58913	1.91293	0.396871	-0.691391	-0.414578	0.882626	0.488934	0.951848	0.689571	0.919423	0.488934
rno00520	Nucleotide sugars metabolism	-0.0404296	1.03334	-0.0348489	-0.210132	-0.129182	0.976761	0.488934	0.700271	0.801927	0.919423	0.488934
rno04370	VEGF signaling pathway	0.00681412	-0.0430401	0.0507609	0.0423082	0.131504	0.9767	0.869295	0.951848	0.975352	0.494206	0.494206
rno05310	Asthma	0.186614	-0.00351124	-0.0493012	0.157366	0.0247468	0.841344	0.943792	0.585132	0.495505	0.940956	0.495505
rno05322	Systemic lupus erythematosus	0.157112	-0.163096	0.0256555	0.0720921	-0.190281	0.841344	0.497443	0.761217	0.964029	0.588546	0.497443
rno00361	gamma-Hexachlorocyclohexane degradation	0.0886869	0.368224	0.0541814	-0.249425	0.0828945	0.953518	0.501882	0.700271	0.625582	0.777494	0.501882
rno04130	SNARE interactions in vesicular transport	0.0090781	0.199777	-0.143731	0.128402	-0.113399	0.953518	0.576334	0.949909	0.505654	0.817527	0.505654
rno04510	Focal adhesion	0.0201753	-0.0843812	-0.0878808	-0.0336649	-0.104186	0.953518	0.833524	0.623407	0.765478	0.51266	0.51266
rno05221	Acute myeloid leukemia	-0.126189	-0.145012	-0.153073	-0.0283434	0.110658	0.841344	0.777147	0.551573	0.935542	0.51266	0.51266
rno00564	Glycerophospholipid metabolism	0.323717	-0.0339496	-0.0453953	0.126766	0.178867	0.841344	0.914051	0.581642	0.51636	0.578483	0.51636
rno05040	Huntington's disease	0.172063	0.016719	0.13206	-0.0120363	-0.0485699	0.841344	0.978911	0.525279	0.999043	0.737787	0.525279
rno04650	Natural killer cell mediated cytotoxicity	-0.0313434	-0.0764844	-0.419822	0.0796585	0.0331182	0.953518	0.984003	0.531409	0.918977	0.702832	0.531409
rno00601	Glycosphingolipid biosynthesis - lacto and neolacto series	-0.0185155	0.391508	0.105156	0.192578	-0.256647	0.978627	0.819856	0.81179	0.622492	0.552021	0.552021
rno00860	Porphyrin and chlorophyll metabolism	-0.0153151	0.402667	0.23092	-0.142999	-0.233821	0.841344	0.619609	0.581642	0.625582	0.758105	0.581642
rno01030	Glycan structures - biosynthesis 1	0.142618	0.105098	-0.0329836	0.095048	0.0550918	0.882626	0.730539	0.581642	0.765478	0.817527	0.581642
rno00251	Glutamate metabolism	0.194379	-0.0406867	0.232456	0.112716	-0.13848	0.841344	0.819856	0.581642	0.94903	0.830637	0.581642
rno00632	Benzoate degradation via CoA ligation	-0.329674	0.339169	0.29354	-0.175349	0.00498692	0.834063	0.718279	0.581642	0.892684	0.898353	0.581642
rno05213	Endometrial cancer	0.088038	0.0145837	-0.0880359	0.192635	0.0456404	0.882626	0.92798	0.581642	0.626463	0.917885	0.581642
rno00532	Chondroitin sulfate biosynthesis	-0.144095	0.344696	0.113799	0.355387	0.22113	0.841344	0.694439	0.951848	0.58623	0.684582	0.58623
rno00232	Caffeine metabolism	-0.286861	0.363674	0.202624	0.0973439	-0.231194	0.841344	0.589346	0.812381	0.94903	0.610397	0.589346
rno00565	Ether lipid metabolism	0.235168	0.182364	-0.10918	0.221725	0.0400046	0.882626	0.924546	0.623407	0.59063	0.916341	0.59063
rno00260	Glycine, serine and threonine metabolism	0.249069	0.22043	0.100426	-0.357817	0.0700986	0.822989	0.871049	0.962001	0.59063	0.965774	0.59063
rno05223	Non-small cell lung cancer	-0.140073	-0.0703471	-0.0935213	-0.0181517	0.0804268	0.865114	0.819856	0.593674	0.94903	0.635445	0.593674
rno05218	Melanoma	0.0650837	-0.103103	-0.0538808	-0.082968	0.10219	0.944972	0.723897	0.593674	0.745862	0.830637	0.593674
rno04810	Regulation of actin cytoskeleton	0.0290142	-0.159869	0.0129603	-0.0429032	0.0853358	0.944972	0.604298	0.683983	0.765478	0.817527	0.604298
rno00330	Arginine and proline metabolism	0.11065	0.728044	-0.0718302	0.215621	-0.142573	0.882626	0.718279	0.642776	0.765478	0.614757	0.614757
rno00530	Aminosugars metabolism	0.104552	-0.177835	0.113901	0.0361843	0.185401	0.841344	0.92798	0.951848	0.945765	0.614757	0.614757
rno04614	Renin-angiotensin system	0.286236	0.388113	0.23981	0.0840486	-0.0167214	0.841344	0.694439	0.623407	0.94903	0.702832	0.623407
rno00830	Retinol metabolism	-0.577267	0.160806	-0.0100308	-0.0206694	-0.0890227	0.841344	0.833524	0.623407	0.654436	0.830637	0.623407
rno00140	C21-Steroid hormone metabolism	0.20021	0.162993	0.104006	0.789965	-0.049676	0.841344	0.985202	0.955428	0.625582	0.958602	0.625582
rno00920	Sulfur metabolism	0.356154	-0.106614	0.448367	-0.363165	0.352368	0.841344	0.985202	0.637355	0.94903	0.664174	0.637355
rno05216	Thyroid cancer	-0.0769657	0.283016	-0.103785	-0.204782	0.265296	0.806736	0.694439	0.727029	0.765478	0.655163	0.655163
rno00512	O-Glycan biosynthesis	0.580675	0.273202	0.104214	-0.169385	-0.244125	0.841344	0.88199	0.657501	0.94903	0.758105	0.657501
rno00340	Histidine metabolism	0.37663	0.146947	-0.075687	0.274515	-0.225697	0.841344	0.985202	0.905645	0.94903	0.664174	0.664174
rno00252	Alanine and aspartate metabolism	0.241139	0.277389	0.0984232	0.14084	0.0728423	0.841344	0.92798	0.811832	0.94903	0.670902	0.670902
rno00533	Keratan sulfate biosynthesis	-0.125218	0.379788	0.215349	0.213032	0.00187015	0.865114	0.761362	0.704021	0.674547	0.96286	0.674547
rno00410	beta-Alanine metabolism	0.19861	0.0532116	-0.118113	-0.106309	-0.00630564	0.944972	0.999653	0.793173	0.689571	0.965317	0.689571
rno00650	Butanoate metabolism	0.0166336	-0.030322	0.082478	-0.257745	-0.158105	0.944972	0.985202	0.81179	0.694531	0.691719	0.691719
rno05060	Prion disease	0.0418065	-0.308459	-0.0443658	0.00102815	-0.186424	0.882626	0.694439	0.812381	0.918977	0.960734	0.694439
rno04340	Hedgehog signaling pathway	-0.145562	-0.10452	-0.136053	0.153169	0.169109	0.841344	0.777147	0.700271	0.996444	0.777494	0.700271
rno00061	Fatty acid biosynthesis	0.882626	0.27427	0.0645638	-0.289933	-0.195427	0.844404	0.718279	0.951848	0.94903	0.798093	0.718279
rno00072	Synthesis and degradation of ketone bodies	0.197774	-0.39479	0.188592	0.293156	-0.19707	0.882626	0.723897	0.793173	0.765478	0.771801	0.723897
rno04640	Hematopoietic cell lineage	0.0888486	0.0204791	-0.0840884	0.13993	-0.0965277	0.822989	0.943792	0.898851	0.729578	0.758105	0.729578
rno00031	Inositol metabolism	0.266997	0.195622	0.170925	-0.0474477	0.420449	0.882626	0.985202	0.898851	0.975352	0.734978	0.734978
rno00592	alpha-Linolenic acid metabolism	0.150502	0.124598	0.0449732	0.0876505	0.167637	0.926719	0.985202	0.97705	0.761345	0.856021	0.761345
rno00440	Aminophosphonate metabolism	0.80689	-0.569361	-0.193633	0.113481	-0.151645	0.841344	0.871049	0.958385	0.930036	0.798093	0.798093
rno05217	Basal cell carcinoma	-0.0691467	-0.165081	-0.0706418	0.369249	0.117431	0.944972	0.819856	0.941477	0.817488	0.961175	0.817488
rno00790	Folate biosynthesis	0.756653	-0.0667932	0.0780065	-0.00210402	-0.253436	0.882626	0.978911	0.905645	0.970102	0.817527	0.817527
rno00150	Androgen and estrogen metabolism	0.105036	-0.0653891	0.0463422	0.131187	-0.148248	0.882626	0.833524	0.951848	0.998806	0.817527	0.817527
rno05210	Colorectal cancer	-0.245426	-0.0382101	0.0943977	0.163394	0.120289	0.841344	0.985202	0.905645	0.918977	0.896419	0.841344

## Sheet: MSigDB
Name	Description	No. genes	q C1	q C2	q C3	q C4	q C5	z C1	z C2	z C3	z C4	z C5	min q
HSA04060_CYTOKINE_CYTOKINE_RECEPTOR_INTERACTION	Genes involved in cytokine-cytokine receptor interaction	102	0.398	0.397	9.41e-28	0.0785	0.397	-1.75	1.88	-13.3	3.02	-0.658	9.41e-28
HSA03010_RIBOSOME	Genes involved in ribosome	6	0.398	0.0397	0.397	0.398	1.36e-13	-0.412	3.66	1.7	1.27	-10.1	1.36e-13
HSA04620_TOLL_LIKE_RECEPTOR_SIGNALING_PATHWAY	Genes involved in Toll-like receptor signaling pathway	40	0.398	0.397	7.08e-09	0.162	0.397	1.13	1.92	-7.7	2.56	0.369	7.08e-09
DNA_REPLICATION_REACTOME		19	0.398	0.397	0.397	1.83e-08	0.00186	1.99	-0.716	1.24	-8.74	-4.77	1.83e-08
HSA04612_ANTIGEN_PROCESSING_AND_PRESENTATION	Genes involved in antigen processing and presentation	17	0.398	5.35e-08	0.397	7.65e-06	0.139	-0.712	7.62	-0.862	6.2	-2.32	5.35e-08
CELL_CYCLE_KEGG		32	0.398	0.397	0.397	1.55e-07	0.156	1.55	-0.977	-0.547	-7.16	-2.22	1.55e-07
HSA05120_EPITHELIAL_CELL_SIGNALING_IN_HELICOBACTER_PYLORI_INFECTION	Genes involved in epithelial cell signaling in Helicobacter pylori infection	37	0.398	0.254	1.22e-06	0.398	0.397	1.16	2.45	-6.83	-0.504	0.353	1.22e-06
HSA00190_OXIDATIVE_PHOSPHORYLATION	Genes involved in oxidative phosphorylation	46	0.398	0.397	0.397	0.251	1.22e-06	-1.15	1.57	2.16	2.04	-6.51	1.22e-06
HSA04110_CELL_CYCLE	Genes involved in cell cycle	50	0.398	0.0835	0.397	7.65e-06	0.143	-1.31	-3.26	-1.31	-6.03	-2.3	7.65e-06
ST_TUMOR_NECROSIS_FACTOR_PATHWAY	Tumor necrosis factor is a pro-inflammatory cytokine that activates NF-kB and c-Jun.	16	0.398	0.397	1.46e-05	0.3	0.292	-0.564	1.58	-7.16	1.91	-1.54	1.46e-05
HSA00240_PYRIMIDINE_METABOLISM	Genes involved in pyrimidine metabolism	30	0.398	0.397	0.397	0.392	2.14e-05	1.41	-0.752	1.21	-1.58	-5.98	2.14e-05
APOPTOSIS		33	0.398	0.397	3.47e-05	0.232	0.397	-0.0274	0.633	-5.82	2.12	-0.68	3.47e-05
HSA05222_SMALL_CELL_LUNG_CANCER	Genes involved in small cell lung cancer	31	0.398	0.397	3.47e-05	0.398	0.397	-0.902	-0.431	-5.74	0.368	-0.537	3.47e-05
HSA04010_MAPK_SIGNALING_PATHWAY	Genes involved in MAPK signaling pathway	122	0.152	0.397	0.0916	0.362	0.00015	-2.86	-1.47	-3	-1.74	5.12	0.00015
HSA00740_RIBOFLAVIN_METABOLISM	Genes involved in riboflavin metabolism	4	0.398	0.124	0.397	0.0466	0.00015	0.0184	3.3	0.232	-3.85	-7.44	0.00015
HSA04916_MELANOGENESIS	Genes involved in melanogenesis	41	0.398	0.397	0.397	0.398	0.00015	-1.5	-0.54	0.68	-1.11	5.36	0.00015
PROTEASOME		9	0.398	0.000242	0.397	0.398	0.297	-1.93	7.5	-0.962	1.37	-1.46	0.000242
STARCH_AND_SUCROSE_METABOLISM		13	0.398	0.397	0.397	0.162	0.0003	1.17	-1.49	0.389	2.59	-5.66	0.0003
HSA04662_B_CELL_RECEPTOR_SIGNALING_PATHWAY	Genes involved in B cell receptor signaling pathway	22	0.398	0.397	0.000604	0.211	0.397	-1.2	2.04	-5.07	-2.28	0.524	0.000604
HSA04360_AXON_GUIDANCE	Genes involved in axon guidance	38	0.398	0.397	0.264	0.398	0.000809	0.833	-1.64	-2.49	0.166	4.77	0.000809
ETSPATHWAY	The Ets transcription factors are activated by Ras and promote macrophage differentiation.	6	0.398	0.397	0.397	0.000986	0.292	1.84	0.903	-2.01	6.19	1.55	0.000986
RNAPATHWAY	dsRNA-activated protein kinase phosphorylates elF2a, which generally inhibits translation, and activates NF-kB to provoke inflammation.	2	0.0509	0.397	0.00116	0.398	0.37	-4.14	1.05	-7.33	0.409	-1.08	0.00116
G1_TO_S_CELL_CYCLE_REACTOME		31	0.398	0.397	0.397	0.00178	0.188	0.893	0.11	-0.181	-4.79	-2.03	0.00178
CARDIACEGFPATHWAY	Cardiac hypertrophy, a response to high blood pressure, is stimulated by GPCR ligands such as angiotensin II that activate the EGF pathway.	7	0.398	0.0992	0.397	0.398	0.00186	0.751	3.41	-0.735	-1.39	5.56	0.00186
SIG_CD40PATHWAYMAP	Genes related to CD40 signaling	17	0.398	0.397	0.00191	0.398	0.0873	0.537	0.604	-4.98	1.17	2.64	0.00191
TALL1PATHWAY	APRIL and BAFF bind to BCMA and TACI receptors on B cell surfaces, promoting immunoglobulin production and cell proliferation.	2	0.0173	0.397	0.00203	0.398	0.188	-4.89	0.484	-5.8	-0.458	2.05	0.00203
ST_GA13_PATHWAY	G-alpha-13 influences the actin cytoskeleton and activates protein kinase D, PI3K, and Pyk2.	15	0.398	0.397	0.00217	0.398	0.221	-0.158	1.78	-4.82	0.255	1.86	0.00217
PDGFPATHWAY	Platelet-derived growth factor (PDGF) receptor is phosphorylated on ligand binding and promotes cell proliferation.	11	0.398	0.228	0.397	0.232	0.00225	-0.92	2.61	0.964	-2.14	4.99	0.00225
PYRIMIDINE_METABOLISM		21	0.398	0.397	0.397	0.398	0.00225	0.523	-0.607	0.877	0.287	-4.57	0.00225
VOBESITYPATHWAY	The adipose tissue of obese individuals overexpresses a key glucocorticoid-metabolizing enzyme, activating inactive circulating corticosteroids and inducing insulin resistance.	5	0.398	0.00228	0.397	0.17	0.287	1.14	8.47	-0.124	2.76	-1.57	0.00228
PPARGPATHWAY	PPAR-gamma is a nuclear hormone receptor that is activated by fatty acids and regulates transcription through co-activations like Src-1 and Tif2.	5	0.398	0.00228	0.397	0.3	0.397	-1.25	7.76	0.263	-1.95	-0.146	0.00228
ST_GRANULE_CELL_SURVIVAL_PATHWAY	The survival and differentiation of granule cells in the brain is controlled by pro-growth PACAP and pro-apoptotic ceramides.	14	0.398	0.397	0.0023	0.177	0.331	0.104	-0.219	-4.95	2.51	1.31	0.0023
INSULINPATHWAY	Insulin regulates glucose levels via Ras-mediated transcriptional activation.	7	0.398	0.397	0.397	0.208	0.00295	-0.623	0.181	0.503	-2.35	5.06	0.00295
ARGININE_AND_PROLINE_METABOLISM		23	0.398	0.00306	0.397	0.398	0.363	1.47	4.85	-0.403	-0.269	-1.15	0.00306
HSA04080_NEUROACTIVE_LIGAND_RECEPTOR_INTERACTION	Genes involved in neuroactive ligand-receptor interaction	124	0.398	0.0531	0.397	0.398	0.00349	-1.05	-3.45	1.71	1.23	4.19	0.00349
SA_B_CELL_RECEPTOR_COMPLEXES	Antigen binding to B cell receptors activates protein tyrosine kinases, such as the Src family, which ultimate activate MAP kinases.	9	0.398	0.254	0.397	0.398	0.00349	1.97	2.52	0.532	0.537	4.8	0.00349
MAPKPATHWAY	The mitogen-activated protein (MAP) kinase pathway is a common signaling mechanism and has four main sub-pathways: Erk, JNK/SAPK, p53, and ERK5.	35	0.398	0.397	0.397	0.398	0.00349	-1.39	-0.987	-1.17	0.726	4.28	0.00349
LYMPHOCYTEPATHWAY	B and T cell lymphocytes interact with other cells via transmembrane adhesion proteins such as CD44, which interacts with endothelial cells.	4	0.398	0.337	0.00351	0.398	0.397	0.451	-2.34	-6.42	1.51	-0.647	0.00351
HSA04210_APOPTOSIS	Genes involved in apoptosis	46	0.385	0.397	0.00353	0.398	0.184	-2.1	-0.138	-4.32	0.817	-2.05	0.00353
HSA05010_ALZHEIMERS_DISEASE	Genes involved in Alzheimer's disease	20	0.398	0.00367	0.397	0.398	0.35	-0.6	5.03	0.498	0.743	-1.21	0.00367
HSA04020_CALCIUM_SIGNALING_PATHWAY	Genes involved in calcium signaling pathway	85	0.217	0.192	0.397	0.398	0.00396	-2.53	-2.71	1.3	-0.144	4.11	0.00396
HSA00760_NICOTINATE_AND_NICOTINAMIDE_METABOLISM	Genes involved in nicotinate and nicotinamide metabolism	7	0.398	0.124	0.397	0.398	0.00396	0.974	3.17	0.574	0.449	-4.61	0.00396
NICOTINATE_AND_NICOTINAMIDE_METABOLISM		5	0.398	0.347	0.397	0.398	0.00396	0.968	2.25	0.417	1.19	-5.15	0.00396
OXIDATIVE_PHOSPHORYLATION		32	0.398	0.397	0.397	0.368	0.00396	-0.638	1.27	1.39	1.68	-4.21	0.00396
HSA04912_GNRH_SIGNALING_PATHWAY	Genes involved in GnRH signaling pathway	53	0.398	0.397	0.397	0.362	0.00396	0.324	0.537	0.672	-1.75	4.15	0.00396
KERATINOCYTEPATHWAY	Keratinocyte differentiation, which models the differentiation of epidermal cells, requires the four main MAP kinase pathways.	21	0.398	0.397	0.397	0.398	0.00396	0.143	0.756	-0.785	-0.37	4.35	0.00396
IGF1PATHWAY	Growth factor IGF-1 stimulates growth and inhibits apoptosis by activating the MAP kinase pathway in a variety of cell types.	7	0.398	0.397	0.397	0.389	0.00396	0.434	1.37	0.528	-1.59	4.87	0.00396
HSA04742_TASTE_TRANSDUCTION	Genes involved in taste transduction	12	0.00404	0.397	0.397	0.204	0.0379	-4.97	1	0.833	-2.34	3.12	0.00404
PARKINPATHWAY	In Parkinson's disease, dopaminergic neurons contain Lewy bodies consisting of alpha-synuclein and parkin, an E3 ubiquitin ligase that targets glycosylated alpha-synuclein.	5	0.00404	0.397	0.397	0.0295	0.397	-7.15	-0.924	1.2	4.52	-0.233	0.00404
MONOCYTEPATHWAY	Monocytes are a class of immune phagocytes that can develop into macrophages and express LFA-1, CD44, and other surface signaling proteins.	5	0.398	0.337	0.00527	0.398	0.35	0.432	-2.34	-5.57	1.43	-1.19	0.00527
HSA05020_PARKINSONS_DISEASE	Genes involved in Parkinson's disease	7	0.00527	0.397	0.397	0.0295	0.397	-5.72	-1.45	1.35	4.23	0.87	0.00527
RIBOFLAVIN_METABOLISM		3	0.398	0.127	0.397	0.135	0.0054	0.246	3.42	-0.279	-3.02	-5.43	0.0054
EGFPATHWAY	The epidermal growth factor (EGF) peptide stimulates the EGF receptor to promote cell proliferation via the MAP kinase and Ras pathways.	10	0.398	0.223	0.397	0.363	0.00582	-0.665	2.63	0.977	-1.74	4.34	0.00582
HSA00130_UBIQUINONE_BIOSYNTHESIS	Genes involved in ubiquinone biosynthesis	4	0.398	0.397	0.397	0.398	0.00582	-1.03	-1.11	0.769	-0.897	-4.79	0.00582
RAC1PATHWAY	Rac-1 is a Rho family G protein that stimulates formation of actin-dependent structures such as filopodia and lamellopodia.	10	0.398	0.397	0.397	0.398	0.00584	0.167	0.872	0.275	-0.552	4.44	0.00584
ST_B_CELL_ANTIGEN_RECEPTOR	B cell receptors bind antigens and promote B cell activation.	18	0.398	0.397	0.006	0.398	0.397	-0.813	1.34	-4.33	0.388	0.149	0.006
NEUTROPHILPATHWAY	Neutrophils are phagocytotic leukocytes that destroy foreign cells with reactive oxygen species or enzymatic digestion and express CD11 and CD18.	4	0.398	0.371	0.00631	0.398	0.397	0.425	-2.2	-6.05	1.42	-0.61	0.00631
AKTPATHWAY	Second messenger PIP3 promotes cell survival by activating the anti-apoptotic kinase AKT.	5	0.00675	0.397	0.397	0.398	0.397	-5.32	0.643	-1.97	0.602	0.437	0.00675
HSA04930_TYPE_II_DIABETES_MELLITUS	Genes involved in type II diabetes mellitus	20	0.398	0.276	0.397	0.398	0.00754	0.535	-2.43	-0.784	-1.1	4	0.00754
ONE_CARBON_POOL_BY_FOLATE		7	0.398	0.397	0.397	0.0623	0.00754	0.833	1.82	0.413	-3.57	-4.58	0.00754
ST_P38_MAPK_PATHWAY	p38 is a MAP kinase regulated by cytokines and cellular stress.	19	0.398	0.397	0.397	0.398	0.00754	-0.81	0.455	-1.86	-0.637	4.05	0.00754
GLEEVECPATHWAY	The drug Gleevec specifically targets the abnormal bcr-abl protein, an apoptosis inhibitor present in chronic myeloid leukemia.	12	0.398	0.397	0.397	0.398	0.00754	1.26	1.24	1.08	1.28	4.31	0.00754
P38MAPKPATHWAY	The Rho family GTPases activate the p38 MAPKs under environmental stress or in the presence of pro-inflammatory cytokines.	17	0.217	0.397	0.397	0.398	0.00867	-2.59	0.774	0.771	1.07	3.97	0.00867
UREA_CYCLE_AND_METABOLISM_OF_AMINO_GROUPS		11	0.398	0.00905	0.397	0.398	0.397	1.58	4.85	-0.767	-0.237	0.39	0.00905
GPCRDB_CLASS_B_SECRETIN_LIKE		16	0.398	0.397	0.397	0.398	0.00951	0.2	-1.43	0.248	-1.5	4.14	0.00951
AMINOACYL_TRNA_BIOSYNTHESIS		10	0.398	0.0106	0.397	0.398	0.265	0.735	4.62	1.26	-0.495	-1.66	0.0106
HSA00970_AMINOACYL_TRNA_BIOSYNTHESIS	Genes involved in aminoacyl-tRbiosynthesis	13	0.398	0.0106	0.397	0.398	0.309	1.08	4.38	1.69	-0.846	-1.4	0.0106
AKAP13PATHWAY	A-kinase anchor protein 13 (AKAP13) localizes protein kinase A holoenzyme and is a nucleotide exchange factor for Rho/Rac.	6	0.0108	0.397	0.397	0.378	0.0445	-5.81	-1.62	0.357	1.66	-3.37	0.0108
CTLPATHWAY	Cytotoxic T lymphocytes induce apoptosis in infected cells presenting antigen-MHC-I complexes via the perforin and Fas/Fas ligand pathways.	7	0.398	0.397	0.0113	0.387	0.393	0.539	-0.0245	-4.63	1.63	-0.908	0.0113
HSA03020_RNA_POLYMERASE	Genes involved in Rpolymerase	6	0.398	0.397	0.397	0.398	0.0115	0.926	-0.569	0.294	-1.35	-4.05	0.0115
BCRPATHWAY	B cell antigen receptors (BCRs) activate tyrosine kinases and transiently increase tyrosine phosphorylation on binding to antigen.	12	0.398	0.127	0.397	0.398	0.0122	0.601	3.07	1.08	-0.59	3.86	0.0122
FASPATHWAY	Binding of the Fas ligand to the Fas receptor induces caspase activation and consequent apoptosis in the Fas-expressing cell.	15	0.398	0.397	0.0124	0.398	0.389	1.26	-0.586	-4.12	-0.195	0.966	0.0124
BLYMPHOCYTEPATHWAY	B cells express the major histocompatibility complex (class II MHC), immunoglobulins, adhesion proteins, and other factors on their cell surface.	6	0.398	0.32	0.0127	0.398	0.397	0.823	-2.43	-4.86	0.631	0.0814	0.0127
RANKLPATHWAY	RANK is a TNF-type receptor that promotes osteoclast differentiation and consequent bone resorbtion on binding RANK ligand produced by osteoblasts.	4	0.398	0.337	0.397	0.398	0.0127	-1.14	2.3	-1.36	1.39	4.29	0.0127
HSA00630_GLYOXYLATE_AND_DICARBOXYLATE_METABOLISM	Genes involved in glyoxylate and dicarboxylate metabolism	6	0.398	0.397	0.397	0.398	0.0139	-0.0173	1.81	0.995	-0.973	-4.23	0.0139
RNA_TRANSCRIPTION_REACTOME		17	0.398	0.397	0.397	0.398	0.0142	0.503	0.501	0.28	-0.349	-3.73	0.0142
PURINE_METABOLISM		48	0.398	0.397	0.397	0.398	0.0142	-0.813	0.316	0.673	-0.536	-3.58	0.0142
SIG_BCR_SIGNALING_PATHWAY	Members of the BCR signaling pathway	20	0.398	0.397	0.397	0.398	0.0157	0.874	1.63	0.789	-0.979	3.65	0.0157
FCER1PATHWAY	In mast cells, Fc epsilon receptor 1 activates BTK, PKC, and the MAP kinase pathway to promote degranulation and arachnidonic acid release.	13	0.398	0.133	0.397	0.398	0.0161	0.695	3.01	1.3	0.501	3.68	0.0161
HSA00020_CITRATE_CYCLE	Genes involved in citrate cycle (TCA cycle)	16	0.398	0.397	0.397	0.398	0.0168	-0.873	1.22	0.888	-1.47	-3.73	0.0168
PLCEPATHWAY	Gs-coupled receptors activate adenylyl cyclase, which activates Epac1, leading to the stimulation of PLC and subsequent DAG and IP3 production.	6	0.0171	0.397	0.397	0.398	0.0379	-5.27	-1.33	0.122	0.708	-3.5	0.0171
HSA04720_LONG_TERM_POTENTIATION	Genes involved in long-term potentiation	35	0.0177	0.397	0.397	0.398	0.0714	-4.02	-1.05	0.811	-1.53	2.74	0.0177
P53HYPOXIAPATHWAY	Hypoxia induces p53 accumulation and consequent apoptosis with p53-mediated cell cycle arrest, which is present under conditions of Ddamage.	10	0.0177	0.397	0.397	0.0344	0.397	-4.5	1.18	-2.14	3.95	0.114	0.0177
CELLCYCLEPATHWAY	Cyclins interact with cyclin-dependent kinases to form active kinase complexes that regulate progression through the cell cycle.	11	0.398	0.397	0.397	0.0193	0.216	0.194	-1.3	0.363	-4.48	-1.89	0.0193
WNTPATHWAY	The Wnt glycoprotein binds to membrane-bound receptors such as Frizzled to activate a number of signaling pathways, including that of beta-catenin.	13	0.398	0.397	0.397	0.162	0.0194	-0.0456	-1.03	0.0642	-2.61	3.7	0.0194
STATIN_PATHWAY_PHARMGKB		13	0.398	0.0197	0.397	0.398	0.397	1.04	4.41	0.513	-1.48	0.129	0.0197
SKP2E2FPATHWAY	E2F-1, a transcription factor that promotes the G1/S transition, is repressed by Rb and activated by cdk2/cyclin E.	3	0.398	0.397	0.397	0.0208	0.397	-0.24	-1.1	-0.0872	-5.26	-0.401	0.0208
HSA00920_SULFUR_METABOLISM	Genes involved in sulfur metabolism	2	0.398	0.397	0.397	0.031	0.0216	1.07	1.19	2.02	-4.32	3.92	0.0216
GPCRDB_CLASS_C_METABOTROPIC_GLUTAMATE_PHEROMONE		6	0.0217	0.0992	0.397	0.398	0.189	4.55	-3.49	1.43	-0.054	2.05	0.0217
HSA04540_GAP_JUNCTION	Genes involved in gap junction	44	0.0217	0.397	0.397	0.398	0.0469	-3.85	-0.383	0.331	-1.03	2.94	0.0217
SA_REG_CASCADE_OF_CYCLIN_EXPR	Expression of cyclins regulates progression through the cell cycle by activating cyclin-dependent kinases.	3	0.398	0.397	0.397	0.0218	0.293	0.609	-0.0734	0.732	-4.8	-1.49	0.0218
TNFR2PATHWAY	Tumor necrosis factor beta, produced by activated lymphocytes, binds to its receptor TNFR2 to induce activation in immune cells and apoptosis in many other cells.	7	0.398	0.397	0.209	0.398	0.0228	-1.13	-0.571	-2.74	-0.151	3.73	0.0228
RNA_POLYMERASE		3	0.398	0.397	0.397	0.207	0.0228	0.326	-0.524	0.735	-2.4	-3.86	0.0228
UBIQUINONE_BIOSYNTHESIS		6	0.398	0.397	0.397	0.398	0.0228	-0.602	1.46	0.719	0.441	-3.81	0.0228
SMOOTH_MUSCLE_CONTRACTION		80	0.398	0.397	0.397	0.398	0.0228	-1.23	0.285	-0.634	-0.68	3.35	0.0228
HSA04730_LONG_TERM_DEPRESSION	Genes involved in long-term depression	41	0.318	0.397	0.397	0.398	0.0233	-2.29	0.0907	-0.105	-0.792	3.37	0.0233
NGFPATHWAY	Nerve growth factor (NGF) stimulates neural survival and proliferation via the TrkA and p75 receptors, which induce DAG and IP3 production and activate Ras.	8	0.325	0.397	0.397	0.398	0.0233	2.3	-0.292	0.217	-1.23	3.68	0.0233
GLYOXYLATE_AND_DICARBOXYLATE_METABOLISM		6	0.398	0.397	0.397	0.398	0.0233	-0.016	1.68	0.921	-0.901	-3.92	0.0233
AKAPCENTROSOMEPATHWAY	Protein Kinase A at the Centrosome	7	0.398	0.397	0.397	0.398	0.0241	-1.61	-0.72	0.777	-0.665	-3.75	0.0241
HSA04660_T_CELL_RECEPTOR_SIGNALING_PATHWAY	Genes involved in T cell receptor signaling pathway	40	0.398	0.397	0.0244	0.398	0.397	-0.702	-0.949	-3.62	1.07	-0.378	0.0244
KREBS_TCA_CYCLE		20	0.0553	0.397	0.397	0.398	0.0248	-3.47	0.669	1.39	-0.712	-3.44	0.0248
HSA00670_ONE_CARBON_POOL_BY_FOLATE	Genes involved in one carbon pool by folate	9	0.398	0.397	0.397	0.0824	0.0249	0.482	1.61	0.612	-3.27	-3.68	0.0249
DEATHPATHWAY	Death receptors such as Fas and DR3, 4, and 5 transduce pro-apoptotic signaling by oligomerizing to activate the caspase cascade.	16	0.398	0.397	0.0258	0.398	0.293	-0.0578	0.231	-3.77	1.07	-1.5	0.0258
HSA05214_GLIOMA	Genes involved in glioma	22	0.398	0.397	0.397	0.389	0.0274	0.237	-0.764	-0.254	-1.62	3.3	0.0274
HSA00440_AMINOPHOSPHONATE_METABOLISM	Genes involved in aminophosphonate metabolism	5	0.0281	0.133	0.397	0.398	0.397	4.23	-3.19	-0.157	0.13	-0.626	0.0281
HSA04350_TGF_BETA_SIGNALING_PATHWAY	Genes involved in TGF-beta signaling pathway	45	0.0281	0.397	0.397	0.398	0.293	-3.69	1.56	1.03	-1.15	1.5	0.0281
IL1RPATHWAY	The cytokine IL-1 stimulates its primary receptor, IL-1R1, which induces transcription of inflammation-related genes such as interferons.	17	0.0281	0.397	0.397	0.398	0.293	-3.88	-0.79	-1.35	1.05	1.52	0.0281
G1PATHWAY	CDK4/6-cyclin D and CDK2-cyclin E phosphorylate Rb, which allows the transcription of genes needed for the G1/S cell cycle transition.	11	0.0281	0.397	0.397	0.182	0.397	-3.99	-1.7	-0.234	-2.46	0.794	0.0281
HSA00500_STARCH_AND_SUCROSE_METABOLISM	Genes involved in starch and sucrose metabolism	25	0.398	0.397	0.397	0.326	0.0281	1.86	-0.12	0.716	1.84	-3.26	0.0281
LAIRPATHWAY	The local acute inflammatory response is mediated by activated macrophages and mast cells or by complement activation.	9	0.398	0.353	0.0283	0.398	0.196	0.514	-2.2	-3.99	1.12	-2.01	0.0283
HSA05220_CHRONIC_MYELOID_LEUKEMIA	Genes involved in chronic myeloid leukemia	35	0.171	0.397	0.0289	0.398	0.156	-2.69	-0.744	-3.54	0.128	2.22	0.0289
ST_GAQ_PATHWAY	G-alpha-q activates phospholipase C, resulting in calcium influx and increasing protein kinase C activity.	16	0.398	0.397	0.0289	0.398	0.394	0.408	1.95	-3.73	-0.777	0.908	0.0289
NUCLEAR_RECEPTORS		25	0.398	0.163	0.397	0.0293	0.397	0.174	-2.88	0.62	3.94	-0.497	0.0293
FBW7PATHWAY	Cyclin E interacts with cell cycle checkpoint kinase cdk2 to allow transcription of genes required for S phase, including transcription of additional cyclin E.	3	0.398	0.397	0.397	0.0293	0.397	-0.228	-1.04	-0.0827	-4.99	-0.38	0.0293
BIOGENIC_AMINE_SYNTHESIS		8	0.0303	0.397	0.397	0.17	0.397	4.16	-1.02	-0.0643	2.63	0.612	0.0303
HSA00380_TRYPTOPHAN_METABOLISM	Genes involved in tryptophan metabolism	20	0.169	0.397	0.397	0.398	0.0309	2.79	-1.15	0.965	-0.137	-3.25	0.0309
UBIQUITIN_MEDIATED_PROTEOLYSIS		5	0.398	0.397	0.397	0.398	0.0309	-0.359	1.64	0.201	-0.804	-3.39	0.0309
HSA04950_MATURITY_ONSET_DIABETES_OF_THE_YOUNG	Genes involved in maturity onset diabetes of the young (MODY)	15	0.398	0.397	0.397	0.398	0.0309	0.991	-1.02	1.31	-0.148	3.4	0.0309
TCRPATHWAY	T cell receptors bind to foreign peptides presented by MHC molecules and induce T cell activation.	17	0.398	0.397	0.397	0.398	0.0312	-0.59	1.36	0.257	0.667	3.26	0.0312
HSA05215_PROSTATE_CANCER	Genes involved in prostate cancer	42	0.398	0.397	0.285	0.398	0.0321	-0.0369	-0.204	-2.46	-1.41	3.18	0.0321
ATRBRCAPATHWAY	BRCA1 and 2 block cell cycle progression in response to Ddamage and promote double-stranded break repair; mutations induce breast cancer susceptibility.	9	0.398	0.397	0.397	0.0733	0.0321	0.967	-1.47	-0.135	-3.32	-3.39	0.0321
HSA05219_BLADDER_CANCER	Genes involved in bladder cancer	19	0.398	0.397	0.397	0.398	0.0326	1.49	0.077	-0.63	-0.712	3.24	0.0326
HSA05221_ACUTE_MYELOID_LEUKEMIA	Genes involved in acute myeloid leukemia	28	0.398	0.397	0.0328	0.398	0.293	-1.17	1.3	-3.52	0.317	1.53	0.0328
IFNAPATHWAY	Interferon alpha, active in the immune response, binds to the IFN receptor and activates Jak1 and Tyk2, which phosphorylate Stat1 and Stat2.	2	0.398	0.187	0.397	0.0344	0.397	-0.432	3.11	0.406	4.56	0.556	0.0344
ST_TYPE_I_INTERFERON_PATHWAY	Type I interferon is an antiviral cytokine that induces a JAK-STAT type pathway leading to ISGF3 activation and a cellular antiviral response.	2	0.398	0.187	0.397	0.0344	0.397	-0.432	3.11	0.406	4.56	0.556	0.0344
TRKAPATHWAY	Nerve growth factor (NGF) promotes neuronal survival and proliferation by binding its receptor TrkA, which activates PI3K/AKT, Ras, and the MAP kinase pathway.	5	0.398	0.397	0.397	0.0344	0.292	1.88	-0.0698	0.507	-4.16	1.54	0.0344
HSA00770_PANTOTHENATE_AND_COA_BIOSYNTHESIS	Genes involved in pantothenate and CoA biosynthesis	9	0.398	0.397	0.397	0.398	0.0354	-0.934	1.62	0.874	-1.21	-3.43	0.0354
TOLLPATHWAY	Toll-like receptors are activated by bacterial lipoproteins, lipopolysaccharides, and other surface molecules, and activate pro-inflammatory factors such as NF-kB.	13	0.398	0.397	0.397	0.398	0.0354	-1.25	0.932	-0.981	0.887	3.22	0.0354
HSA04115_P53_SIGNALING_PATHWAY	Genes involved in p53 signaling pathway	24	0.398	0.371	0.0356	0.0785	0.395	-1.9	-2.1	-3.45	-3.07	-0.912	0.0356
COMPPATHWAY	Both the classic and alternative immune complement pathways promote inflammation, foreign cell lysis, and phagocytosis.	10	0.398	0.397	0.397	0.174	0.0362	0.599	-1.26	0.636	2.57	-3.35	0.0362
METHIONINEPATHWAY	Catabolic Pathways for Methionine, Isoleucine, Threonine and Valine	3	0.398	0.397	0.397	0.398	0.0379	-0.039	0.153	0.508	-0.258	-4.2	0.0379
IL3PATHWAY	IL-3 promotes proliferation and differentiation of hematopoietic cells via a heterodimeric receptor that activates the Stat5 and MAP kinase pathways.	10	0.398	0.397	0.397	0.398	0.0379	0.375	1.37	0.683	0.436	3.39	0.0379
HSA00272_CYSTEINE_METABOLISM	Genes involved in cysteine metabolism	8	0.398	0.397	0.397	0.241	0.0391	-0.163	-0.688	1.35	2.12	-3.32	0.0391
SMALL_LIGAND_GPCRS		8	0.04	0.397	0.397	0.132	0.397	-3.94	-1.32	-0.446	2.89	-0.689	0.04
GPCRDB_OTHER		23	0.398	0.397	0.397	0.398	0.0401	0.93	-0.37	1.19	0.622	3.06	0.0401
CD40PATHWAY	The CD40 receptor is a TNF-type receptor that regulates immunoglobulin expression in B cells and moderates T cell activation via T-cell expression of its ligand.	6	0.398	0.397	0.123	0.398	0.0403	-0.962	-1.62	-3.12	-0.167	3.32	0.0403
CDMACPATHWAY	Cadmium 2+ promotes cell proliferation in cultured macrophages by entering the cell via calcium channels and activating the MAP kinase pathway.	10	0.398	0.337	0.397	0.398	0.0403	0.191	2.27	-0.86	-1.15	3.3	0.0403
EPOPATHWAY	Erythropoietin, which activates the MAPK pathway, stimulates erythrocyte production and is an effective treatment for anemia.	10	0.398	0.397	0.397	0.398	0.0403	0.717	1.27	0.715	-0.32	3.24	0.0403
MTA3PATHWAY	The estrogen receptor regulates proliferation in mammary epithelia via MTA3 activation; loss of either protein is implicated in breast cancer.	3	0.398	0.397	0.397	0.398	0.0403	-1.49	1.29	0.812	0.863	3.29	0.0403
HSA04120_UBIQUITIN_MEDIATED_PROTEOLYSIS	Genes involved in ubiquitin mediated proteolysis	10	0.398	0.309	0.397	0.398	0.0405	-1.69	-2.36	-0.368	-0.302	-3.09	0.0405
SA_MMP_CYTOKINE_CONNECTION	Cytokines can induce activation of matrix metalloproteinases, which degrade extracellular matrix.	10	0.318	0.397	0.397	0.0407	0.397	-2.35	0.322	-1.38	3.98	0.022	0.0407
COMPLEMENT_ACTIVATION_CLASSICAL		9	0.398	0.397	0.397	0.136	0.0423	0.523	-1.23	0.638	2.86	-3.25	0.0423
WNT_SIGNALING	Wnt signaling genes	24	0.171	0.397	0.397	0.398	0.0451	2.7	-1.1	0.432	-0.69	2.99	0.0451
GLYCOLYSISPATHWAY	Glycolysis is an evolutionarily conserved pathway by which one glucose molecule is converted to two pyruvate molecules for a gain of 2 ATP.	5	0.398	0.0458	0.397	0.247	0.0549	0.878	-4.51	0.177	-2.13	3.26	0.0458
HSA00230_PURINE_METABOLISM	Genes involved in purine metabolism	64	0.398	0.397	0.397	0.0466	0.205	0.075	-0.124	0.276	-3.38	-1.91	0.0466
HSA00603_GLYCOSPHINGOLIPID_BIOSYNTHESIS_GLOBOSERIES	Genes involved in glycosphingolipid biosynthesis - globoseries	5	0.0467	0.397	0.397	0.389	0.397	-3.98	1.78	1.13	1.59	-0.588	0.0467
TSP1PATHWAY	Thrombospondin-1 (TSP-1) inhibits angiogenesis by inducing caspase-dependent apoptosis in microvascular endothelial cells.	3	0.205	0.397	0.397	0.398	0.0469	2.98	1.5	1.73	0.482	3.57	0.0469
GLUCOCORTICOID_MINERALOCORTICOID_METABOLISM		5	0.398	0.397	0.397	0.0497	0.397	0.988	1.4	0.417	4.26	0.387	0.0497
C21_STEROID_HORMONE_METABOLISM		6	0.398	0.397	0.397	0.0497	0.397	1.01	1.31	0.429	3.97	0.553	0.0497
HSA00140_C21_STEROID_HORMONE_METABOLISM	Genes involved in C21-steroid hormone metabolism	6	0.398	0.397	0.397	0.0497	0.397	1.01	1.31	0.429	3.97	0.553	0.0497
