# Supplementary material for: Independent component and pathway-based analysis of miRNA-regulated gene expression in a model of type 1 diabetes
Source: BMC Genomics. 2011 Feb 4;12:97. doi: 10.1186/1471-2164-12-97 (PMC3040732; doi:10.1186/1471-2164-12-97)
Supplement: Additional file 8 — Overall q-values for the miRNA expressions. FWER: family-wise error rate. [file 1471-2164-12-97-S8.XLS]

## Sheet: Ark1
Overall q-values for the miRNA expressions
	FWER
miR-124	0.0251801
miR-128	0.00685595
miR-192	0.00016956
miR-194	2.05733e-05
miR-204	0.00167688
miR-375	0.0873876
miR-672	0.0543955
miR-708	0.0856906
